# Supplementary material for: Experimental evolution at ecological scales allows linking of viral genotypes to specific host strains
Source: ISME J. 2024 Nov 23;18(1):wrae208. doi: 10.1093/ismejo/wrae208 (PMC11631230; doi:10.1093/ismejo/wrae208)
Supplement: Dataset_S1_Viral_contigs_larger_than_10_Kb_wrae208 [file dataset_s1_viral_contigs_larger_than_10_kb_wrae208.xlsx]

## Sheet: Control viral contig abundance
	Relative abundance in pond Sal. Ruber M8							Foldchange in pond Sal. Ruber M8
Viral contig ID	Time 0 hours	Time 72 hours after added Salinibacter ruber M8	Time 168 hours	Time 169 hours	Time 672 hours		Viral contig ID	Time 0 hours	Time 72 hours after added Salinibacter ruber M8	Time 168 hours	Time 169 hours	Time 672 hours
Control 0h_scaffold 1	2.15259	5.41659	1.38312	1.49279	4.85138		Control 0h_scaffold 1	1	2.51632	-3.91621	5.18384	-1.4779
Control 0h contig 2	30.7514	33.6903	6.06546	6.5464	2.927		Control 0h contig 2	1	1.09557	-5.55445	2.9178	-6.04639
Control 0h contig 3	2.74909	2.96305	1.44057	1.5548	1.02381		Control 0h contig 3	1	1.07783	-2.05685	2.43098	-3.42057
Control 0h contig 4	1.48917	1.76115	0.99921	1.07844	1.39379		Control 0h contig 4	1	1.18264	-1.76254	1.86953	-1.34027
Control 0h contig 5	2.62187	1.62154	10.0238	10.8186	45.1476		Control 0h contig 5	1	-1.6169	6.18165	-2.55569	11.5109
Control 0h contig 6	2.92955	6.87601	1.91217	2.06378	6.30742		Control 0h contig 6	1	2.34712	-3.59592	4.61538	-1.3992
Control 0h contig 7	0.942236	2.22166	0.577131	0.622892	0.498188		Control 0h contig 7	1	2.35786	-3.84949	13.4476	-15.5785
Control 0h contig 8	14.5212	34.157	28.6839	30.9582	59.2734		Control 0h contig 8	1	2.35221	-1.19081	2.26862	-1.09784
Control 0h contig 9	0.192958	4.19596	0	0.163009	0.14563		Control 0h contig 9	1	21.7455	0	1	-6.87925
Control 72h contig 1	0.493948	2.09465	0.619925	0.669079	0.906099		Control 72h contig 1	1	4.24064	-3.37888	5.49559	-3.75991
Control 72h contig 10	2.00905	4.08476	12.729	13.7383	57.0729		Control 72h contig 10	1	2.03318	3.11622	-2.3201	10.4026
Control 72h contig 11	30.7324	33.7302	6.05348	6.53347	2.93036		Control 72h contig 11	1	1.09755	-5.57204	2.92539	-6.0432
Control 72h contig 12	2.34134	2.16736	10.6888	11.5363	45.2613		Control 72h contig 12	1	-1.08027	4.93171	-3.09479	13.1048
Control 72h contig 13	1.78934	7.27116	1.17442	1.26754	0.840395		Control 72h contig 13	1	4.0636	-6.19128	2.99189	-4.18105
Control 72h contig 2	2.26467	5.04077	0.919205	0.99209	5.88754		Control 72h contig 2	1	2.22583	-5.48384	9.08323	-1.41814
Control 72h contig 3	2.25443	6.15638	1.7309	1.86815	4.0994		Control 72h contig 3	1	2.7308	-3.55675	4.05422	-1.71182
Control 72h contig 4	2.31258	0.645702	4.08614	4.41013	7.78314		Control 72h contig 4	1	-3.58149	6.32821	-2.23079	4.24915
Control 72h contig 5	3.61113	3.56614	1.82533	1.97007	1.05196		Control 72h contig 5	1	-1.01261	-1.95369	2.43875	-4.23166
Control 72h_scaffold₆	0	1.42943	0	0	8.96277		Control 72h_scaffold₆	1	1.42	0	2	15.751
Control 72h contig 7	3.42177	2.21436	0.286165	0.308856	55.0593		Control 72h contig 7	1	-1.54526	-7.73805	15.4937	12.4182
Control 72h contig 8	14.2709	32.0603	13.3056	14.3607	57.537		Control 72h contig 8	1	2.24655	-2.40953	4.87008	-1.12622
Control 72h contig 9	559.865	413.455	28.7339	31.0123	35.768		Control 72h contig 9	1	-1.35411	-14.3891	10.687	-8.58529
Control 168h contig 1	2.08452	2.34421	138.681	149.677	45.32		Control 168h contig 1	1	1.12458	59.1588	-40.7064	13.3026
Control 168h contig 10	0.601345	2.26016	5.20178	5.61424	35.0056		Control 168h contig 10	1	3.75851	2.30151	1.05472	6.38044
Control 168h contig 11	683.658	83.8398	4.26905	4.60755	5.21858		Control 168h contig 11	1	-8.15434	-19.639	4.14817	3.39341
Control 168h contig 12	3.61106	9.4867	100.704	108.689	1.62494		Control 168h contig 12	1	2.62713	10.6153	-29.1575	-2.1255
Control 168h contig 13	1.82973	2.24179	2.18516	2.35843	38.1872		Control 168h contig 13	1	1.2252	-1.02591	1.608	10.868
Control 168h contig 2	1.35449	1.80177	4.66834	5.0385	40.4134		Control 168h contig 2	1	1.33021	2.59098	1.78851	4.84031
Control 168h contig 3	1.87057	2.02403	8.06469	8.70415	43.8707		Control 168h contig 3	1	1.08204	3.98448	-1.14923	6.25167
Control 168h contig 4	30.7896	33.7262	5.05027	5.45071	2.93075		Control 168h contig 4	1	1.09538	-6.67811	-2.75715	1.60002
Control 168h contig 5	14.5962	34.2381	6.05387	6.53388	61.2956		Control 168h contig 5	1	2.34568	-5.65558	-1.35995	13.7695
Control 168h contig 6	1.47451	2.62521	29.2656	31.5861	43.4423		Control 168h contig 6	1	1.78039	11.1479	-51.431	76.3448
Control 168h contig 7	0.773657	4.84357	5.27907	5.69766	0.258403		Control 168h contig 7	1	6.26061	1.08991	1.19065	-17.1584
Control 168h contig 8	2.69956	1.8119	0.318336	0.343577	45.5127		Control 168h contig 8	1	-1.8119	-5.69178	203.557	-1.42377
Control 168h contig 9	2.84468	6.12682	5.14105	5.54869	5.80182		Control 168h contig 9	1	2.15378	-1.19175	59.7308	-52.928
Control 169h contig 1	0.621801	1.42367	1.59184	1.71806	1.06407		Control 169h contig 1	1	2.28959	1.11813	30.3974	-45.4744
Control 169h contig 2	0.870413	0.0417566	0.339394	0.366305	0		Control 169h contig 2	1	-20.8449	8.12792	97.6665	-33.14
Control 169h contig 3	28.7339	24.3086	12.238	13.2084	9.07406		Control 169h contig 3	1	-1.18205	-1.98632	4.21001	-5.67794
Control 169h contig 4	1.76935	1.28727	0.151033	0.163009	0.0539289		Control 169h contig 4	1	-1.37449	-8.5231	83.689	-234.38
Control 169h contig 5	2.14919	12.7013	0.716009	0.772783	1.77813		Control 169h contig 5	1	5.90977	-17.739	20.5936	-8.29256
Control 169h contig 6	2.38056	4.43738	0.994308	1.07315	5.87538		Control 169h contig 6	1	#VALUE!	-4.46278	7.58302	-1.2833
Control672h contig 1	1.55762	1.97582	0.906254	0.978112	1.58117		Control672h contig 1	1	1.26849	-2.18021	7.06917	-4.05171
Control672h contig 2	0.0791585	0.268171	0.213409	0.230331	0.0785852		Control672h contig 2	1	3.38778	-1.25661	-1.19685	-2.269
Control672h contig 3	38.6841	23.6616	55.86	60.2892	89.3494		Control672h contig 3	1	-1.63489	2.36079	0.50156	3.1891

## Sheet: Sal.ruber M8 viral cont. abun
					Relative abundance in pond Sal. Ruber M8
Viral contig ID	Contig size (bp)	GC content		Viral contig ID	Time 0 hours	Time 72 hours after added Salinibacter ruber M8	Time 168 hours	Time 169 hours	Time 672 hours
contig 0	18155	0.384192		Sal. ruber M8 0h contig 1	46.0713	23.3278	123.427	42.3701	33.6008
contig 1	16874	0.456264		Sal. ruber M8 0h contig 10	48.3508	24.9905	181.216	52.8505	47.7985
contig 2	15703	0.457237		Sal. ruber M8 0h contig 2	52.7352	21.2616	42.8464	13.6176	31.5574
contig 3	14630	0.459809		Sal. ruber M8 0h contig 3	64.8149	29.8783	403.577	107.957	49.3278
contig 4	14243	0.496454		Sal. ruber M8 0h contig 4	40.2857	15.4817	52.2861	16.5911	27.9401
contig 5	14192	0.45117		Sal. ruber M8 0h contig 5	59.1588	21.9215	17.3739	26.1497	7.69674
contig 6	12290	0.570952		Sal. ruber M8 0h contig 6	570.778	886.167	1159.79	275.03	585.489
contig 7	12241	0.395801		Sal. ruber M8 0h contig 7	64.1807	10.2212	0.566396	145.077	0
contig 8	10954	0.590195		Sal. ruber M8 0h contig 8	50.5556	21.0164	70.7968	27.2195	16.5638
contig 9	10094	0.401427		Sal. ruber M8 0h contig 9	30.0552	1.00367	2.38366	1.235	1.00186
contig 10	9798	0.597673		Sal. ruber M8 672h contig 1	1.78607	2.10294	4.49511	1.13794	41.146
contig 11	9109	0.450214		Sal. ruber M8 672h contig 10	7.65824	3.93925	9.8224	5.46066	19.8542
contig 12	9008	0.605462		Sal. ruber M8 672h contig 11	15.3091	4.91959	12.7132	6.04126	22.0435
contig 13	8836	0.673155		Sal. ruber M8 672h contig 12	0.188985	0.116339	0.46588	0.423936	26.2231
contig 14	8521	0.423542		Sal. ruber M8 672h contig 13	1.63696	0.718511	2.04083	1.88677	32.6287
contig 15	8400	0.434881		Sal. ruber M8 672h contig 14	2.35858	2.55749	8.64532	2.45709	96.0772
contig 16	8267	0.436555		Sal. ruber M8 672h contig 15	0.100076	0.194643	0.296864	1.10346	22.6931
contig 17	7407	0.615769		Sal. ruber M8 672h contig 16	0.759563	0.353277	0.679789	0.375802	20.3682
contig 18	7027	0.600398		Sal. ruber M8 672h contig 17	12.2126	7.97162	23.2357	13.077	24.6023
contig 19	6749	0.57164		Sal. ruber M8 672h contig 18	0.868469	0.425765	3.04018	0.830551	149.01
contig 20	6481	0.450239		Sal. ruber M8 672h contig 19	1.8785	4.00588	3.51054	4.93444	19.0527
contig 21	6477	0.421955		Sal. ruber M8 672h contig 2	2.22364	1.46526	11.0688	5.23855	43.707
contig 22	6456	0.631506		Sal. ruber M8 672h contig 20	5.14198	3.28709	24.1099	23.2811	21.0158
contig 23	6421	0.442299		Sal. ruber M8 672h contig 21	7.96245	37.2262	16.9998	1.25922	24.6005
contig 24	6304	0.452887		Sal. ruber M8 672h contig 22	0.0826969	0	0.337697	0.146525	29.0498
contig 25	6253	0.577323		Sal. ruber M8 672h contig 23	36.2612	14.5695	49.2195	16.0516	26.8788
contig 26	6185	0.63169		Sal. ruber M8 672h contig 24	10.7098	9.78369	43.5109	22.1506	119.886
contig 27	6068	0.652933		Sal. ruber M8 672h contig 25	0.341308	0.0996474	4.09809	3.98279	23.9255
contig 28	6007	0.446979		Sal. ruber M8 672h contig 26	5.36756	1.45298	5.60699	6.44517	26.6241
contig 29	5940	0.588215		Sal. ruber M8 672h contig 27	8.6301	1.17232	4.12051	2.68058	29.9391
contig 30	5883	0.678905		Sal. ruber M8 672h contig 28	0	1.78789	2.07642	1.12858	45.8539
contig 31	5831	0.516206		Sal. ruber M8 672h contig 29	18.913	34.0456	29.1498	57.6761	77.742
contig 32	5628	0.457356		Sal. ruber M8 672h contig 3	0.632516	0.31295	4.61613	3.34433	20.6945
contig 33	5572	0.47649		Sal. ruber M8 672h contig 30	7.29663	4.05012	17.2057	1.89861	20.3239
contig 34	5478	0.359073		Sal. ruber M8 672h contig 31	0.537034	0.304201	0.428497	0.954382	31.7123
contig 35	5444	0.478692		Sal. ruber M8 672h contig 32	3.05544	14.7296	13.5972	13.3044	38.3076
contig 36	5420	0.479336		Sal. ruber M8 672h contig 33	0.869588	9.00769	16.1611	3.36801	61.5726
contig 37	5395	0.440222		Sal. ruber M8 672h contig 34	16.2039	59.3016	190.988	74.7164	199.705
contig 38	5393	0.600408		Sal. ruber M8 672h contig 35	1.17723	0.729927	4.37658	1.79557	15.5786
contig 39	5372	0.534438		Sal. ruber M8 672h contig 36	0.306032	2.52086	4.62618	0.419905	41.2638
contig 40	5352	0.460202		Sal. ruber M8 672h contig 37	1.44483	0.860662	4.41876	0.898605	15.7363
contig 41	5343	0.614636		Sal. ruber M8 672h contig 38	1.88442	20.5207	4.60444	35.3205	49.2186
contig 42	5310	0.478531		Sal. ruber M8 672h contig 4	0	0.016334	0.350382	0.15803	22.7365
contig 43	5261	0.492112		Sal. ruber M8 672h contig 5	14.2666	4.19876	13.1859	4.75186	22.0271
contig 44	5903	0.627647		Sal. ruber M8 672h contig 6	14.2804	10.8617	58.2737	26.6177	148.734
contig 45	5141	0.582182		Sal. ruber M8 672h contig 7	0.158634	0.488998	0.346769	0.678392	21.5732
contig 46	5084	0.425846		Sal. ruber M8 672h contig 8	0	0.0457936	0.108114	0.100278	17.1433
contig 47	5065	0.528727		Sal. ruber M8 672h contig 9	0.307197	2.27436	4.20966	0.186648	45.236
contig 48	5054	0.536407		Sal. ruber M8 72h contig 1	3.34459	15.5333	10.688	14.2599	3.95225
contig 49	5047	0.489202		Sal. ruber M8 72h contig 10	42.8238	16.6325	56.4418	15.2631	29.8447
contig 50	5031	0.667462		Sal. ruber M8 72h contig 11	47.8326	181.473	211.012	99.8454	59.6272
contig 51	4957	0.471253		Sal. ruber M8 72h contig 12	1.98176	14.8732	11.0734	13.7557	3.87341
contig 52	4860	0.634568		Sal. ruber M8 72h contig 13	23.821	102.465	192.121	31.3967	40.5824
contig 53	4759	0.614205		Sal. ruber M8 72h contig 14	38.0744	22.128	6.47238	25.1324	3.96848
contig 54	4749	0.525374		Sal. ruber M8 72h contig 15	14.1652	23.8835	19.2846	6.36081	15.0787
contig 55	4710	0.626539		Sal. ruber M8 72h contig 16	5.94865	18.1835	32.5846	15.2391	62.4506
contig 56	4709	0.461882		Sal. ruber M8 72h contig 17	15.6099	28.9536	13.2199	35.6606	11.4816
contig 57	4666	0.497		Sal. ruber M8 72h contig 18	50.5152	22.3011	74.1242	26.7218	18.1119
contig 58	4648	0.564759		Sal. ruber M8 72h contig 19	63.0344	30.2227	406.216	109.431	53.3446
contig 59	4519	0.464483		Sal. ruber M8 72h contig 2	8.23683	18.1904	7.09762	13.3877	1.70293
contig 60	4466	0.542096		Sal. ruber M8 72h contig 20	17.9057	33.2729	28.2822	55.1748	75.895
contig 61	4454	0.471262		Sal. ruber M8 72h contig 21	4.25728	34.7733	32.8975	19.7319	8.82452
contig 62	4452	0.454852		Sal. ruber M8 72h contig 22	2.05538	12.9085	0.741046	14.6935	1.75211
contig 63	4413	0.635169		Sal. ruber M8 72h contig 23	9.84834	29.9221	8.93619	9.21382	10.9161
contig 64	4397	0.405049		Sal. ruber M8 72h contig 24	1.85165	20.5172	4.60782	35.264	49.222
contig 65	4394	0.56873		Sal. ruber M8 72h contig 3	29.9239	48.2445	37.1551	30.7581	12.6321
contig 66	4366	0.553138		Sal. ruber M8 72h contig 4	8.13382	34.6585	15.1845	1.59547	21.8864
contig 67	4357	0.58756		Sal. ruber M8 72h contig 5	51.8751	21.9376	43.251	17.321	39.3094
contig 68	4353	0.607397		Sal. ruber M8 72h contig 6	5.11704	18.0907	14.2156	12.7454	42.9027
contig 69	4316	0.646895		Sal. ruber M8 72h contig 7	19.8455	66.3897	200.955	80.109	220.579
contig 70	5054	0.552632		Sal. ruber M8 72h contig 8	30.922	33.9205	6.09513	17.7787	2.9437
contig 71	4252	0.657573		Sal. ruber M8 72h contig 9	11.0887	12.3216	14.8061	12.2857	17.7933
contig 72	4176	0.450192		Sal. ruber M8 168h contig 1	13.1306	10.513	53.2214	25.0688	139.01
contig 73	4155	0.420217		Sal. ruber M8 168h contig 10	23.7612	102.258	191.681	31.373	40.3813
contig 74	4152	0.415222		Sal. ruber M8 168h contig 11	48.8023	180.837	212.527	99.5274	61.3666
contig 75	4146	0.401833		Sal. ruber M8 168h contig 12	5.34643	3.13159	23.4148	22.7057	18.9283
contig 76	4137	0.596568		Sal. ruber M8 168h contig 13	8.04242	37.959	17.4939	1.34044	25.0832
contig 77	4122	0.381611		Sal. ruber M8 168h contig 14	14.4498	3.29854	21.0846	2.02148	7.18869
contig 78	4113	0.394602		Sal. ruber M8 168h contig 15	19.7052	27.768	23.8634	36.0574	18.0376
contig 79	4112	0.511673		Sal. ruber M8 168h contig 16	4.31664	34.5011	32.6635	19.7967	8.90293
contig 80	4091	0.411146		Sal. ruber M8 168h contig 17	15.2135	13.4144	152.644	46.3578	35.1792
contig 81	4088	0.610323		Sal. ruber M8 168h contig 2	1.58025	7.18515	21.7878	9.49154	17.3644
contig 82	4066	0.522135		Sal. ruber M8 168h contig 3	30.7037	48.2178	34.4672	31.7385	11.6703
contig 83	4041	0.410294		Sal. ruber M8 168h contig 4	39.9037	15.6892	52.7302	16.4995	28.6897
contig 84	4040	0.5		Sal. ruber M8 168h contig 5	12.6765	3.24406	19.8231	0.456009	10.6831
contig 85	4009	0.540284		Sal. ruber M8 168h contig 6	3.52027	36.4776	50.826	33.0012	60.0841
contig 86	3992	0.57014		Sal. ruber M8 168h contig 7	5.58765	18.4806	34.262	15.9538	63.0777
contig 87	3966	0.536561		Sal. ruber M8 168h contig 8	5.38772	3.38427	24.1209	23.1588	21.1604
contig 88	3962	0.427057		Sal. ruber M8 168h contig 9	19.5699	56.9951	131.354	30.2566	55.9649
contig 89	3948	0.438956		Sal. ruber M8 169h contig 1	0.618095	1.43	0.337374	48.6597	1.05773
contig 90	3944	0.389452		Sal. ruber M8 169h contig 10	29.7799	32.9437	6.14696	18.1232	3.11986
contig 91	3935	0.630241		Sal. ruber M8 169h contig 11	31.5101	18.291	4.02113	21.1801	0.508158
contig 92	3921	0.441469		Sal. ruber M8 169h contig 12	4.41188	35.0291	33.2211	20.4344	9.01506
contig 93	3918	0.597754		Sal. ruber M8 169h contig 13	10.7436	58.7057	105.015	46.9124	20.4196
contig 94	3903	0.655137		Sal. ruber M8 169h contig 14	37.1631	22.8909	57.5292	28.1365	89.6842
contig 95	3898	0.56157		Sal. ruber M8 169h contig 15	6.17133	3.35629	23.0566	23.8829	22.0617
contig 96	3890	0.488946		Sal. ruber M8 169h contig 16	1.76142	20.5166	4.60557	35.2411	49.1774
contig 97	3872	0.603306		Sal. ruber M8 169h contig 2	25.0102	21.0574	10.8616	49.279	8.85968
contig 98	3872	0.475981		Sal. ruber M8 169h contig 3	3.50225	33.5992	49.3247	30.1648	57.0449
contig 99	3851	0.409504		Sal. ruber M8 169h contig 4	0.518544	0.0470218	0	30.8	0
contig 100	3823	0.409888		Sal. ruber M8 169h contig 5	19.7734	66.0522	199.599	80.3231	220.718
contig 101	3805	0.647832		Sal. ruber M8 169h contig 6	12.3623	10.5971	51.5602	23.3053	144.728
contig 102	3805	0.444152		Sal. ruber M8 169h contig 7	26.1266	44.806	38.0714	27.2988	12.9471
contig 103	3801	0.403841		Sal. ruber M8 169h contig 8	18.9789	35.766	31.8455	63.6441	80.3215
contig 104	3793	0.566043		Sal. ruber M8 169h contig 9	10.6699	8.05463	6.8448	39.0523	8.4964
contig 105	3760	0.696011
contig 106	3749	0.650307
contig 107	3747	0.414198
contig 108	3700	0.645405
contig 109	3693	0.479556
contig 110	3669	0.535568
contig 111	3662	0.402239
contig 112	3660	0.657377
contig 113	3657	0.590922
contig 114	3653	0.473857
contig 115	3648	0.617599
contig 116	3626	0.412024
contig 117	3616	0.565819
contig 118	3609	0.435855
contig 119	3596	0.6104
contig 120	3593	0.650988
contig 121	3574	0.439004
contig 122	3565	0.5223
contig 123	3561	0.629598
contig 124	3542	0.440711
contig 125	3537	0.635284
contig 126	3532	0.511891
contig 127	3516	0.671786
contig 128	3502	0.61165
contig 129	3495	0.500143
contig 130	3474	0.550662
contig 131	3474	0.544041
contig 132	3470	0.651297
contig 133	3463	0.627779
contig 134	3424	0.634638
contig 135	3387	0.424269
contig 136	3386	0.592735
contig 137	3383	0.456991
contig 138	3382	0.465405
contig 139	3372	0.483986
contig 140	3348	0.587814
contig 141	3294	0.525197
contig 142	3281	0.574215
contig 143	3277	0.485505
contig 144	3271	0.654234
contig 145	3270	0.594801
contig 146	3261	0.526219
contig 147	3259	0.586069
contig 148	3239	0.600803
contig 149	3231	0.60848
contig 150	3230	0.417957
contig 151	3230	0.451084
contig 152	3230	0.647988
contig 153	3229	0.640446
contig 154	3210	0.41838
contig 155	3195	0.477308
contig 156	3192	0.509712
contig 157	3191	0.423065
contig 158	3188	0.583438
contig 159	3186	0.636535
contig 160	3184	0.608354
contig 161	3179	0.418056
contig 162	3159	0.417854
contig 163	3159	0.364356
contig 164	3150	0.66254
contig 165	5142	0.399455
contig 166	3118	0.389031
contig 167	3114	0.43192
contig 168	3112	0.581298
contig 169	3108	0.654118
contig 170	3107	0.589636
contig 171	3099	0.544046
contig 172	3097	0.470132
contig 173	3093	0.393469
contig 174	3085	0.558185
contig 175	3079	0.605716
contig 176	3074	0.444047
contig 177	3036	0.611001
contig 178	3027	0.528907
contig 179	3022	0.439444
contig 180	3007	0.525773
contig 181	2994	0.507348
contig 182	2988	0.58668
contig 183	2987	0.412789
contig 184	2977	0.598589
contig 185	2971	0.672501
contig 186	2970	0.566667
contig 187	2963	0.517044
contig 188	2963	0.489031
contig 189	4247	0.701672
contig 190	2939	0.634229
contig 191	2937	0.560436
contig 192	2924	0.55472
contig 193	2921	0.526532
contig 194	2916	0.530864
contig 195	2915	0.404117
contig 196	2898	0.66011
contig 197	2895	0.615889
contig 198	2890	0.482353
contig 199	2883	0.647242
contig 200	2881	0.628601
contig 201	2880	0.651389
contig 202	2880	0.479167
contig 203	2879	0.548454
contig 204	2875	0.449043
contig 205	2874	0.591162
contig 206	2864	0.614525
contig 207	2862	0.6174
contig 208	2860	0.41993
contig 209	2857	0.388519
contig 210	2853	0.591307
contig 211	2852	0.672511
contig 212	2849	0.453492
contig 213	2840	0.491549
contig 214	2836	0.598731
contig 215	2835	0.439859
contig 216	2802	0.459672
contig 217	2793	0.575009
contig 218	2787	0.678149
contig 219	2780	0.498201
contig 220	2778	0.507919
contig 221	2773	0.624234
contig 222	2770	0.69639
contig 223	2768	0.59646
contig 224	2764	0.527858
contig 225	2761	0.628396
contig 226	2758	0.459028
contig 227	2757	0.478056
contig 228	2746	0.482156
contig 229	2744	0.434038
contig 230	3043	0.693066
contig 231	2730	0.613919
contig 232	2722	0.474651
contig 233	2719	0.490254
contig 234	2715	0.436464
contig 235	2710	0.483026
contig 236	2709	0.401624
contig 237	2703	0.417314
contig 238	2693	0.432603
contig 239	2689	0.554109
contig 240	2685	0.528864
contig 241	2684	0.413189
contig 242	2684	0.613636
contig 243	2659	0.482888
contig 244	3519	0.568912
contig 245	2649	0.474896
contig 246	2642	0.433384
contig 247	2636	0.433612
contig 248	2630	0.606464
contig 249	2628	0.423896
contig 250	2625	0.60381
contig 251	2624	0.512195
contig 252	2621	0.514308
contig 253	2616	0.54893
contig 254	2614	0.574981
contig 255	2609	0.520506
contig 256	2608	0.531442
contig 257	2605	0.474856
contig 258	2605	0.465259
contig 259	2601	0.45098
contig 260	2597	0.691182
contig 261	2597	0.487486
contig 262	2589	0.444959
contig 263	2588	0.623261
contig 264	2585	0.52766
contig 265	2584	0.590557
contig 266	2584	0.581656
contig 267	2582	0.725794
contig 268	2582	0.566615
contig 269	2577	0.506015
contig 270	2576	0.61646
contig 271	2572	0.423406
contig 272	2561	0.52089
contig 273	2561	0.626318
contig 274	2560	0.602344
contig 275	2559	0.531458
contig 276	2559	0.572489
contig 277	2559	0.5932
contig 278	2549	0.666144
contig 279	2545	0.37721
contig 280	2545	0.627112
contig 281	2545	0.603929
contig 282	2544	0.616352
contig 283	2541	0.572216
contig 284	2539	0.531705
contig 285	2537	0.543555
contig 286	2533	0.47651
contig 287	2533	0.532175
contig 288	2527	0.47408
contig 289	2521	0.525188
contig 290	2516	0.596979
contig 291	2515	0.522068
contig 292	2800	0.542143
contig 293	2509	0.434037
contig 294	2500	0.56
contig 295	2498	0.653723
contig 296	2498	0.435949
contig 297	2498	0.427942
contig 298	2497	0.453344
contig 299	2495	0.560721
contig 300	2489	0.539574
contig 301	3837	0.694553
contig 302	2482	0.539887
contig 303	2480	0.517339
contig 304	2472	0.431634
contig 305	2471	0.391744
contig 306	2468	0.615883
contig 307	2463	0.500609
contig 308	2459	0.416836
contig 309	2457	0.48026
contig 310	2455	0.422403
contig 311	2452	0.582382
contig 312	2445	0.506339
contig 313	2444	0.625205
contig 314	2440	0.454918
contig 315	2434	0.476582
contig 316	2432	0.380345
contig 317	2431	0.612505
contig 318	2428	0.460873
contig 319	2422	0.578035
contig 320	2421	0.572078
contig 321	2413	0.479072
contig 322	2411	0.488594
contig 323	2409	0.542134
contig 324	2406	0.580632
contig 325	2403	0.476904
contig 326	2403	0.551394
contig 327	2402	0.618651
contig 328	2400	0.52
contig 329	2399	0.463526
contig 330	2395	0.413361
contig 331	2394	0.541771
contig 332	2391	0.662484
contig 333	2387	0.636364
contig 334	2386	0.404862
contig 335	2381	0.689626
contig 336	2379	0.492224
contig 337	2378	0.519765
contig 338	2377	0.424905
contig 339	2376	0.561448
contig 340	2592	0.671682
contig 341	2372	0.452782
contig 342	2363	0.520525
contig 343	2359	0.621026
contig 344	2356	0.456706
contig 345	2351	0.694598
contig 346	2350	0.673617
contig 347	2348	0.568143
contig 348	2346	0.502984
contig 349	2342	0.565329
contig 350	2342	0.625961
contig 351	2341	0.468176
contig 352	2333	0.427347
contig 353	2330	0.416309
contig 354	2328	0.369845
contig 355	2327	0.36012
contig 356	2326	0.49871
contig 357	2325	0.396129
contig 358	2322	0.429802
contig 359	2316	0.498705
contig 360	2313	0.460009
contig 361	2310	0.683983
contig 362	3307	0.429392
contig 363	2299	0.624619
contig 364	2296	0.612369
contig 365	2293	0.521587
contig 366	2293	0.387266
contig 367	2293	0.638029
contig 368	3401	0.639518
contig 369	2289	0.60201
contig 370	2286	0.678915
contig 371	2285	0.487965
contig 372	2281	0.577378
contig 373	2279	0.571742
contig 374	2279	0.555068
contig 375	2279	0.497587
contig 376	2275	0.54022
contig 377	2270	0.522026
contig 378	2264	0.444346
contig 379	2263	0.625718
contig 380	2261	0.688633
contig 381	2260	0.516372
contig 382	2259	0.412129
contig 383	2257	0.594595
contig 384	2256	0.486702
contig 385	2253	0.414558
contig 386	2251	0.561528
contig 387	2250	0.574667
contig 388	2250	0.695556
contig 389	2249	0.651845
contig 390	2247	0.565198
contig 391	2246	0.5187
contig 392	2243	0.557735
contig 393	2242	0.442462
contig 394	2240	0.452232
contig 395	2240	0.429018
contig 396	2236	0.414132
contig 397	2236	0.401163
contig 398	2234	0.512981
contig 399	2232	0.509857
contig 400	2232	0.394713
contig 401	2230	0.542152
contig 402	2228	0.444345
contig 403	2227	0.383026
contig 404	2222	0.547705
contig 405	2220	0.653604
contig 406	2219	0.515548
contig 407	2217	0.434371
contig 408	2217	0.468651
contig 409	2216	0.648917
contig 410	2215	0.512415
contig 411	2212	0.440778
contig 412	2207	0.544631
contig 413	2204	0.480944
contig 414	2201	0.633348
contig 415	2201	0.482962
contig 416	2197	0.531179
contig 417	2193	0.4601
contig 418	2190	0.636073
contig 419	2190	0.421461
contig 420	2188	0.552102
contig 421	2187	0.547325
contig 422	2186	0.455627
contig 423	2183	0.586349
contig 424	2183	0.621622
contig 425	2183	0.494274
contig 426	2182	0.494042
contig 427	2180	0.464679
contig 428	2179	0.434144
contig 429	2175	0.624828
contig 430	2172	0.412983
contig 431	2171	0.571626
contig 432	2170	0.501843
contig 433	2170	0.446083
contig 434	2168	0.512454
contig 435	2168	0.475092
contig 436	2167	0.341486
contig 437	2167	0.622058
contig 438	2163	0.503005
contig 439	2161	0.346136
contig 440	2752	0.637355
contig 441	2155	0.464501
contig 442	2154	0.538533
contig 443	2154	0.429434
contig 444	2154	0.628134
contig 445	2154	0.559889
contig 446	2152	0.464684
contig 447	2152	0.624535
contig 448	2152	0.508829
contig 449	2151	0.44119
contig 450	2151	0.631334
contig 451	2150	0.666047
contig 452	2147	0.593852
contig 453	2147	0.611085
contig 454	2146	0.659366
contig 455	2143	0.499767
contig 456	2613	0.666284
contig 457	2138	0.647334
contig 458	2137	0.573701
contig 459	2137	0.463734
contig 460	2137	0.59008
contig 461	2134	0.435333
contig 462	2134	0.468135
contig 463	2132	0.517355
contig 464	2132	0.52955
contig 465	2131	0.444392
contig 466	2131	0.448146
contig 467	2131	0.596434
contig 468	2127	0.466855
contig 469	2126	0.496707
contig 470	2122	0.596607
contig 471	2121	0.638378
contig 472	2115	0.486052
contig 473	2114	0.538316
contig 474	2114	0.607379
contig 475	2114	0.545885
contig 476	2114	0.553926
contig 477	2113	0.641742
contig 478	2113	0.652153
contig 479	2112	0.542614
contig 480	2110	0.358294
contig 481	2103	0.400856
contig 482	2102	0.417222
contig 483	2100	0.435238
contig 484	2100	0.639524
contig 485	2098	0.500953
contig 486	2097	0.60372
contig 487	2097	0.441583
contig 488	2094	0.563992
contig 489	2093	0.600096
contig 490	2090	0.619139
contig 491	2088	0.524425
contig 492	2085	0.466667
contig 493	2385	0.477149
contig 494	2085	0.542926
contig 495	2084	0.43906
contig 496	2083	0.604417
contig 497	2080	0.377404
contig 498	2079	0.553632
contig 499	2079	0.464646
contig 500	2076	0.560212
contig 501	2071	0.619025
contig 502	2068	0.446325
contig 503	2067	0.441219
contig 504	2065	0.519128
contig 505	2064	0.508236
contig 506	2063	0.502666
contig 507	2059	0.477416
contig 508	2058	0.626822
contig 509	2053	0.444228
contig 510	2053	0.497808
contig 511	2053	0.569898
contig 512	2051	0.479278
contig 513	2051	0.451487
contig 514	2050	0.64878
contig 515	2048	0.397461
contig 516	2044	0.627691
contig 517	2041	0.409603
contig 518	2037	0.669121
contig 519	2037	0.530191
contig 520	2036	0.483792
contig 521	2036	0.420923
contig 522	2035	0.50172
contig 523	2034	0.630777
contig 524	2029	0.590931
contig 525	2028	0.443787
contig 526	2028	0.598619
contig 527	2026	0.45311
contig 528	2025	0.617778
contig 529	2025	0.406914
contig 530	2024	0.550889
contig 531	2023	0.468117
contig 532	2021	0.508659
contig 533	2020	0.465842
contig 534	2019	0.53789
contig 535	2917	0.571135
contig 536	2017	0.59643
contig 537	2015	0.458065
contig 538	2014	0.572493
contig 539	2008	0.539841
contig 540	2005	0.54813
contig 541	2003	0.656016
contig 542	2002	0.452048
contig 543	2002	0.509491
contig 544	2001	0.588706
contig 545	1998	0.452452
contig 546	2956	0.620433
contig 547	1995	0.515789
contig 548	1993	0.650778
contig 549	1993	0.47717
contig 550	1993	0.402408
contig 551	1993	0.474661
contig 552	1992	0.470382
contig 553	1988	0.527163
contig 554	2584	0.457817
contig 555	1986	0.39577
contig 556	1985	0.379345
contig 557	1983	0.515885
contig 558	1982	0.479818
contig 559	1980	0.445455
contig 560	1980	0.570707
contig 561	1979	0.52956
contig 562	1979	0.555836
contig 563	1977	0.542236
contig 564	1975	0.461266
contig 565	1974	0.591692
contig 566	1974	0.515198
contig 567	1971	0.483511
contig 568	1965	0.472265
contig 569	1965	0.425445
contig 570	1965	0.717048
contig 571	1964	0.456212
contig 572	1960	0.47551
contig 573	1959	0.543134
contig 574	1959	0.613578
contig 575	1958	0.512257
contig 576	1957	0.612161
contig 577	1954	0.567042
contig 578	1953	0.379416
contig 579	1952	0.606045
contig 580	1951	0.423373
contig 581	1950	0.467179
contig 582	1946	0.453751
contig 583	1945	0.648329
contig 584	1942	0.464985
contig 585	1942	0.61792
contig 586	1941	0.602782
contig 587	1940	0.507216
contig 588	1939	0.483755
contig 589	1938	0.408153
contig 590	1937	0.601446
contig 591	1935	0.661499
contig 592	1934	0.60393
contig 593	1933	0.626487
contig 594	1930	0.609845
contig 595	1929	0.615863
contig 596	1928	0.474066
contig 597	1928	0.439834
contig 598	1927	0.539699
contig 599	1925	0.415065
contig 600	1924	0.506237
contig 601	1921	0.500781
contig 602	1919	0.579468
contig 603	1918	0.512513
contig 604	1917	0.682316
contig 605	1917	0.486698
contig 606	1916	0.611169
contig 607	1916	0.472338
contig 608	1915	0.567624
contig 609	1914	0.704284
contig 610	1914	0.430512
contig 611	1913	0.398327
contig 612	1912	0.723326
contig 613	1911	0.373103
contig 614	1909	0.489785
contig 615	1908	0.631027
contig 616	1906	0.567681
contig 617	1906	0.546695
contig 618	1901	0.715939
contig 619	1901	0.423461
contig 620	1899	0.533439
contig 621	1898	0.69863
contig 622	1898	0.402529
contig 623	1895	0.453826
contig 624	1895	0.623747
contig 625	1890	0.626455
contig 626	1890	0.617989
contig 627	1888	0.507945
contig 628	1888	0.595339
contig 629	1884	0.481953
contig 630	1884	0.473992
contig 631	1884	0.624204
contig 632	1883	0.637812
contig 633	1881	0.471558
contig 634	1881	0.431154
contig 635	1881	0.604997
contig 636	1877	0.557272
contig 637	1876	0.570362
contig 638	1875	0.578667
contig 639	1874	0.577375
contig 640	1871	0.561197
contig 641	1869	0.453184
contig 642	1868	0.608137
contig 643	1865	0.43378
contig 644	1865	0.609115
contig 645	1863	0.570048
contig 646	1861	0.506717
contig 647	1860	0.641935
contig 648	1860	0.584409
contig 649	1860	0.486022
contig 650	1859	0.623453
contig 651	1858	0.558127
contig 652	1858	0.696986
contig 653	1857	0.638126
contig 654	1857	0.589122
contig 655	1856	0.695043
contig 656	2858	0.425122
contig 657	1855	0.590836
contig 658	1854	0.460086
contig 659	1853	0.611981
contig 660	1849	0.608978
contig 661	1848	0.614719
contig 662	1847	0.5647
contig 663	1845	0.665041
contig 664	1844	0.500542
contig 665	1843	0.593055
contig 666	1842	0.538545
contig 667	1841	0.499185
contig 668	1840	0.56413
contig 669	1840	0.602717
contig 670	1838	0.488575
contig 671	1837	0.410996
contig 672	1837	0.601524
contig 673	1836	0.67756
contig 674	1834	0.475463
contig 675	1834	0.593239
contig 676	1834	0.530534
contig 677	1831	0.409612
contig 678	1831	0.587657
contig 679	1828	0.545952
contig 680	1828	0.486324
contig 681	1826	0.609529
contig 682	1826	0.45126
contig 683	1825	0.615342
contig 684	1825	0.452055
contig 685	1824	0.51261
contig 686	1824	0.614035
contig 687	1824	0.533443
contig 688	1824	0.61568
contig 689	1822	0.44292
contig 690	1819	0.687191
contig 691	1816	0.631057
contig 692	1816	0.511564
contig 693	1815	0.541598
contig 694	2067	0.462506
contig 695	1814	0.615215
contig 696	1813	0.669057
contig 697	1813	0.704357
contig 698	1811	0.589177
contig 699	1809	0.590934
contig 700	1809	0.437811
contig 701	1809	0.560531
contig 702	1809	0.5644
contig 703	1807	0.576093
contig 704	1807	0.466519
contig 705	1804	0.514412
contig 706	1803	0.408209
contig 707	1801	0.591338
contig 708	2923	0.6182
contig 709	1798	0.616796
contig 710	1797	0.514747
contig 711	1796	0.408686
contig 712	1795	0.517549
contig 713	1794	0.542921
contig 714	1793	0.630229
contig 715	1793	0.507529
contig 716	1793	0.602342
contig 717	1787	0.533296
contig 718	1784	0.474215
contig 719	1783	0.412787
contig 720	1782	0.405163
contig 721	1781	0.56822
contig 722	1780	0.480899
contig 723	1778	0.434758
contig 724	1775	0.470423
contig 725	1774	0.440812
contig 726	1774	0.5
contig 727	1774	0.477452
contig 728	1773	0.406655
contig 729	1772	0.566027
contig 730	1771	0.41502
contig 731	1770	0.664407
contig 732	1769	0.405879
contig 733	1769	0.659695
contig 734	1768	0.421946
contig 735	1768	0.427602
contig 736	1766	0.428652
contig 737	1765	0.673088
contig 738	1764	0.542517
contig 739	1763	0.475893
contig 740	1763	0.555871
contig 741	1761	0.492334
contig 742	1761	0.627484
contig 743	1759	0.543491
contig 744	1758	0.679181
contig 745	1758	0.552901
contig 746	1757	0.634604
contig 747	1757	0.515083
contig 748	1755	0.438746
contig 749	1754	0.502281
contig 750	1754	0.437286
contig 751	1753	0.480319
contig 752	1752	0.417808
contig 753	2192	0.625912
contig 754	1750	0.496
contig 755	1750	0.543429
contig 756	1749	0.520869
contig 757	1748	0.562357
contig 758	1748	0.538902
contig 759	1748	0.364989
contig 760	1747	0.591872
contig 761	1747	0.65312
contig 762	1746	0.678694
contig 763	1744	0.639908
contig 764	1742	0.525832
contig 765	1741	0.523262
contig 766	1738	0.595512
contig 767	1738	0.51496
contig 768	1737	0.557283
contig 769	1732	0.472864
contig 770	1732	0.427252
contig 771	1731	0.429232
contig 772	1731	0.483536
contig 773	1730	0.568208
contig 774	1729	0.460382
contig 775	1729	0.500868
contig 776	1728	0.54456
contig 777	1728	0.593171
contig 778	1726	0.650637
contig 779	1726	0.634994
contig 780	1725	0.52
contig 781	1724	0.649652
contig 782	1724	0.530162
contig 783	1723	0.532792
contig 784	1723	0.66628
contig 785	1719	0.632344
contig 786	1718	0.540163
contig 787	1717	0.573093
contig 788	1715	0.651895
contig 789	1715	0.659475
contig 790	1713	0.47052
contig 791	1713	0.619381
contig 792	1713	0.424985
contig 793	1712	0.464369
contig 794	1711	0.407364
contig 795	1711	0.624781
contig 796	1711	0.455289
contig 797	1709	0.525453
contig 798	1709	0.591574
contig 799	1707	0.518453
contig 800	1706	0.456038
contig 801	1706	0.564478
contig 802	1704	0.561033
contig 803	1704	0.643779
contig 804	1704	0.483568
contig 805	1702	0.624559
contig 806	1702	0.550529
contig 807	1702	0.485311
contig 808	1702	0.520564
contig 809	1701	0.449148
contig 810	1699	0.546204
contig 811	1699	0.598587
contig 812	1698	0.588928
contig 813	1697	0.401886
contig 814	1697	0.49617
contig 815	1697	0.645256
contig 816	1695	0.532743
contig 817	1693	0.608387
contig 818	1692	0.553191
contig 819	1692	0.602246
contig 820	1690	0.452071
contig 821	1690	0.507692
contig 822	1690	0.585207
contig 823	1689	0.683837
contig 824	1689	0.403197
contig 825	1688	0.620261
contig 826	1687	0.452875
contig 827	1685	0.574481
contig 828	1684	0.59323
contig 829	1684	0.687648
contig 830	1684	0.594418
contig 831	1683	0.489008
contig 832	1681	0.509221
contig 833	1681	0.575848
contig 834	1679	0.558666
contig 835	1678	0.603695
contig 836	1677	0.636852
contig 837	1677	0.640429
contig 838	1676	0.449284
contig 839	1675	0.429254
contig 840	1675	0.625075
contig 841	1675	0.54806
contig 842	1674	0.677419
contig 843	1673	0.540347
contig 844	1672	0.623206
contig 845	1672	0.419258
contig 846	1672	0.629785
contig 847	1671	0.466786
contig 848	1670	0.329341
contig 849	2242	0.582516
contig 850	1668	0.644484
contig 851	1667	0.431314
contig 852	1667	0.521896
contig 853	1667	0.638272
contig 854	1666	0.52581
contig 855	1665	0.645045
contig 856	1663	0.389056
contig 857	1663	0.595911
contig 858	1662	0.511432
contig 859	1662	0.6787
contig 860	1661	0.583384
contig 861	1660	0.456627
contig 862	1659	0.428571
contig 863	1659	0.559373
contig 864	1656	0.436594
contig 865	1655	0.671903
contig 866	1655	0.434441
contig 867	1655	0.639879
contig 868	1654	0.623337
contig 869	1654	0.467956
contig 870	1653	0.5366
contig 871	1653	0.437992
contig 872	1653	0.569268
contig 873	1651	0.646275
contig 874	1651	0.59782
contig 875	1650	0.5
contig 876	1649	0.597938
contig 877	1649	0.54336
contig 878	1649	0.533657
contig 879	1649	0.582171
contig 880	1645	0.615198
contig 881	1644	0.493917
contig 882	1644	0.495134
contig 883	1643	0.451004
contig 884	1641	0.533211
contig 885	1640	0.570122
contig 886	1640	0.493902
contig 887	1640	0.408537
contig 888	1640	0.710366
contig 889	1638	0.649573
contig 890	1638	0.601954
contig 891	1637	0.638363
contig 892	1637	0.459377
contig 893	1636	0.549511
contig 894	1635	0.678899
contig 895	1634	0.643207
contig 896	1633	0.659522
contig 897	1633	0.654623
contig 898	1633	0.607471
contig 899	1631	0.464746
contig 900	1631	0.670754
contig 901	1631	0.558553
contig 902	1631	0.503985
contig 903	1630	0.588957
contig 904	1629	0.410681
contig 905	2124	0.553202
contig 906	1627	0.627535
contig 907	1626	0.526445
contig 908	1626	0.388069
contig 909	1625	0.636308
contig 910	1624	0.493227
contig 911	1623	0.507086
contig 912	1623	0.58472
contig 913	1622	0.522811
contig 914	1622	0.501233
contig 915	1621	0.604565
contig 916	1620	0.414198
contig 917	1620	0.575309
contig 918	1619	0.652872
contig 919	1619	0.569487
contig 920	1619	0.637431
contig 921	1618	0.415328
contig 922	1618	0.494438
contig 923	1615	0.640867
contig 924	1614	0.584882
contig 925	1613	0.6615
contig 926	1613	0.456293
contig 927	1613	0.522629
contig 928	1611	0.570453
contig 929	1611	0.510863
contig 930	1911	0.490319
contig 931	1610	0.529814
contig 932	1610	0.647205
contig 933	1609	0.467993
contig 934	1609	0.641392
contig 935	1608	0.625622
contig 936	2209	0.634676
contig 937	1607	0.487243
contig 938	1607	0.535159
contig 939	1607	0.411948
contig 940	1606	0.571606
contig 941	1606	0.523039
contig 942	1604	0.67394
contig 943	1604	0.436409
contig 944	1604	0.614713
contig 945	1603	0.425452
contig 946	1603	0.611354
contig 947	1603	0.541485
contig 948	1602	0.461923
contig 949	2407	0.609057
contig 950	1601	0.564647
contig 951	1601	0.619613
contig 952	1601	0.434104
contig 953	1601	0.435353
contig 954	1600	0.424375
contig 955	1600	0.558125
contig 956	1600	0.516875
contig 957	1599	0.574734
contig 958	1599	0.405253
contig 959	1598	0.480601
contig 960	1598	0.641427
contig 961	1598	0.563204
contig 962	1597	0.619286
contig 963	1597	0.58422
contig 964	1597	0.683782
contig 965	1597	0.437696
contig 966	1597	0.421415
contig 967	1596	0.464286
contig 968	1595	0.599373
contig 969	1594	0.559598
contig 970	1593	0.556183
contig 971	1592	0.486181
contig 972	1591	0.675676
contig 973	1591	0.609051
contig 974	1591	0.492143
contig 975	1590	0.585535
contig 976	1590	0.459748
contig 977	1589	0.599119
contig 978	1589	0.519824
contig 979	1588	0.577456
contig 980	1587	0.691241
contig 981	1586	0.412358
contig 982	1586	0.655738
contig 983	1586	0.424968
contig 984	1586	0.625473
contig 985	1583	0.465572
contig 986	1582	0.46713
contig 987	1582	0.560683
contig 988	1581	0.662239
contig 989	1581	0.655281
contig 990	1579	0.434452
contig 991	1579	0.599747
contig 992	1577	0.470514
contig 993	1576	0.553299
contig 994	1575	0.570159
contig 995	1574	0.43202
contig 996	1572	0.423664
contig 997	1571	0.410567
contig 998	1570	0.456051
contig 999	1569	0.604207
contig 1000	1568	0.487245
contig 1001	1567	0.533504
contig 1002	1566	0.531928
contig 1003	1565	0.589137
contig 1004	1565	0.444089
contig 1005	1564	0.604859
contig 1006	1564	0.477621
contig 1007	1562	0.462868
contig 1008	1562	0.705506
contig 1009	1561	0.572069
contig 1010	1560	0.65
contig 1011	1559	0.573445
contig 1012	1558	0.686136
contig 1013	1558	0.435815
contig 1014	1556	0.658098
contig 1015	1555	0.446302
contig 1016	1554	0.527671
contig 1017	1553	0.573084
contig 1018	1550	0.438065
contig 1019	1549	0.420271
contig 1020	1548	0.501938
contig 1021	1547	0.541694
contig 1022	1547	0.672269
contig 1023	1547	0.544926
contig 1024	1545	0.479612
contig 1025	1544	0.555052
contig 1026	1544	0.473446
contig 1027	1543	0.558004
contig 1028	1543	0.616332
contig 1029	1543	0.491251
contig 1030	1543	0.394686
contig 1031	1542	0.613489
contig 1032	1541	0.413368
contig 1033	1541	0.416613
contig 1034	1541	0.532771
contig 1035	1541	0.390655
contig 1036	1540	0.604545
contig 1037	1540	0.655195
contig 1038	1539	0.410006
contig 1039	1539	0.586745
contig 1040	1539	0.546459
contig 1041	1538	0.573472
contig 1042	1537	0.439167
contig 1043	1535	0.521824
contig 1044	1535	0.510749
contig 1045	1535	0.624756
contig 1046	1532	0.503264
contig 1047	1532	0.609008
contig 1048	1532	0.483029
contig 1049	1531	0.641411
contig 1050	1530	0.428105
contig 1051	1530	0.652941
contig 1052	1530	0.581699
contig 1053	1529	0.596468
contig 1054	1529	0.621975
contig 1055	1527	0.481336
contig 1056	1526	0.580603
contig 1057	1526	0.539318
contig 1058	1526	0.524902
contig 1059	1525	0.40918
contig 1060	2222	0.682268
contig 1061	1523	0.562049
contig 1062	1521	0.661407
contig 1063	1520	0.644079
contig 1064	1520	0.599342
contig 1065	1520	0.399342
contig 1066	1519	0.620803
contig 1067	1519	0.639895
contig 1068	1518	0.503953
contig 1069	1517	0.537904
contig 1070	1517	0.447594
contig 1071	1516	0.616095
contig 1072	1515	0.683828
contig 1073	1515	0.631023
contig 1074	1513	0.7039
contig 1075	1513	0.441507
contig 1076	1513	0.561798
contig 1077	1512	0.57209
contig 1078	1512	0.402116
contig 1079	1511	0.456651
contig 1080	1511	0.621443
contig 1081	1511	0.473858
contig 1082	1511	0.606883
contig 1083	1511	0.639312
contig 1084	1511	0.470549
contig 1085	1509	0.692512
contig 1086	1508	0.440981
contig 1087	1508	0.658488
contig 1088	1508	0.419761
contig 1089	1507	0.37359
contig 1090	1507	0.506967
contig 1091	1506	0.603586
contig 1092	1506	0.466135
contig 1093	1506	0.60425
contig 1094	1505	0.491694
contig 1095	1504	0.521277
contig 1096	1504	0.626995
contig 1097	1504	0.684176
contig 1098	1503	0.673985
contig 1099	1503	0.551564
contig 1100	1503	0.634731
contig 1101	1502	0.573901
contig 1102	1502	0.599201
contig 1103	1501	0.560959
contig 1104	1499	0.543029
contig 1105	1499	0.577718
contig 1106	1499	0.576384
contig 1107	1499	0.624416
contig 1108	1497	0.550434
contig 1109	1497	0.603206
contig 1110	1496	0.481283
contig 1111	1494	0.471888
contig 1112	1494	0.705489
contig 1113	1493	0.637642
contig 1114	1493	0.592766
contig 1115	1493	0.453449
contig 1116	1492	0.619303
contig 1117	1492	0.530161
contig 1118	1492	0.630027
contig 1119	1491	0.616365
contig 1120	1491	0.52448
contig 1121	1491	0.643192
contig 1122	1490	0.565772
contig 1123	1490	0.541611
contig 1124	1488	0.56922
contig 1125	1488	0.500672
contig 1126	1486	0.506057
contig 1127	1486	0.623149
contig 1128	1757	0.418896
contig 1129	1486	0.622476
contig 1130	1485	0.542088
contig 1131	1484	0.624663
contig 1132	1484	0.640162
contig 1133	1484	0.579515
contig 1134	1484	0.667116
contig 1135	1483	0.465947
contig 1136	1482	0.509447
contig 1137	1480	0.533784
contig 1138	1480	0.562162
contig 1139	1480	0.618919
contig 1140	1479	0.470588
contig 1141	1478	0.532476
contig 1142	1477	0.553825
contig 1143	1477	0.638456
contig 1144	1476	0.4729
contig 1145	1476	0.610434
contig 1146	1475	0.418983
contig 1147	1475	0.493559
contig 1148	1474	0.529172
contig 1149	1474	0.544098
contig 1150	1473	0.663272
contig 1151	1473	0.484046
contig 1152	1472	0.430707
contig 1153	1470	0.661905
contig 1154	1470	0.455102
contig 1155	1470	0.401361
contig 1156	1469	0.543227
contig 1157	1469	0.62083
contig 1158	1469	0.532335
contig 1159	1468	0.480245
contig 1160	1468	0.551771
contig 1161	1467	0.493524
contig 1162	1467	0.60259
contig 1163	1467	0.505794
contig 1164	1467	0.438991
contig 1165	1466	0.489086
contig 1166	1466	0.412688
contig 1167	1466	0.566849
contig 1168	1466	0.630969
contig 1169	1465	0.499659
contig 1170	1464	0.480191
contig 1171	1464	0.550546
contig 1172	1463	0.487355
contig 1173	1463	0.560492
contig 1174	1462	0.410397
contig 1175	1462	0.622435
contig 1176	1460	0.610959
contig 1177	1460	0.395205
contig 1178	1460	0.50411
contig 1179	1460	0.465753
contig 1180	1459	0.631254
contig 1181	1458	0.661866
contig 1182	1458	0.694102
contig 1183	1458	0.534979
contig 1184	1458	0.442387
contig 1185	1458	0.679012
contig 1186	1456	0.433379
contig 1187	1456	0.625
contig 1188	1456	0.584478
contig 1189	1456	0.450549
contig 1190	1456	0.507555
contig 1191	1455	0.444674
contig 1192	1455	0.454296
contig 1193	1455	0.403436
contig 1194	1454	0.444292
contig 1195	2105	0.673634
contig 1196	1453	0.433586
contig 1197	1453	0.502409
contig 1198	1453	0.597385
contig 1199	1453	0.547144
contig 1200	1453	0.449415
contig 1201	1451	0.407305
contig 1202	1451	0.464507
contig 1203	1450	0.388276
contig 1204	1450	0.538621
contig 1205	1450	0.483448
contig 1206	1450	0.491034
contig 1207	1450	0.635172
contig 1208	1450	0.546897
contig 1209	1450	0.587586
contig 1210	1449	0.617667
contig 1211	1449	0.383713
contig 1212	1449	0.514838
contig 1213	1448	0.479972
contig 1214	1448	0.473066
contig 1215	1447	0.559779
contig 1216	1447	0.550795
contig 1217	1446	0.412863
contig 1218	1446	0.538036
contig 1219	1446	0.591286
contig 1220	1446	0.614108
contig 1221	1445	0.595156
contig 1222	1444	0.475069
contig 1223	1443	0.451143
contig 1224	1443	0.456687
contig 1225	1443	0.459459
contig 1226	1442	0.484743
contig 1227	1441	0.671062
contig 1228	1441	0.555864
contig 1229	1440	0.451389
contig 1230	1440	0.445139
contig 1231	1439	0.653231
contig 1232	1438	0.506954
contig 1233	1436	0.622563
contig 1234	1436	0.594011
contig 1235	1435	0.627178
contig 1236	1435	0.583275
contig 1237	1435	0.500348
contig 1238	1435	0.583972
contig 1239	1435	0.597909
contig 1240	1434	0.550209
contig 1241	1434	0.493026
contig 1242	1434	0.541144
contig 1243	1433	0.630147
contig 1244	1433	0.540823
contig 1245	1433	0.598744
contig 1246	1432	0.559358
contig 1247	1432	0.643156
contig 1248	1431	0.465409
contig 1249	1430	0.423077
contig 1250	1430	0.535664
contig 1251	1429	0.370889
contig 1252	1429	0.538838
contig 1253	1428	0.527311
contig 1254	1428	0.572129
contig 1255	1428	0.413866
contig 1256	1428	0.497899
contig 1257	1427	0.420463
contig 1258	1426	0.708976
contig 1259	1426	0.390603
contig 1260	1425	0.573333
contig 1261	1425	0.49614
contig 1262	1425	0.629474
contig 1263	1423	0.605762
contig 1264	1423	0.504568
contig 1265	1423	0.47435
contig 1266	1422	0.582982
contig 1267	1422	0.49789
contig 1268	1422	0.537975
contig 1269	1422	0.548523
contig 1270	1421	0.584096
contig 1271	1421	0.576355
contig 1272	1421	0.700211
contig 1273	1420	0.506338
contig 1274	1420	0.528169
contig 1275	1420	0.600704
contig 1276	1420	0.626056
contig 1277	1419	0.610289
contig 1278	1419	0.555321
contig 1279	1418	0.525388
contig 1280	1418	0.487306
contig 1281	1417	0.658433
contig 1282	1416	0.491525
contig 1283	1415	0.414134
contig 1284	1415	0.489753
contig 1285	1415	0.574558
contig 1286	1413	0.447983
contig 1287	1413	0.457183
contig 1288	1413	0.472753
contig 1289	1413	0.597311
contig 1290	1412	0.651558
contig 1291	1412	0.604108
contig 1292	1412	0.589943
contig 1293	1412	0.624646
contig 1294	1411	0.403969
contig 1295	1411	0.433735
contig 1296	1411	0.618001
contig 1297	1411	0.447201
contig 1298	1410	0.509929
contig 1299	1410	0.469504
contig 1300	1409	0.554294
contig 1301	1409	0.420156
contig 1302	1409	0.552165
contig 1303	1409	0.630944
contig 1304	1408	0.584517
contig 1305	1408	0.425426
contig 1306	1407	0.537313
contig 1307	1407	0.695807
contig 1308	1406	0.616643
contig 1309	1406	0.692034
contig 1310	1403	0.667142
contig 1311	1403	0.669993
contig 1312	1402	0.519971
contig 1313	1401	0.395432
contig 1314	1400	0.688571
contig 1315	1400	0.476429
contig 1316	1399	0.395997
contig 1317	1399	0.460329
contig 1318	1398	0.552933
contig 1319	1398	0.556509
contig 1320	1398	0.487124
contig 1321	1397	0.355762
contig 1322	1396	0.600287
contig 1323	1396	0.616762
contig 1324	1396	0.472063
contig 1325	1395	0.569176
contig 1326	1394	0.583931
contig 1327	1394	0.647059
contig 1328	1393	0.549174
contig 1329	1392	0.594828
contig 1330	1392	0.512213
contig 1331	1392	0.507902
contig 1332	1391	0.606039
contig 1333	1391	0.520489
contig 1334	1391	0.662114
contig 1335	1390	0.571223
contig 1336	1390	0.473381
contig 1337	1390	0.644604
contig 1338	1818	0.594609
contig 1339	1389	0.616991
contig 1340	1389	0.583873
contig 1341	1388	0.676513
contig 1342	1388	0.564841
contig 1343	1387	0.59553
contig 1344	1387	0.4708
contig 1345	1386	0.564214
contig 1346	1386	0.494228
contig 1347	1386	0.554113
contig 1348	1384	0.586705
contig 1349	1384	0.58237
contig 1350	1384	0.606936
contig 1351	1384	0.625723
contig 1352	1383	0.61316
contig 1353	1383	0.418655
contig 1354	1383	0.607375
contig 1355	1382	0.511577
contig 1356	1382	0.647612
contig 1357	1381	0.49819
contig 1358	1381	0.525706
contig 1359	1381	0.349747
contig 1360	1381	0.545257
contig 1361	1380	0.518116
contig 1362	1380	0.62029
contig 1363	1379	0.505439
contig 1364	1379	0.590283
contig 1365	1379	0.436548
contig 1366	1378	0.582729
contig 1367	1378	0.621916
contig 1368	1377	0.580973
contig 1369	1377	0.522876
contig 1370	1377	0.666667
contig 1371	1376	0.540698
contig 1372	1376	0.617006
contig 1373	1375	0.413818
contig 1374	1375	0.501818
contig 1375	1375	0.440727
contig 1376	1374	0.451237
contig 1377	1374	0.441776
contig 1378	1373	0.421704
contig 1379	1371	0.437637
contig 1380	1371	0.442743
contig 1381	1370	0.428467
contig 1382	1370	0.452555
contig 1383	1370	0.630657
contig 1384	1369	0.47626
contig 1385	1369	0.423667
contig 1386	1368	0.649854
contig 1387	1368	0.520468
contig 1388	1368	0.697368
contig 1389	1367	0.395026
contig 1390	1367	0.408925
contig 1391	1367	0.438186
contig 1392	1366	0.490483
contig 1393	1366	0.544656
contig 1394	1365	0.407326
contig 1395	1365	0.621245
contig 1396	1364	0.405425
contig 1397	1364	0.467742
contig 1398	1363	0.423331
contig 1399	1362	0.63069
contig 1400	1362	0.564611
contig 1401	1362	0.497797
contig 1402	1360	0.555147
contig 1403	1360	0.442647
contig 1404	1360	0.533088
contig 1405	1359	0.384106
contig 1406	1358	0.541237
contig 1407	1358	0.633284
contig 1408	1358	0.583947
contig 1409	1358	0.571429
contig 1410	1357	0.606485
contig 1411	1357	0.386146
contig 1412	1356	0.614307
contig 1413	1356	0.530973
contig 1414	1356	0.670354
contig 1415	1356	0.441003
contig 1416	1355	0.486347
contig 1417	1354	0.446086
contig 1418	1354	0.519941
contig 1419	1353	0.593496
contig 1420	1352	0.596893
contig 1421	1352	0.360947
contig 1422	1352	0.737426
contig 1423	1352	0.482988
contig 1424	1351	0.581051
contig 1425	1351	0.535899
contig 1426	1351	0.411547
contig 1427	1351	0.509993
contig 1428	1350	0.628148
contig 1429	1350	0.531852
contig 1430	1350	0.674815
contig 1431	1350	0.377778
contig 1432	1350	0.428889
contig 1433	1350	0.603704
contig 1434	1349	0.550778
contig 1435	1349	0.510007
contig 1436	1348	0.554896
contig 1437	1347	0.569414
contig 1438	1347	0.394952
contig 1439	1347	0.526355
contig 1440	1347	0.436526
contig 1441	1347	0.632517
contig 1442	1346	0.412333
contig 1443	1346	0.647845
contig 1444	1345	0.582156
contig 1445	1345	0.650558
contig 1446	1345	0.623792
contig 1447	1344	0.658482
contig 1448	1344	0.4375
contig 1449	1344	0.405506
contig 1450	1343	0.55175
contig 1451	1343	0.431869
contig 1452	1343	0.620253
contig 1453	1342	0.64158
contig 1454	1342	0.64456
contig 1455	1341	0.423565
contig 1456	1341	0.675615
contig 1457	1340	0.477612
contig 1458	1340	0.623881
contig 1459	1340	0.592537
contig 1460	1339	0.61165
contig 1461	1339	0.480956
contig 1462	1339	0.589246
contig 1463	1338	0.673393
contig 1464	1337	0.550486
contig 1465	1337	0.509349
contig 1466	1337	0.65445
contig 1467	1336	0.424401
contig 1468	1336	0.664671
contig 1469	1335	0.675655
contig 1470	1335	0.582022
contig 1471	1334	0.583208
contig 1472	1334	0.593703
contig 1473	1334	0.637181
contig 1474	1334	0.364318
contig 1475	1334	0.531484
contig 1476	1334	0.482009
contig 1477	1333	0.673668
contig 1478	1333	0.597149
contig 1479	1332	0.552553
contig 1480	1332	0.475976
contig 1481	1331	0.435011
contig 1482	2179	0.526847
contig 1483	1331	0.458302
contig 1484	1331	0.513899
contig 1485	1331	0.618332
contig 1486	1331	0.575507
contig 1487	1331	0.441773
contig 1488	1330	0.431579
contig 1489	1330	0.668421
contig 1490	1329	0.659895
contig 1491	2287	0.642763
contig 1492	1329	0.626035
contig 1493	1327	0.666164
contig 1494	1327	0.489827
contig 1495	1327	0.603617
contig 1496	1327	0.688018
contig 1497	1326	0.691554
contig 1498	1325	0.451321
contig 1499	1325	0.352453
contig 1500	1325	0.382642
contig 1501	1325	0.455849
contig 1502	1324	0.519637
contig 1503	1324	0.664653
contig 1504	1324	0.623867
contig 1505	1323	0.618292
contig 1506	1323	0.504913
contig 1507	1323	0.455026
contig 1508	1322	0.55295
contig 1509	1322	0.624054
contig 1510	1322	0.513616
contig 1511	1321	0.648751
contig 1512	1320	0.422727
contig 1513	1320	0.50303
contig 1514	1320	0.635606
contig 1515	1318	0.385432
contig 1516	1318	0.459029
contig 1517	1318	0.605463
contig 1518	1318	0.714719
contig 1519	1317	0.657555
contig 1520	1317	0.447229
contig 1521	1316	0.694529
contig 1522	1316	0.602584
contig 1523	1316	0.379939
contig 1524	1316	0.608663
contig 1525	1315	0.428137
contig 1526	1315	0.463878
contig 1527	1315	0.654753
contig 1528	1315	0.611407
contig 1529	1315	0.481369
contig 1530	1314	0.644597
contig 1531	1314	0.464992
contig 1532	1313	0.388423
contig 1533	1312	0.44436
contig 1534	1312	0.522866
contig 1535	1311	0.619375
contig 1536	1311	0.603356
contig 1537	1311	0.615561
contig 1538	1310	0.498473
contig 1539	1310	0.584733
contig 1540	1309	0.475172
contig 1541	1309	0.380443
contig 1542	1309	0.666921
contig 1543	1309	0.507257
contig 1544	1308	0.647554
contig 1545	1308	0.629205
contig 1546	1308	0.602446
contig 1547	1307	0.504208
contig 1548	1306	0.578867
contig 1549	1306	0.336141
contig 1550	1306	0.711332
contig 1551	1305	0.385441
contig 1552	1305	0.537165
contig 1553	1304	0.453988
contig 1554	1304	0.67408
contig 1555	1304	0.591258
contig 1556	1304	0.509202
contig 1557	1304	0.450153
contig 1558	1304	0.483129
contig 1559	1303	0.445894
contig 1560	1303	0.518035
contig 1561	1303	0.424405
contig 1562	1302	0.529186
contig 1563	1302	0.467742
contig 1564	1302	0.574501
contig 1565	1302	0.652074
contig 1566	1302	0.559908
contig 1567	1302	0.473118
contig 1568	1301	0.431207
contig 1569	1301	0.447348
contig 1570	1300	0.47
contig 1571	1300	0.364615
contig 1572	1299	0.494226
contig 1573	1299	0.418014
contig 1574	1298	0.40755
contig 1575	1298	0.525424
contig 1576	1297	0.585968
contig 1577	1297	0.437163
contig 1578	1297	0.606014
contig 1579	1296	0.608796
contig 1580	1296	0.469907
contig 1581	1295	0.627799
contig 1582	1295	0.576062
contig 1583	1294	0.507728
contig 1584	1294	0.481453
contig 1585	1294	0.597372
contig 1586	1294	0.659969
contig 1587	1293	0.600928
contig 1588	1293	0.573859
contig 1589	1292	0.642415
contig 1590	1292	0.506966
contig 1591	1292	0.397833
contig 1592	1291	0.681642
contig 1593	1291	0.630519
contig 1594	1290	0.612403
contig 1595	1290	0.644961
contig 1596	1290	0.662016
contig 1597	1289	0.60512
contig 1598	1289	0.693561
contig 1599	1289	0.621412
contig 1600	1289	0.615981
contig 1601	1288	0.421584
contig 1602	1288	0.669255
contig 1603	1287	0.526807
contig 1604	1287	0.509713
contig 1605	1287	0.543901
contig 1606	1287	0.48174
contig 1607	1287	0.617716
contig 1608	1286	0.511664
contig 1609	1286	0.678849
contig 1610	1285	0.705837
contig 1611	1284	0.531153
contig 1612	1284	0.428349
contig 1613	1284	0.661994
contig 1614	1284	0.530374
contig 1615	1283	0.485581
contig 1616	1283	0.576773
contig 1617	1282	0.546022
contig 1618	1282	0.560062
contig 1619	1282	0.699688
contig 1620	1281	0.663544
contig 1621	1281	0.452771
contig 1622	1281	0.580796
contig 1623	1281	0.533958
contig 1624	1280	0.429688
contig 1625	1279	0.641126
contig 1626	1279	0.514464
contig 1627	1277	0.545027
contig 1628	1277	0.614722
contig 1629	1276	0.494514
contig 1630	1276	0.583072
contig 1631	1276	0.539969
contig 1632	1276	0.5721
contig 1633	1276	0.612853
contig 1634	1275	0.653333
contig 1635	1275	0.632941
contig 1636	1275	0.552157
contig 1637	1274	0.542386
contig 1638	1273	0.384132
contig 1639	1273	0.65436
contig 1640	1273	0.522388
contig 1641	1272	0.359277
contig 1642	1272	0.57783
contig 1643	1272	0.438679
contig 1644	1272	0.64544
contig 1645	1272	0.560535
contig 1646	1271	0.584579
contig 1647	1271	0.618411
contig 1648	1271	0.647522
contig 1649	1270	0.641732
contig 1650	1270	0.433071
contig 1651	1269	0.461781
contig 1652	1269	0.495666
contig 1653	1269	0.580772
contig 1654	1269	0.420016
contig 1655	1268	0.600946
contig 1656	1268	0.511041
contig 1657	1268	0.569401
contig 1658	1268	0.699527
contig 1659	1268	0.609621
contig 1660	1268	0.480284
contig 1661	1268	0.670347
contig 1662	1267	0.418311
contig 1663	1267	0.673244
contig 1664	1267	0.506709
contig 1665	1267	0.562747
contig 1666	1267	0.584846
contig 1667	1267	0.616417
contig 1668	1266	0.454186
contig 1669	1266	0.526856
contig 1670	1266	0.623223
contig 1671	1266	0.678515
contig 1672	1266	0.577409
contig 1673	1265	0.451383
contig 1674	1265	0.542292
contig 1675	1265	0.552569
contig 1676	1265	0.403953
contig 1677	1265	0.667984
contig 1678	1264	0.679589
contig 1679	1264	0.720728
contig 1680	1264	0.619462
contig 1681	1264	0.64557
contig 1682	1264	0.406646
contig 1683	1264	0.423259
contig 1684	1263	0.566112
contig 1685	1263	0.572447
contig 1686	1262	0.683043
contig 1687	1262	0.477813
contig 1688	1262	0.522187
contig 1689	1262	0.484945
contig 1690	1261	0.594766
contig 1691	1261	0.61142
contig 1692	1261	0.473434
contig 1693	1261	0.602696
contig 1694	1260	0.571429
contig 1695	1259	0.4861
contig 1696	1259	0.5139
contig 1697	1258	0.424483
contig 1698	1258	0.649444
contig 1699	1258	0.671701
contig 1700	1258	0.572337
contig 1701	1257	0.509149
contig 1702	1257	0.533811
contig 1703	1257	0.668258
contig 1704	1256	0.651274
contig 1705	1256	0.684713
contig 1706	1256	0.503185
contig 1707	1255	0.443028
contig 1708	1255	0.623108
contig 1709	1254	0.448963
contig 1710	1254	0.579745
contig 1711	1254	0.551834
contig 1712	1254	0.663477
contig 1713	1253	0.498005
contig 1714	1252	0.489617
contig 1715	1252	0.330671
contig 1716	1251	0.652278
contig 1717	1251	0.486011
contig 1718	1251	0.479616
contig 1719	1251	0.528377
contig 1720	1251	0.477218
contig 1721	1251	0.572342
contig 1722	1251	0.441247
contig 1723	1250	0.592
contig 1724	1250	0.4488
contig 1725	1250	0.5816
contig 1726	1249	0.433147
contig 1727	1249	0.578062
contig 1728	1248	0.489583
contig 1729	1248	0.607372
contig 1730	1248	0.575321
contig 1731	1248	0.677083
contig 1732	1247	0.422614
contig 1733	1246	0.649278
contig 1734	1246	0.637239
contig 1735	1246	0.64366
contig 1736	1245	0.439357
contig 1737	1245	0.401606
contig 1738	1244	0.639871
contig 1739	1243	0.448914
contig 1740	1242	0.617552
contig 1741	1241	0.667204
contig 1742	1240	0.479032
contig 1743	1240	0.375
contig 1744	1240	0.646774
contig 1745	1240	0.521774
contig 1746	1240	0.441129
contig 1747	1239	0.540759
contig 1748	1238	0.512924
contig 1749	1238	0.529887
contig 1750	1238	0.663974
contig 1751	1238	0.51454
contig 1752	1238	0.652666
contig 1753	1237	0.45675
contig 1754	1237	0.420372
contig 1755	1237	0.393694
contig 1756	1236	0.695793
contig 1757	1236	0.472492
contig 1758	1236	0.690129
contig 1759	1236	0.591424
contig 1760	1236	0.529935
contig 1761	1236	0.419094
contig 1762	1236	0.601942
contig 1763	1235	0.393522
contig 1764	1234	0.508104
contig 1765	1234	0.5
contig 1766	1234	0.58671
contig 1767	1234	0.398703
contig 1768	1234	0.474878
contig 1769	1233	0.566099
contig 1770	1233	0.498783
contig 1771	1233	0.557989
contig 1772	1232	0.599026
contig 1773	1232	0.559253
contig 1774	1232	0.453734
contig 1775	1232	0.666396
contig 1776	1231	0.693745
contig 1777	1231	0.530463
contig 1778	1230	0.453659
contig 1779	1230	0.59187
contig 1780	1229	0.502848
contig 1781	1661	0.652619
contig 1782	1229	0.535395
contig 1783	1229	0.445891
contig 1784	1228	0.535016
contig 1785	1228	0.452769
contig 1786	1228	0.568404
contig 1787	1228	0.464984
contig 1788	1228	0.473941
contig 1789	1227	0.427873
contig 1790	1227	0.694377
contig 1791	1227	0.544417
contig 1792	1226	0.502447
contig 1793	1226	0.515498
contig 1794	1226	0.575041
contig 1795	1226	0.431485
contig 1796	1225	0.484898
contig 1797	1225	0.398367
contig 1798	1225	0.667755
contig 1799	1225	0.470204
contig 1800	1225	0.506122
contig 1801	1224	0.469771
contig 1802	1224	0.433824
contig 1803	1224	0.624183
contig 1804	1224	0.616013
contig 1805	1223	0.481603
contig 1806	1223	0.681112
contig 1807	1222	0.508183
contig 1808	1222	0.613748
contig 1809	1222	0.409165
contig 1810	1222	0.559738
contig 1811	1222	0.490998
contig 1812	1222	0.467267
contig 1813	1221	0.614251
contig 1814	1221	0.615889
contig 1815	1221	0.654382
contig 1816	1220	0.463115
contig 1817	1220	0.568033
contig 1818	1220	0.636066
contig 1819	1576	0.656091
contig 1820	1220	0.456557
contig 1821	1219	0.482363
contig 1822	1219	0.544709
contig 1823	1219	0.625923
contig 1824	1219	0.659557
contig 1825	1219	0.576702
contig 1826	1218	0.470443
contig 1827	1218	0.531199
contig 1828	1218	0.447455
contig 1829	1218	0.431034
contig 1830	1218	0.648604
contig 1831	1217	0.500411
contig 1832	1217	0.599014
contig 1833	1217	0.433854
contig 1834	1217	0.6212
contig 1835	1216	0.546875
contig 1836	1216	0.684211
contig 1837	1215	0.497119
contig 1838	1215	0.471605
contig 1839	1215	0.42716
contig 1840	1813	0.469388
contig 1841	1215	0.631276
contig 1842	1215	0.613169
contig 1843	1214	0.526359
contig 1844	1214	0.414333
contig 1845	1213	0.6554
contig 1846	1212	0.616337
contig 1847	1212	0.482673
contig 1848	1212	0.621287
contig 1849	1212	0.569307
contig 1850	1211	0.630058
contig 1851	1211	0.603633
contig 1852	1211	0.504542
contig 1853	1210	0.560331
contig 1854	1210	0.646281
contig 1855	1210	0.658678
contig 1856	1210	0.478512
contig 1857	1210	0.452066
contig 1858	1210	0.535537
contig 1859	1210	0.469421
contig 1860	1209	0.593879
contig 1861	1209	0.600496
contig 1862	1209	0.612903
contig 1863	1209	0.483044
contig 1864	1208	0.554636
contig 1865	1208	0.513245
contig 1866	1208	0.646523
contig 1867	1208	0.427152
contig 1868	1208	0.391556
contig 1869	1207	0.577465
contig 1870	1206	0.501658
contig 1871	1206	0.675788
contig 1872	1206	0.45937
contig 1873	1205	0.440664
contig 1874	1205	0.538589
contig 1875	1205	0.501245
contig 1876	1205	0.455602
contig 1877	1205	0.473029
contig 1878	1205	0.644813
contig 1879	1204	0.610465
contig 1880	1204	0.502492
contig 1881	1204	0.596346
contig 1882	1204	0.476744
contig 1883	1204	0.373754
contig 1884	1203	0.586035
contig 1885	1202	0.422629
contig 1886	1202	0.589018
contig 1887	1202	0.49584
contig 1888	1202	0.616473
contig 1889	1202	0.608985
contig 1890	1202	0.532446
contig 1891	1201	0.622814
contig 1892	1201	0.405495
contig 1893	1201	0.47627
contig 1894	1201	0.507077
contig 1895	1819	0.540407
contig 1896	1201	0.503747
contig 1897	1201	0.590341
contig 1898	1200	0.3925
contig 1899	1200	0.51
contig 1900	1200	0.448333
contig 1901	1200	0.620833
contig 1902	1200	0.598333
contig 1903	1199	0.471226
contig 1904	1199	0.663053
contig 1905	1198	0.599332
contig 1906	1198	0.548414
contig 1907	1198	0.646912
contig 1908	1198	0.53172
contig 1909	1198	0.527546
contig 1910	1198	0.644407
contig 1911	1197	0.621554
contig 1912	1197	0.622389
contig 1913	1197	0.500418
contig 1914	1197	0.604845
contig 1915	1196	0.510033
contig 1916	1196	0.520903
contig 1917	1196	0.527592
contig 1918	1196	0.648829
contig 1919	1195	0.383264
contig 1920	1195	0.51046
contig 1921	1195	0.545607
contig 1922	1195	0.6159
contig 1923	1195	0.67364
contig 1924	1194	0.475712
contig 1925	1193	0.493713
contig 1926	1193	0.468567
contig 1927	1192	0.583054
contig 1928	1192	0.447148
contig 1929	1192	0.531879
contig 1930	1192	0.408557
contig 1931	1191	0.629723
contig 1932	1191	0.604534
contig 1933	1191	0.61293
contig 1934	1191	0.598657
contig 1935	1190	0.64958
contig 1936	1190	0.505882
contig 1937	1190	0.633613
contig 1938	1188	0.689394
contig 1939	1188	0.501684
contig 1940	1188	0.448653
contig 1941	1187	0.662174
contig 1942	1187	0.561078
contig 1943	1187	0.614996
contig 1944	1187	0.622578
contig 1945	1186	0.432546
contig 1946	1186	0.653457
contig 1947	1185	0.590717
contig 1948	1185	0.580591
contig 1949	1185	0.627004
contig 1950	1185	0.616034
contig 1951	1185	0.648945
contig 1952	1185	0.561181
contig 1953	1184	0.623311
contig 1954	1184	0.581081
contig 1955	1184	0.498311
contig 1956	1184	0.559966
contig 1957	1184	0.552365
contig 1958	1184	0.481419
contig 1959	1183	0.53508
contig 1960	1183	0.636517
contig 1961	1183	0.408284
contig 1962	1183	0.522401
contig 1963	1183	0.443787
contig 1964	1182	0.719966
contig 1965	1182	0.423858
contig 1966	1182	0.549915
contig 1967	1182	0.631134
contig 1968	1182	0.650592
contig 1969	1182	0.455161
contig 1970	1182	0.427242
contig 1971	1181	0.511431
contig 1972	1181	0.721423
contig 1973	1181	0.364098
contig 1974	1181	0.635055
contig 1975	1180	0.478814
contig 1976	1180	0.45678
contig 1977	1179	0.680237
contig 1978	1179	0.586938
contig 1979	1178	0.625637
contig 1980	1178	0.627334
contig 1981	1178	0.623939
contig 1982	1178	0.472835
contig 1983	1178	0.670628
contig 1984	1178	0.603565
contig 1985	1177	0.593883
contig 1986	1177	0.536958
contig 1987	1177	0.487681
contig 1988	1177	0.414613
contig 1989	1177	0.53271
contig 1990	1176	0.512755
contig 1991	1176	0.685374
contig 1992	1176	0.510204
contig 1993	1176	0.686224
contig 1994	1175	0.522553
contig 1995	1175	0.418723
contig 1996	1175	0.551489
contig 1997	1174	0.355196
[truncated: 525,164+ more rows]

## Sheet: Foldchange Figure S5
	Foldchange in pond Sal. Ruber M8							Foldchange in pond Sal. Ruber M8
Viral contig ID	Time 0 hours	Time 72 hours after added Salinibacter ruber M8	Time 168 hours	Time 169 hours	Time 672 hours		Viral contig ID	Time 0 hours	Time 72 hours after added Salinibacter ruber M8	Time 168 hours	Time 169 hours	Time 672 hours
Control 0h_scaffold 1	1	2.51632	-3.91621	5.18384	-1.4779		Sal. ruber M8 0h contig 1	1	-1.97495	5.29097	-2.91306	-1.26099
Control 0h contig 2	1	1.09557	-5.55445	2.9178	-6.04639		Sal. ruber M8 0h contig 10	1	-1.93477	7.2514	-3.42884	-1.10569
Control 0h contig 3	1	1.07783	-2.05685	2.43098	-3.42057		Sal. ruber M8 0h contig 2	1	-2.4803	2.0152	-3.1464	2.3174
Control 0h contig 4	1	1.18264	-1.76254	1.86953	-1.34027		Sal. ruber M8 0h contig 3	1	-2.1693	13.5074	-3.73833	-2.18856
Control 0h contig 5	1	-1.6169	6.18165	-2.55569	11.5109		Sal. ruber M8 0h contig 4	1	-2.60214	3.37727	-3.15146	1.68404
Control 0h contig 6	1	2.34712	-3.59592	4.61538	-1.3992		Sal. ruber M8 0h contig 5	1	-2.69867	-1.26175	1.50511	-3.39751
Control 0h contig 7	1	2.35786	-3.84949	13.4476	-15.5785		Sal. ruber M8 0h contig 6	1	1.55256	1.30877	-4.21697	2.12882
Control 0h contig 8	1	2.35221	-1.19081	2.26862	-1.09784		Sal. ruber M8 0h contig 7	1	-6.27915	-18.0461	256.14	0
Control 0h contig 9	1	21.7455	0	1	-6.87925		Sal. ruber M8 0h contig 8	1	-2.40553	3.36864	-2.60096	-1.64332
Control 72h contig 1	1	4.24064	-3.37888	5.49559	-3.75991		Sal. ruber M8 0h contig 9	1	-29.9454	2.37495	-1.93008	-1.23271
Control 72h contig 10	1	2.03318	3.11622	-2.3201	10.4026		Sal. ruber M8 72h contig 1	1	4.64431	-1.45334	1.3342	-3.60805
Control 72h contig 11	1	1.09755	-5.57204	2.92539	-6.0432		Sal. ruber M8 72h contig 10	1	-2.5747	3.39346	-3.69792	1.95535
Control 72h contig 12	1	-1.08027	4.93171	-3.09479	13.1048		Sal. ruber M8 72h contig 11	1	3.79391	1.16278	-2.11339	-1.67449
Control 72h contig 13	1	4.0636	-6.19128	2.99189	-4.18105		Sal. ruber M8 72h contig 12	1	7.50503	-1.34315	1.24224	-3.55133
Control 72h contig 2	1	2.22583	-5.48384	9.08323	-1.41814		Sal. ruber M8 72h contig 13	1	4.30144	1.875	-6.11916	1.29257
Control 72h contig 3	1	2.7308	-3.55675	4.05422	-1.71182		Sal. ruber M8 72h contig 14	1	-1.72064	3.41884	3.88303	-6.33301
Control 72h contig 4	1	-3.58149	6.32821	-2.23079	4.24915		Sal. ruber M8 72h contig 15	1	1.68606	-1.23848	-3.03178	2.37056
Control 72h contig 5	1	-1.01261	-1.95369	2.43875	-4.23166		Sal. ruber M8 72h contig 16	1	3.05675	1.79198	-2.13822	4.09805
Control 72h_scaffold₆	1	1.42	0	2	15.751		Sal. ruber M8 72h contig 17	1	1.85483	-2.19015	2.6975	-3.1059
Control 72h contig 7	1	-1.54526	-7.73805	15.4937	12.4182		Sal. ruber M8 72h contig 18	1	-2.26515	3.32379	-2.77392	-1.47537
Control 72h contig 8	1	2.24655	-2.40953	4.87008	-1.12622		Sal. ruber M8 72h contig 19	1	-2.08567	13.4408	-3.71207	-2.0514
Control 72h contig 9	1	-1.35411	-14.3891	10.687	-8.58529		Sal. ruber M8 72h contig 2	1	2.20842	-2.56288	1.88623	-7.8616
Control 168h contig 1	1	1.12458	59.1588	-40.7064	13.3026		Sal. ruber M8 72h contig 20	1	1.85823	-1.17646	1.95086	1.37554
Control 168h contig 10	1	3.75851	2.30151	1.05472	6.38044		Sal. ruber M8 72h contig 21	1	8.16796	-1.05702	-1.66723	-2.23603
Control 168h contig 11	1	-8.15434	-19.639	4.14817	3.39341		Sal. ruber M8 72h contig 22	1	6.28034	-17.4193	19.828	-8.38617
Control 168h contig 12	1	2.62713	10.6153	-29.1575	-2.1255		Sal. ruber M8 72h contig 23	1	3.03829	-3.34842	1.03107	1.18475
Control 168h contig 13	1	1.2252	-1.02591	1.608	10.868		Sal. ruber M8 72h contig 24	1	11.0805	-4.4527	7.65308	1.39581
Control 168h contig 2	1	1.33021	2.59098	1.78851	4.84031		Sal. ruber M8 72h contig 3	1	1.61224	-1.29846	-1.20798	-2.43492
Control 168h contig 3	1	1.08204	3.98448	-1.14923	6.25167		Sal. ruber M8 72h contig 4	1	4.26104	-2.28249	-9.51726	13.7178
Control 168h contig 4	1	1.09538	-6.67811	-2.75715	1.60002		Sal. ruber M8 72h contig 5	1	-2.36467	1.97155	-2.49702	2.26946
Control 168h contig 5	1	2.34568	-5.65558	-1.35995	13.7695		Sal. ruber M8 72h contig 6	1	3.5354	-1.2726	-1.11536	3.36614
Control 168h contig 6	1	1.78039	11.1479	-51.431	76.3448		Sal. ruber M8 72h contig 7	1	3.34533	3.0269	-2.50853	2.75348
Control 168h contig 7	1	6.26061	1.08991	1.19065	-17.1584		Sal. ruber M8 72h contig 8	1	1.09697	-5.56518	2.91688	-6.03959
Control 168h contig 8	1	-1.8119	-5.69178	203.557	-1.42377		Sal. ruber M8 72h contig 9	1	1.11118	1.20164	-1.20516	1.44829
Control 168h contig 9	1	2.15378	-1.19175	59.7308	-52.928		Sal. ruber M8 168h contig 1	1	0.800649	5.06245	-2.12302	5.54513
Control 169h contig 1	1	2.28959	1.11813	30.3974	-45.4744		Sal. ruber M8 168h contig 10	1	4.30359	1.87447	-6.10972	1.28713
Control 169h contig 2	1	-20.8449	8.12792	97.6665	-33.14		Sal. ruber M8 168h contig 11	1	3.7055	1.17524	-2.13536	-1.62185
Control 169h contig 3	1	-1.18205	-1.98632	4.21001	-5.67794		Sal. ruber M8 168h contig 12	1	0.585735	7.47697	-1.03123	-1.19956
Control 169h contig 4	1	-1.37449	-8.5231	83.689	-234.38		Sal. ruber M8 168h contig 13	1	4.71985	-2.16984	-13.0509	18.7127
Control 169h contig 5	1	5.90977	-17.739	20.5936	-8.29256		Sal. ruber M8 168h contig 14	1	0.228276	6.39211	-10.4303	3.55616
Control 169h contig 6	1	#VALUE!	-4.46278	7.58302	-1.2833		Sal. ruber M8 168h contig 15	1	1.40917	-1.16362	1.51099	-1.99901
Control672h contig 1	1	1.26849	-2.18021	7.06917	-4.05171		Sal. ruber M8 168h contig 16	1	7.99257	-1.05626	-1.64994	-2.22362
Control672h contig 2	1	3.38778	-1.25661	-1.19685	-2.269		Sal. ruber M8 168h contig 17	1	-1.13412	11.3791	-3.29274	-1.31776
Control672h contig 3	1	-1.63489	2.36079	0.50156	3.1891		Sal. ruber M8 168h contig 2	1	4.54685	3.03234	-2.2955	1.82946
							Sal. ruber M8 168h contig 3	1	1.57043	-1.39895	-1.08598	-2.7196
							Sal. ruber M8 168h contig 4	1	-2.54339	3.36092	-3.19587	1.73882
							Sal. ruber M8 168h contig 5	1	-3.90759	6.11057	-43.4708	23.4274
							Sal. ruber M8 168h contig 6	1	10.3622	1.39335	-1.54013	1.82066
							Sal. ruber M8 168h contig 7	1	3.30739	1.85395	-2.14758	3.95378
							Sal. ruber M8 168h contig 8	1	1.59199	7.12736	-1.04154	-1.09444
							Sal. ruber M8 168h contig 9	1	2.91238	2.30465	-4.34132	1.84968
							Sal. ruber M8 169h contig 1	1	2.31355	-4.2386	144.231	-46.0037
							Sal. ruber M8 169h contig 10	1	1.10624	-5.35936	2.94832	-5.80896
							Sal. ruber M8 169h contig 11	1	-1.72271	-4.54872	5.26719	-41.6801
							Sal. ruber M8 169h contig 12	1	7.93973	-1.05442	-1.62574	-2.2667
							Sal. ruber M8 169h contig 13	1	5.46425	1.78883	-2.23852	-2.29742
							Sal. ruber M8 169h contig 14	1	-1.62348	2.51319	-2.04465	3.18747
							Sal. ruber M8 169h contig 15	1	-1.83873	6.86966	1.03584	-1.08255
							Sal. ruber M8 169h contig 16	1	11.6477	-4.45473	7.65186	1.39545
							Sal. ruber M8 169h contig 2	1	-1.18771	-1.9387	4.53698	-5.56217
							Sal. ruber M8 169h contig 3	1	9.5936	1.46803	0.611556	1.89111
							Sal. ruber M8 169h contig 4	1	-11.0277	0	0	0
							Sal. ruber M8 169h contig 5	1	3.34045	3.02183	-2.48495	2.74788
							Sal. ruber M8 169h contig 6	1	-1.16657	4.8655	-2.21239	6.21009
							Sal. ruber M8 169h contig 7	1	1.71495	-1.17689	-1.39462	-2.10848
							Sal. ruber M8 169h contig 8	1	1.88452	-1.12311	1.99852	1.26204
							Sal. ruber M8 169h contig 9	1	-1.3247	-1.17675	5.7054	-4.59634
							Sal. ruber M8 672h contig 1	1	1.17741	2.13753	-3.95022	36.1584
							Sal. ruber M8 672h contig 10	1	-1.94409	2.49347	-1.79876	3.63587
							Sal. ruber M8 672h contig 11	1	-3.11187	2.5842	-2.1044	3.64882
							Sal. ruber M8 672h contig 12	1	-1.62443	4.00449	-1.09894	61.8561
							Sal. ruber M8 672h contig 13	1	-2.27827	2.84036	-1.08165	17.2934
							Sal. ruber M8 672h contig 14	1	1.08434	3.38039	-3.51851	39.102
							Sal. ruber M8 672h contig 15	1	1.94495	1.52517	3.71705	20.5655
							Sal. ruber M8 672h contig 16	1	-2.15005	1.92424	-1.8089	54.1993
							Sal. ruber M8 672h contig 17	1	-1.53201	2.9148	-1.77683	1.88134
							Sal. ruber M8 672h contig 18	1	-2.03978	7.14052	-3.66044	179.411
							Sal. ruber M8 672h contig 19	1	2.13249	0.876347	1.40561	3.86118
							Sal. ruber M8 672h contig 2	1	-1.51758	7.55417	-2.11295	8.34334
							Sal. ruber M8 672h contig 20	1	-1.56429	7.33471	-1.0356	0.902699
							Sal. ruber M8 672h contig 21	1	4.67522	0.456662	-13.5002	19.5363
							Sal. ruber M8 672h contig 22	1	0	0	-2.30471	198.259
							Sal. ruber M8 672h contig 23	1	-2.48884	3.37826	-3.06633	1.67452
							Sal. ruber M8 672h contig 24	1	-1.09466	4.44729	-1.96432	5.41229
							Sal. ruber M8 672h contig 25	1	-3.42515	41.1259	-1.02895	6.00722
							Sal. ruber M8 672h contig 26	1	-3.69417	3.85896	1.14949	4.13086
							Sal. ruber M8 672h contig 27	1	-7.36156	3.51483	-1.53717	11.1689
							Sal. ruber M8 672h contig 28	1	0	1.16138	-1.83985	40.6298
							Sal. ruber M8 672h contig 29	1	1.80012	-1.16795	1.97861	1.34791
							Sal. ruber M8 672h contig 3	1	-2.02114	14.7504	-1.38029	6.18794
							Sal. ruber M8 672h contig 30	1	-1.80158	4.24818	-9.06224	10.7046
							Sal. ruber M8 672h contig 31	1	-1.76539	1.4086	2.22728	33.2281
							Sal. ruber M8 672h contig 32	1	4.82076	-1.08328	-1.022	2.87931
							Sal. ruber M8 672h contig 33	1	10.3586	1.79415	-4.79842	18.2816
							Sal. ruber M8 672h contig 34	1	3.6597	3.22063	-2.55618	2.67284
							Sal. ruber M8 672h contig 35	1	-1.6128	5.99591	-2.43743	8.67615
							Sal. ruber M8 672h contig 36	1	8.23724	1.83516	-11.0172	98.2694
							Sal. ruber M8 672h contig 37	1	-1.67875	5.13414	-4.91736	17.5119
							Sal. ruber M8 672h contig 38	1	10.8897	-4.45672	7.67095	1.39349
							Sal. ruber M8 672h contig 4	1	0	21.451	-2.21719	143.875
							Sal. ruber M8 672h contig 5	1	-3.39781	3.14043	-2.77489	4.63546
							Sal. ruber M8 672h contig 6	1	-1.31476	5.36509	-2.18928	5.58776
							Sal. ruber M8 672h contig 7	1	3.08255	-1.41015	1.95632	31.8005
							Sal. ruber M8 672h contig 8	1	0	2.36089	-1.07814	170.958
							Sal. ruber M8 672h contig 9	1	7.4036	1.85092	-22.554	242.361
