# Supplementary material for: Experimental evolution at ecological scales allows linking of viral genotypes to specific host strains
Source: ISME J. 2024 Nov 23;18(1):wrae208. doi: 10.1093/ismejo/wrae208 (PMC11631230; doi:10.1093/ismejo/wrae208)
Supplement: Dataset_S2_Isolated_viruses_wrae208 [file dataset_s2_isolated_viruses_wrae208.xlsx]

## Sheet: Viral isolates
SPOT	Time	Pond	Viral isolate	Group	Genome size (kb)	Observations
1	672	E5 (M8)	1_1	1	46110
1	672	E5 (M8)	1_12	1	46110
1	672	E5 (M8)	1_13	1	46110
1	672	E5 (M8)	1_14	1	46110
1	672	E5 (M8)	1_15	1	46110
1	672	E5 (M8)	1_16	1	46110
1	672	E5 (M8)	1_17	1	46110
1	672	E5 (M8)	1_19	1	46110
1	672	E5 (M8)	1_20	1	46110
1	672	E5 (M8)	1_22	1	46110
1	672	E5 (M8)	1_24	1	46110
1	672	E5 (M8)	1_27	1	46110
1	672	E5 (M8)	1_3	1	46110
1	672	E5 (M8)	1_6	1	46110
1	672	E5 (M8)	1_8	1	46110
5	672	E5 (M8)	5_1	1	46111
5	672	E5 (M8)	5_10	1	46111
5	672	E5 (M8)	5_15	1	46110
5	672	E5 (M8)	5_2	1	46137
5	672	E5 (M8)	5_5	1	46111
7	672	E5 (M8)	7_1	1	46110
7	672	E5 (M8)	7_2	1	46110
7	672	E5 (M8)	7_3	1	46110
7	672	E5 (M8)	7_5	1	46110
7	672	E5 (M8)	7_7	1	46110
7	672	E5 (M8)	7_8	1	46110
8	672	E2	8_10	1	46110
8	672	E2	8_11	1	46110
8	672	E2	8_12	1	46110
8	672	E2	8_13	1	46110
8	672	E2	8_15	1	46110
8	672	E2	8_16	1	46110
8	672	E2	8_3	1	46110
8	672	E2	8_4	1	46110
8	672	E2	8_5	1	46110
8	672	E2	8_6	1	46110
8	672	E2	8_7	1	46110
8	672	E2	8_8	1	46110
8	672	E2	8_9	1	46110
9	672	E2	9_1	1	46150
9	672	E2	9_2	1	46150
9	672	E2	9_3*	1	46150
11	360	E5 (M8)	11_1	1	46111
11	360	E5 (M8)	11_2	1	46111
11	360	E5 (M8)	11_3	1	46111
11	360	E5 (M8)	11_4	1	46111
11	360	E5 (M8)	11_5	1	46111
11	360	E5 (M8)	11_6	1	46111
11	360	E5 (M8)	11_7	1	46111
11	360	E5 (M8)	11_8	1	46111
7	672	E5 (M8)	7_6	1	46110
1	672	E5 (M8)	1_10	1	46110	100% identity with 8_4
1	672	E5 (M8)	1_11	1	46110	100% identity with 8_3
1	672	E5 (M8)	1_18	1	46110	100% identity with 8_12
1	672	E5 (M8)	1_2	1	46110	100% identity with 1_1
1	672	E5 (M8)	1_21	1	46110	100% identity with 8_4
1	672	E5 (M8)	1_25	1	43817	100% identity with 8_8
1	672	E5 (M8)	1_26	1	46110	100% identity with 8_12
1	672	E5 (M8)	1_4	1	46110	100% identity with 1_16
1	672	E5 (M8)	1_5	1	46110	100% identity with 5_10
2	672	E5 (M8)	2_10	1	46110	100% identity with 8_4
2	672	E5 (M8)	2_11	1	46110	100% identity with 8_3
5	672	E5 (M8)	5_3	1	46110	100% identity with 8_12
7	672	E5 (M8)	7_10	1	46110	100% identity with 8_4
7	672	E5 (M8)	7_11	1	46110	100% identity with 8_3
7	672	E5 (M8)	7_12	1	46110	100% identity with 1_20
7	672	E5 (M8)	7_9	1	14794	SHORTER 100% identity 9_1
8	672	E2	8_17	1	46110	100% identity with 8_9
8	672	E2	8_2	1	23382	SHORTER 100% identity 9_1
2	672	E5 (M8)	2_17*	2	46121
2	672	E5 (M8)	B2_17*	2	44000
2	672	E5 (M8)	2_6	2	46121
4	672	E5 (M8)	4_11	2	45958	100% identity with 4_11
4	672	E5 (M8)	4_12	2	45958
4	672	E5 (M8)	4_2	2	46110
4	672	E5 (M8)	4_7	2	46124
2	672	E5 (M8)	2_1	2	45995	100% identity with 2_6
2	672	E5 (M8)	2_12	2	45955	100% identity with 2_6
2	672	E5 (M8)	2_13	2	45955	100% identity with 2_6
2	672	E5 (M8)	2_14	2	45835	100% identity with 2_6
2	672	E5 (M8)	2_15	2	45995	100% identity with 2_6
2	672	E5 (M8)	2_16	2	45995	100% identity with 2_6
2	672	E5 (M8)	2_2	2	45995	100% identity with 2_6
2	672	E5 (M8)	2_3	2	42273	100% identity with 2_6
2	672	E5 (M8)	2_4	2	45995	100% identity with 2_6
2	672	E5 (M8)	2_5	2	45995	100% identity with 2_6
2	672	E5 (M8)	2_7	2	45995	100% identity with 2_6
2	672	E5 (M8)	2_8	2	46121	100% identity with 2_6
2	672	E5 (M8)	2_9	2	45995	100% identity with 2_6
4	672	E5 (M8)	4_1	2	45958	100% identity with 4_11
4	672	E5 (M8)	4_10	2	45925	100% identity with 4_11
4	672	E5 (M8)	4_13	2	45958	100% identity with 4_11
4	672	E5 (M8)	4_14	2	45881	100% identity with 4_11
4	672	E5 (M8)	4_15	2	45958	100% identity with 4_11
4	672	E5 (M8)	4_16	2	45958	100% identity with 4_11
4	672	E5 (M8)	4_17	2	45958	100% identity with 4_11
4	672	E5 (M8)	4_18	2	45958	100% identity with 4_11
4	672	E5 (M8)	4_19	2	45718	100% identity with 4_11
4	672	E5 (M8)	4_20	2	45925	100% identity with 4_11
4	672	E5 (M8)	4_21	2	45958	100% identity with 4_11
4	672	E5 (M8)	4_22	2	45958	100% identity with 4_11
4	672	E5 (M8)	4_3	2	46110	100% identity with 4_2
4	672	E5 (M8)	4_4	2	45958	100% identity with 4_11
4	672	E5 (M8)	4_5	2	45958	100% identity with 4_11
4	672	E5 (M8)	4_6	2	45958	100% identity with 4_11
4	672	E5 (M8)	4_8	2	45925	100% identity with 4_11
4	672	E5 (M8)	4_9	2	45958	100% identity with 4_11
15	360	E5 (M8)	15_1*	3	45931
15	360	E5 (M8)	15_2	3	45931
15	360	E5 (M8)	15_3	3	45931
15	360	E5 (M8)	15_4	3	45931
15	360	E5 (M8)	15_5	3	45931
1	672	E5 (M8)	1_7*	4	46677
1	672	E5 (M8)	1_9	4	46677
14	360	E5 (M8)	14_1	4	46624
14	360	E5 (M8)	14_2	4	46624
14	360	E5 (M8)	14_3	4	46624
14	360	E5 (M8)	14_4	4	46624
14	360	E5 (M8)	14_5	4	46624
14	360	E5 (M8)	14_6	4	46624
14	360	E5 (M8)	14_7	4	46624
10	672	E2	10_2	5	46156
10	672	E2	10_3*	5	46156
10	672	E2	10_4	5	46156
10	672	E2	10_5	5	46156
10	672	E2	10_6	5	46156
10	672	E2	10_1	5	38661	SHORTER 100% identity 10_3
10	672	E2	10_7	5	27658	SHORTER 100% identity 10_2
3	672	E5 (M8)	3_11	6	46379
3	672	E5 (M8)	3_12*	6	46379
3	672	E5 (M8)	3_13	6	46379
3	672	E5 (M8)	3_15	6	46379
3	672	E5 (M8)	3_16	6	46379
3	672	E5 (M8)	3_18	6	46379
3	672	E5 (M8)	3_2	6	46379
3	672	E5 (M8)	3_20	6	46379
3	672	E5 (M8)	3_3	6	46379
3	672	E5 (M8)	3_4	6	46379
3	672	E5 (M8)	3_5	6	46379
3	672	E5 (M8)	3_6	6	46379
3	672	E5 (M8)	3_7	6	46379
3	672	E5 (M8)	3_8	6	46379
5	672	E5 (M8)	5_14	6	46434
6	672	E5 (M8)	6_10	6	46339
6	672	E5 (M8)	6_12	6	46339
6	672	E5 (M8)	6_13	6	46339
6	672	E5 (M8)	6_14	6	46339
6	672	E5 (M8)	6_15	6	46339
6	672	E5 (M8)	6_16	6	46339
6	672	E5 (M8)	6_17	6	46339
6	672	E5 (M8)	6_2	6	46339
6	672	E5 (M8)	6_3	6	46339
6	672	E5 (M8)	6_5	6	46339
6	672	E5 (M8)	6_8	6	46339
3	672	E5 (M8)	3_19	6	46379
3	672	E5 (M8)	3_1	6	46379	100% identity with 3_11
3	672	E5 (M8)	3_10	6	46058	100% identity with 3_15
3	672	E5 (M8)	3_14	6	46102	100% identity with 3_8
3	672	E5 (M8)	3_17	6	46379	100% identity with 3_15
3	672	E5 (M8)	3_9	6	46379	100% identity with 3_13
5	672	E5 (M8)	5_9	6	22728	SHORTER 100% with 6_2
12	360	E5 (M8)	12_1	7	46677
12	360	E5 (M8)	12_10*	7	46677
12	360	E5 (M8)	12_11	7	46677
12	360	E5 (M8)	12_3	7	46677
12	360	E5 (M8)	12_4	7	46677
12	360	E5 (M8)	12_5	7	46677
12	360	E5 (M8)	12_9	7	46677
13	360	E5 (M8)	13_1	7	46663
13	360	E5 (M8)	13_2	7	46663
13	360	E5 (M8)	13_3	7	46663
13	360	E5 (M8)	13_4	7	46663
13	360	E5 (M8)	13_5	7	46663
13	360	E5 (M8)	13_6	7	46663
13	360	E5 (M8)	13_7	7	46663
13	360	E5 (M8)	13_8	7	46663
13	360	E5 (M8)	13_9	7	46663
12	360	E5 (M8)	12_2	7	46677
12	360	E5 (M8)	12_6	7	46677
12	360	E5 (M8)	12_7	7	46677
12	360	E5 (M8)	12_8	7	46677
1	672	E5 (M8)	1_23	NOT INCLUDED	17375
5	672	E5 (M8)	5_13	NOT INCLUDED	39574
5	672	E5 (M8)	5_16	NOT INCLUDED	35208
5	672	E5 (M8)	5_6	NOT INCLUDED	21343
5	672	E5 (M8)	5_7	NOT INCLUDED	42748
5	672	E5 (M8)	5_8	NOT INCLUDED	18762
6	672	E5 (M8)	6_4	NOT INCLUDED	11356
6	672	E5 (M8)	6_6	NOT INCLUDED	11335
7	672	E5 (M8)	7_4	NOT INCLUDED	38299
8	672	E2	8_1	NOT INCLUDED	14794
5	672	E5 (M8)	5_11	NOT SEQUENCED	NOT SEQUENCED
6	672	E5 (M8)	6_1	NOT SEQUENCED	NOT SEQUENCED
6	672	E5 (M8)	6_7	NOT SEQUENCED	NOT SEQUENCED
6	672	E5 (M8)	6_9	NOT SEQUENCED	NOT SEQUENCED
8	672	E2	8_14	NOT SEQUENCED	NOT SEQUENCED
6	672	E5 (M8)	6_11	NOT SEQUENCED	NOT SEQUENCED
5	672	E5 (M8)	5_12*	NO GROUP	46282
5	672	E5 (M8)	5_4*	NO GROUP	45992
