# Supplementary material for: Experimental evolution at ecological scales allows linking of viral genotypes to specific host strains
Source: ISME J. 2024 Nov 23;18(1):wrae208. doi: 10.1093/ismejo/wrae208 (PMC11631230; doi:10.1093/ismejo/wrae208)
Supplement: Dataset_S3_Annotation_of_the_Phoenicisalinivirus_genomes_wrae208 [file dataset_s3_annotation_of_the_phoenicisalinivirus_genomes_wrae208.xlsx]

## Sheet: P.gymnesicum annotation
							CDS equivalence for the 9 representatives of Phoenicisalinivirus gimnesias
ORF in 2_17	cds 2_17	Start	End	Length (nt)	Length (aa)	Putative function	CONSENSUS CDS NAME	10.3	12.10	15.1	1.7	2.17	3.12	5.12	5.4	9.3
2_17_60	cds01	44288	46120	1832	611	-	CCDS36	cds31	cds37	cds11	cds35	cds01	cds20	cds40	cds42	cds36
2_17_59	cds02	42507	44291	1784	594	-	CCDS35	cds32	cds36	cds12	cds34	cds02	cds21	cds41	cds43	cds35
2_17_58	cds03	40456	42510	2054	684	-	CCDS34	cds33	cds35	cds13	cds33	cds03	cds22	cds42	cds44	cds34
2_17_57	cds04	39893	40219	326	108	-	CCDS33	cds34	cds34	cds14	cds32	cds04	cds23	cds43	cds45	cds33
2_17_56	cds05	39423	39881	458	152	-	CCDS32	cds35	cds33	cds15	cds31	cds05	cds24	cds44	cds46	cds32
2_17_55	cds06	38832	39395	563	187	-	CCDS31	cds36	cds32	cds16	cds30	cds06	cds25	cds45	cds47	cds31
2_17_54	cds07	38191	38835	644	214	Phage virion	CCDS30	cds37	cds31	cds17	cds29	cds07	cds26	cds46	cds48	cds30
2_17_53	cds08	37529	38191	662	220	-	CCDS29	cds38	cds30	cds18	cds28	cds08	cds27	cds47	cds49	cds29
2_17_52	cds09	37153	37500	347	115	-	CCDS28	cds39	cds29	cds19	cds27	cds09	cds28	cds48	cds50	cds28
2_17_51	cds10	36014	37132	1118	372	Glycosyltransferase	CCDS27	cds40	cds28	cds20	cds26	cds10	cds29	cds49	cds51	cds27
2_17_50	cds11	35379	36020	641	213	Sulfotransferase	CCDS26	cds41	cds27	cds21	cds25	cds11	cds30	cds50	cds52	cds26
2_17_49	cds12	33991	35373	1382	460	Major capsid protein	CCDS25	cds42	cds26	cds22	cds24	cds12	cds31	cds51	cds53	cds25
2_17_48	cds13	31395	33914	2519	839	Structural protein	CCDS24	cds43	cds25	cds23	cds23	cds13	cds32	cds52	cds54	cds24
2_17_47	cds14	30729	31319	590	196	-	CCDS23	cds44	cds24	cds24	cds22	cds14	cds33	cds53	cds55	cds23
2_17_46	cds15	30240	30434	194	64	Ribosomal protein	CCDS22	cds45	cds23	cds25	cds21	cds15	cds34	cds54	cds56	cds22
2_17_45	cds16	28999	30243	1244	450	Transposase	CCDS21	cds46	cds22	cds26	cds20	cds16	cds35	cds55	cds57	cds21
2_17_44	cds17	28512	28712	200	66	-	CCDS20	cds47	cds21	cds27	cds19	cds17	cds36	cds56	cds58	cds20
2_17_43	cds18	27376	28479	1103	367	Minor capsid protein	CCDS19	cds48	cds20	cds28	cds18	cds18	cds37	cds57	cds59	cds19
2_17_42	cds19	27163	27360	197	65	-	CCDS18	cds49	cds19	cds29	cds17	cds19	cds38	cds58	cds60	cds18
2_17_41	cds20	25646	27166	1520	506	YonJ-like protein/Metallo-dependent phosphatase-like	CCDS17	cds50	cds18	cds30	cds16	cds20	cds39	cds59	cds61	cds17
2_17_40	cds21	24176	25624	1448	482	Portal protein	CCDS16	cds51	cds17	cds31	cds15	cds21	cds40	cds60	cds2	cds16
2_17_39	cds22	22530	24152	1622	540	Terminase (TerL)	CCDS15	cds52	cds16	cds32	cds14	cds22	cds41	cds1	cds3	cds15
2_17_38	cds23	22129	22533	404	159	Putative TerS	CCDS14	cds53	cds15	cds33	cds13	cds23	cds42	cds2	cds4	cds14
2_17_37	cds24	21485	22003	518	172	-	CCDS13	cds54	cds14	cds34	cds12	cds24	cds43	cds3	cds5	cds13
2_17_36	cds25	21054	21473	419	139	-	CCDS12	cds55	cds13	cds35	cds11	cds25	cds44	cds4	cds6	cds12
2_17_35	cds26	20855	21052	197	65	-	CCDS11	cds56	cds12	cds36	cds10	cds26	cds45	cds5	cds7	cds11
2_17_34	cds27	19533	20855	1322	440	Tail fiber	CCDS10	cds57	cds11	cds37	cds9	cds27	cds46	cds6	cds8	cds10
2_17_33	cds28	18156	19526	1370	456	Tail fiber	CCDS09	cds58	cds10	cds38	cds8	cds28	cds47	cds7	cds9	cds9
2_17_32	cds29	16502	18154	1652	550	-	CCDS08	cds59	cds9	cds39	cds7	cds29	cds48	cds8	cds10	cds8
2_17_31	cds30	16311	16499	188	62	-	CCDS07	cds60	cds8	cds40	cds6	cds30	cds49	cds9	cds11	cds7
2_17_30	cds31	16000	16314	314	104	-	CCDS06	cds61	cds7	cds41	cds5	cds31	cds50	cds10	cds12	cds6
2_17_29	cds32	15812	16000	188	62	-	CCDS62	cds2	NA	cds42	NA	cds32	cds51	cds11	cds13	NA
2_17_28	cds33	15123	15818	695	231	-	CCDS05	cds3	cds6	cds43	cds4	cds33	cds52	cds12	cds14	cds5
2_17_27	cds34	14850	15122	272	90	-	CCDS04	cds4	cds5	cds44	cds3	cds34	cds53	cds13	cds15	cds4
2_17_26	cds35	14303	14857	554	184	N-acetylmuramoyl-L-alanine amidase	CCDS03	cds5	cds4	cds45	cds2	cds35	cds54	cds14	cds16	cds3
2_17_25	cds36	13779	14246	467	155	Nuclease	CCDS02	cds6	cds3	cds46	cds1	cds36	cds55	cds15	cds17	cds2
2_17_24	cds37	13254	13643	389	129	-	CCDS59	cds8	cds62	cds47	cds59	cds37	cds57	cds17	cds19	cds59
2_17_23	cds38	12824	13204	380	126	HTH domain containing protein	CCDS58	cds9	cds61	cds48	cds58	cds38	cds58	cds18	cds20	cds58
2_17_22	cds39	12160	12819	659	219	Morphogenetic protein	CCDS57	cds10	cds60	cds49	cds57	cds39	cds59	cds19	cds21	cds57
2_17_21	cds40	11828	12163	335	111	-	CCDS56	cds11	cds59	cds50	cds56	cds40	cds60	cds20	cds22	cds56
2_17_20	cds41	11545	11835	290	96	-	CCDS55	cds12	cds58	cds51	cds55	cds41	cds61	cds21	cds23	cds55
2_17_19	cds42	10267	11538	1271	423	Nuclease	CCDS54	cds13	cds57	cds52	cds54	cds42	cds62	cds22	cds24	cds54
2_17_18	cds43	9505	10188	683	202	-	CCDS53	cds14	cds56	cds53	cds53	cds43	cds2	cds23	cds25	cds53
2_17_17	cds44	8721	9608	887	308	HTH domain containing protein	CCDS52	cds15	cds55	cds54	cds52	cds44	cds3	cds24	cds26	cds52
2_17_16	cds45	7665	8606	941	337	RecT recombinase	CCDS51	cds16	cds54	cds55	cds51	cds45	cds4	cds25	cds27	cds51
2_17_15	cds46	7101	7484	383	127	-	CCDS50	cds17	cds52	cds56	cds50	cds46	cds5	cds26	cds28	cds50
2_17_14	cds47	6905	7099	194	64	-	CCDS49	cds18	cds51	cds57	cds49	cds47	cds6	cds27	cds29	cds49
2_17_13	cds48	6721	6912	191	63	Exonucelase	CCDS48	cds19	cds49	cds58	cds47	cds48	cds8	cds28	cds30	cds48
2_17_12	cds49	6234	6572	338	51	-	CCDS47	cds20	cds48	cds59	cds46	cds49	cds9	cds29	cds31	cds47
2_17_11	cds50	5922	6155	233	141	-	CCDS46	cds21	cds47	cds1	cds45	cds50	cds10	cds30	cds32	cds46
2_17_10	cds51	5535	5855	320	106	HTH domain containing protein	CCDS45	cds22	cds46	cds2	cds44	cds51	cds11	cds31	cds33	cds45
2_17_09	cds52	5119	5538	419	139	-	CCDS44	cds23	cds45	cds3	cds43	cds52	cds12	cds32	cds34	cds44
2_17_08	cds53	4862	5035	173	57	-	CCDS43	cds24	cds44	cds4	cds42	cds53	cds13	cds33	cds35	cds43
2_17_07	cds54	4050	4739	689	229	RecA interacting peptidase	CCDS42	cds25	cds43	cds5	cds41	cds54	cds14	cds34	cds36	cds42
2_17_06	cds55	3603	4031	428	142	-	CCDS41	cds26	cds42	cds6	cds40	cds55	cds15	cds35	cds37	cds41
2_17_05	cds56	2434	3603	1169	389	Integrase	CCDS40	cds27	cds41	cds7	cds39	cds56	cds16	cds36	cds38	cds40
2_17_04	cds57	1391	2065	674	224	-	CCDS39	cds28	cds40	cds8	cds38	cds57	cds17	cds37	cds39	cds39
2_17_03	cds58	1270	1398	128	42	-	CCDS38	cds29	cds39	cds9	cds37	cds58	cds18	cds38	cds40	cds38
2_17_02	cds59	183	1244	1061	353	PKD domain-containing protein/Ig-like fold	CCDS37	cds30	cds38	cds10	cds36	cds59	cds19	cds39	cds41	cds37
2_17_01	cds60	1	183	182	60	-	CCDS66	NA	NA	NA	NA	cds60	NA	NA	NA	NA
							CCDS01	NA	cds1	NA	NA	NA	NA	NA	NA	cds1
							CCDS60	NA	cds50	NA	cds48	NA	cds7	NA	NA	NA
							CCDS61	cds1	NA	NA	NA	NA	NA	NA	NA	NA
							CCDS63	cds7	cds2	NA	NA	NA	cds56	cds16	cds18	NA
							CCDS64	NA	cds53	NA	NA	NA	NA	NA	NA	NA
							CCDS65	NA	NA	cds60	NA	NA	NA	NA	NA	NA
							CCDS67	NA	NA	NA	NA	NA	cds1	NA	NA	NA
							CCDS68	NA	NA	NA	NA	NA	NA	cds61	NA	NA
							CCDS69	NA	NA	NA	NA	NA	NA	NA	cds1	NA
								In red: gene products detected by proteomics
						Species specific
						The two species

## Sheet: P.balearicum
ORF in B2_17	Start	End	Length (nt)	Length (aa)	Putative function
B2_17_01	3	983	980	326	PKD domain-containing protein/Ig-like fold
B2_17_02	1073	1747	674	225	-
B2_17_03	2115	3284	1170	390	Integrase
B2_17_04	3284	3712	429	143	-
B2_17_05	3731	4420	690	230	RecA interacting peptidase
B2_17_06	4800	5219	420	140	-
B2_17_07	5216	5536	321	107	HTH domain containing protein
B2_17_08	5603	5836	234	78	-
B2_17_09	5792	6253	462	154	-
B2_17_10	6402	6593	192	64	HP/nucelase
B2_17_11	6586	6780	195	65	-
B2_17_12	6782	7165	384	128	-
B2_17_13	7346	8287	942	314	RecT recombinase
B2_17_14	8402	9289	888	296	HTH domain containing protein
B2_17_15	9186	9869	684	228	-
B2_17_16	9948	11219	1272	424	Nuclease
B2_17_17	11226	11516	291	97	-
B2_17_18	11509	11844	336	112	-
B2_17_19	11841	12500	660	220	Morphogenetic protein
B2_17_20	12505	12885	381	127	HTH domain containing protein
B2_17_21	12935	13324	390	130	-
B2_17_22	13460	13927	468	156	Nuclease
B2_17_23	13984	14538	555	185	N-acetylmuramoyl-L-alanine amidase
B2_17_24	14531	14803	273	91	-
B2_17_25	14804	15364	561	187	-
B2_17_26	15366	15560	195	65	-
B2_17_27	15563	16507	945	315	-
B2_17_28	16552	16911	360	120	-
B2_17_29	16911	17408	498	166	-
B2_17_30	17413	17799	387	129	-
B2_17_31	17802	18104	303	101	-
B2_17_32	18101	18619	519	173	-
B2_17_33	18633	19154	522	174	-
B2_17_34	19138	19728	590	197	-
B2_17_35	19861	20274	414	138	Putative TerS
B2_17_36	20271	21899	1629	543	Terminase (TerL)
B2_17_37	21923	23371	1449	483	Portal protein
B2_17_38	23393	24913	1521	507	YonJ-like protein/Metallo-dependent phosphatase-like
B2_17_39	24910	25107	198	66	-
B2_17_40	25123	26226	1104	368	Minor capsid protein
B2_17_41	26259	26459	201	67	-
B2_17_42	26746	27990	1245	415	Transposase
B2_17_43	27987	28172	194	64	Ribosomal protein
B2_17_44	28467	29057	590	196	-
B2_17_45	29142	31661	2520	840	-
B2_17_46	31756	33120	1365	455	Major capsid protein
B2_17_47	33126	33767	642	214	Sulfotransferase
B2_17_48	33761	34879	1119	373	Glycosyltransferase
B2_17_49	34900	35247	348	116	-
B2_17_50	35276	35938	663	221	-
B2_17_51	35938	36582	645	215	Phage virion
B2_17_52	36579	37142	564	188	-
B2_17_53	37170	37628	459	153	-
B2_17_54	37640	37966	327	109	-
B2_17_55	38203	40257	2055	685	-
B2_17_56	40254	42020	1767	589	-
B2_17_57	42017	43906	1890	630	-
B2_17_58	43920	44444	525	175	-
					Species specific
					The two species

## Sheet: Proteomics results
10.3	12.10	15.1	1.7	2.17	3.12	5.12	4.4	9.3	Annotation	Intensity in solution	% identity in solution	Peptides	Unique peptides	% Sequence coverage	MW [kDa]	Intensity	counts MS/MS	Sequence lenght	Total peptides	Total proteins
cds5	cds4	cds45	cds2	cds35	cds54	cds14	cds16	cds3	N-acetylmuramoyl-L-alanine amidase	0.00581282	0.581282	10	10	641	1976	1358800000	14	184	10	1
cds58	cds10	cds38	cds8	cds28	cds47	cds7	cds9	cds9	Tail fiber protein	0.0118939	1.18939	29	29	726	49185	6890300000	33	456	29	1
cds57	cds11	cds37	cds9	cds27	cds46	cds6	cds8	cds10	Tail fiber protein	0.00937836	0.937836	28	28	775	46994	5242400000	34	440	28	1
cds43	cds25	cds23	cds23	cds13	cds32	cds52	cds54	cds24	Structural protein	0.00523046	0.523046	42	42	548	92832	5575100000	77	839	42	1
cds42	cds26	cds22	cds24	cds12	cds31	cds51	cds53	cds25	Major capsid protein	0.12894	12.894	39	39	678	49716	75352000000	172	460	39	1
cds36	cds32	cds16	cds30	cds6	cds25	cds45	cds47	cds31	Hypothetical protein	0.00661741	0.661741	15	15	759	20891	1572100000	21	187	15	1
cds35	cds33	cds15	cds31	cds5	cds24	cds44	cds46	cds32	Hypothetical protein	0.00836487	0.836487	13	13	993	16137	1615300000	15	152	13	1
cds28	cds40	cds8	cds38	cds57	cds17	cds37	cds39	cds39	Hypothetical protein	0.00661897	0.661897	8	8	451	23961	1883600000	12	224	8	1
