# Supplementary material for: Experimental evolution at ecological scales allows linking of viral genotypes to specific host strains
Source: ISME J. 2024 Nov 23;18(1):wrae208. doi: 10.1093/ismejo/wrae208 (PMC11631230; doi:10.1093/ismejo/wrae208)
Supplement: Dataset_S4_SNP_and_mutations_wrae208 [file dataset_s4_snp_and_mutations_wrae208.xlsx]

## Sheet: CONTROL AND M8 PONDS
CDS	CDS_Length	Scaffold	Tested_Sample	VIRUS	POND	Polymorphic_Sites	Perc_Poly	Count_Syn_Muts	Count_NonSyn_Muts	Non_Syn_Sites	Syn_Sites	Pn	Ps	Pn/Ps	Pn/Ps (with 0 and ∞)	Pn/(Pn+Ps)	∞
10-3-NODE-1-length-46156-cov-183-256-cds46	1353	10-3-NODE-1-length-46156-cov-183-256-cds46	10_3_VS_E1T_11.SORTED.bam	10_3_	E1T11	2	0.14782	0	8	1037.67	312.333	0.0077096	0	#DIV/0!	∞	1
10-3-NODE-1-length-46156-cov-183-256-cds14	609	10-3-NODE-1-length-46156-cov-183-256-cds14	10_3_VS_E1T9.SORTED.bam	10_3_	E1T9	1	0.164204	0	4	464	142	0.00862069	0	#DIV/0!	∞	1
10-3-NODE-1-length-46156-cov-183-256-cds16	1014	10-3-NODE-1-length-46156-cov-183-256-cds16	10_3_VS_E1T9.SORTED.bam	10_3_	E1T9	5	0.493097	0	24	770.333	240.667	0.0311553	0	#DIV/0!	∞	1
10-3-NODE-1-length-46156-cov-183-256-cds21	426	10-3-NODE-1-length-46156-cov-183-256-cds21	10_3_VS_E1T9.SORTED.bam	10_3_	E1T9	1	0.234742	0	6	309.333	113.667	0.0193966	0	#DIV/0!	∞	1
10-3-NODE-1-length-46156-cov-183-256-cds23	420	10-3-NODE-1-length-46156-cov-183-256-cds23	10_3_VS_E1T9.SORTED.bam	10_3_	E1T9	1	0.238095	0	4	314	103	0.0127389	0	#DIV/0!	∞	1
10-3-NODE-1-length-46156-cov-183-256-cds24	174	10-3-NODE-1-length-46156-cov-183-256-cds24	10_3_VS_E1T9.SORTED.bam	10_3_	E1T9	1	0.574713	0	4	129.667	41.3333	0.0308483	0	#DIV/0!	∞	1
10-3-NODE-1-length-46156-cov-183-256-cds32	1785	10-3-NODE-1-length-46156-cov-183-256-cds32	10_3_VS_E1T9.SORTED.bam	10_3_	E1T9	4	0.22409	0	21	1339	443	0.0156833	0	#DIV/0!	∞	1
10-3-NODE-1-length-46156-cov-183-256-cds34	327	10-3-NODE-1-length-46156-cov-183-256-cds34	10_3_VS_E1T9.SORTED.bam	10_3_	E1T9	2	0.611621	0	12	245.667	78.3333	0.0488467	0	#DIV/0!	∞	1
10-3-NODE-1-length-46156-cov-183-256-cds35	459	10-3-NODE-1-length-46156-cov-183-256-cds35	10_3_VS_E1T9.SORTED.bam	10_3_	E1T9	2	0.43573	0	13	345.333	110.667	0.0376448	0	#DIV/0!	∞	1
10-3-NODE-1-length-46156-cov-183-256-cds48	1104	10-3-NODE-1-length-46156-cov-183-256-cds48	10_3_VS_E1T9.SORTED.bam	10_3_	E1T9	6	0.543478	0	25	817.667	283.333	0.0305748	0	#DIV/0!	∞	1
10-3-NODE-1-length-46156-cov-183-256-cds51	1449	10-3-NODE-1-length-46156-cov-183-256-cds51	10_3_VS_E1T9.SORTED.bam	10_3_	E1T9	5	0.345066	0	22	1108.33	337.667	0.0198496	0	#DIV/0!	∞	1
12-10-NODE-1-length-46677-cov-62-7638-cds43	690	12-10-NODE-1-length-46677-cov-62-7638-cds43	12_10_VS_E1T9.SORTED.bam	12_10_	E1T9	7	1.01449	0	35	524	163	0.0667939	0	#DIV/0!	∞	1
12-10-NODE-1-length-46677-cov-62-7638-cds47	426	12-10-NODE-1-length-46677-cov-62-7638-cds47	12_10_VS_E1T9.SORTED.bam	12_10_	E1T9	1	0.234742	0	6	310.333	112.667	0.019334	0	#DIV/0!	∞	1
12-10-NODE-1-length-46677-cov-62-7638-cds49	189	12-10-NODE-1-length-46677-cov-62-7638-cds49	12_10_VS_E1T9.SORTED.bam	12_10_	E1T9	1	0.529101	0	7	143	43	0.048951	0	#DIV/0!	∞	1
12-10-NODE-1-length-46677-cov-62-7638-cds52	429	12-10-NODE-1-length-46677-cov-62-7638-cds52	12_10_VS_E1T9.SORTED.bam	12_10_	E1T9	1	0.2331	0	5	323	103	0.0154799	0	#DIV/0!	∞	1
12-10-NODE-1-length-46677-cov-62-7638-cds54	1014	12-10-NODE-1-length-46677-cov-62-7638-cds54	12_10_VS_E1T9.SORTED.bam	12_10_	E1T9	4	0.394477	0	20	770	241	0.025974	0	#DIV/0!	∞	1
15-1-NODE-1-length-45931-cov-134-593-reversed-cds1	207	15-1-NODE-1-length-45931-cov-134-593-reversed-cds1	15_1_VS_E1T9.SORTED.bam	15_1_	E1T9	1	0.483092	0	6	149.667	54.3333	0.0400891	0	#DIV/0!	∞	1
15-1-NODE-1-length-45931-cov-134-593-reversed-cds3	192	15-1-NODE-1-length-45931-cov-134-593-reversed-cds3	15_1_VS_E1T9.SORTED.bam	15_1_	E1T9	1	0.520833	0	6	146.667	42.3333	0.0409091	0	#DIV/0!	∞	1
15-1-NODE-1-length-45931-cov-134-593-reversed-cds53	1170	15-1-NODE-1-length-45931-cov-134-593-reversed-cds53	15_1_VS_E1T9.SORTED.bam	15_1_	E1T9	4	0.34188	0	17	886.333	280.667	0.0191801	0	#DIV/0!	∞	1
15-1-NODE-1-length-45931-cov-134-593-reversed-cds55	690	15-1-NODE-1-length-45931-cov-134-593-reversed-cds55	15_1_VS_E1T9.SORTED.bam	15_1_	E1T9	7	1.01449	0	35	523.667	163.333	0.0668364	0	#DIV/0!	∞	1
1-7-NODE-1-length-46677-cov-96-6139-cds39	1170	1-7-NODE-1-length-46677-cov-96-6139-cds39	1_7_VS_E1T9_sort.bam	1_7_	E1T9	4	0.34188	0	17	886.333	280.667	0.0191801	0	#DIV/0!	∞	1
1-7-NODE-1-length-46677-cov-96-6139-cds41	690	1-7-NODE-1-length-46677-cov-96-6139-cds41	1_7_VS_E1T9_sort.bam	1_7_	E1T9	7	1.01449	0	35	523.667	163.333	0.0668364	0	#DIV/0!	∞	1
1-7-NODE-1-length-46677-cov-96-6139-cds43	420	1-7-NODE-1-length-46677-cov-96-6139-cds43	1_7_VS_E1T9_sort.bam	1_7_	E1T9	1	0.238095	0	4	314.333	102.667	0.0127253	0	#DIV/0!	∞	1
1-7-NODE-1-length-46677-cov-96-6139-cds45	426	1-7-NODE-1-length-46677-cov-96-6139-cds45	1_7_VS_E1T9_sort.bam	1_7_	E1T9	1	0.234742	0	6	310.333	112.667	0.019334	0	#DIV/0!	∞	1
1-7-NODE-1-length-46677-cov-96-6139-cds47	189	1-7-NODE-1-length-46677-cov-96-6139-cds47	1_7_VS_E1T9_sort.bam	1_7_	E1T9	1	0.529101	0	7	143	43	0.048951	0	#DIV/0!	∞	1
1-7-NODE-1-length-46677-cov-96-6139-cds50	429	1-7-NODE-1-length-46677-cov-96-6139-cds50	1_7_VS_E1T9_sort.bam	1_7_	E1T9	1	0.2331	0	5	322	104	0.015528	0	#DIV/0!	∞	1
2-17-NODE-1-length-46121-cov-121-892-reversed-cds11	426	2-17-NODE-1-length-46121-cov-121-892-reversed-cds11	2_17_VS_E1T_9.SORTED.bam	2_17_	E1T9	1	0.234742	0	6	309.333	113.667	0.0193966	0	#DIV/0!	∞	1
2-17-NODE-1-length-46121-cov-121-892-reversed-cds13	192	2-17-NODE-1-length-46121-cov-121-892-reversed-cds13	2_17_VS_E1T_9.SORTED.bam	2_17_	E1T9	1	0.520833	0	6	146.667	42.3333	0.0409091	0	#DIV/0!	∞	1
2-17-NODE-1-length-46121-cov-121-892-reversed-cds17	927	2-17-NODE-1-length-46121-cov-121-892-reversed-cds17	2_17_VS_E1T_9.SORTED.bam	2_17_	E1T9	1	0.107875	0	6	711	213	0.00843882	0	#DIV/0!	∞	1
2-17-NODE-1-length-46121-cov-121-892-reversed-cds5	1170	2-17-NODE-1-length-46121-cov-121-892-reversed-cds5	2_17_VS_E1T_9.SORTED.bam	2_17_	E1T9	4	0.34188	0	17	886.333	280.667	0.0191801	0	#DIV/0!	∞	1
2-17-NODE-1-length-46121-cov-121-892-reversed-cds7	690	2-17-NODE-1-length-46121-cov-121-892-reversed-cds7	2_17_VS_E1T_9.SORTED.bam	2_17_	E1T9	7	1.01449	0	35	523.667	163.333	0.0668364	0	#DIV/0!	∞	1
3-12-NODE-1-length-46379-cov-124-745-reversed-cds46	1170	3-12-NODE-1-length-46379-cov-124-745-reversed-cds46	3_12_VS_E1T9.SORTED.bam	3_12_	E1T9	4	0.34188	0	17	886.333	280.667	0.0191801	0	#DIV/0!	∞	1
3-12-NODE-1-length-46379-cov-124-745-reversed-cds48	690	3-12-NODE-1-length-46379-cov-124-745-reversed-cds48	3_12_VS_E1T9.SORTED.bam	3_12_	E1T9	7	1.01449	0	35	523.667	163.333	0.0668364	0	#DIV/0!	∞	1
3-12-NODE-1-length-46379-cov-124-745-reversed-cds50	420	3-12-NODE-1-length-46379-cov-124-745-reversed-cds50	3_12_VS_E1T9.SORTED.bam	3_12_	E1T9	1	0.238095	0	4	314	103	0.0127389	0	#DIV/0!	∞	1
3-12-NODE-1-length-46379-cov-124-745-reversed-cds52	426	3-12-NODE-1-length-46379-cov-124-745-reversed-cds52	3_12_VS_E1T9.SORTED.bam	3_12_	E1T9	1	0.234742	0	6	310.333	112.667	0.019334	0	#DIV/0!	∞	1
3-12-NODE-1-length-46379-cov-124-745-reversed-cds54	189	3-12-NODE-1-length-46379-cov-124-745-reversed-cds54	3_12_VS_E1T9.SORTED.bam	3_12_	E1T9	1	0.529101	0	7	143	43	0.048951	0	#DIV/0!	∞	1
3-12-NODE-1-length-46379-cov-124-745-reversed-cds57	429	3-12-NODE-1-length-46379-cov-124-745-reversed-cds57	3_12_VS_E1T9.SORTED.bam	3_12_	E1T9	1	0.2331	0	5	322	104	0.015528	0	#DIV/0!	∞	1
5-12-NODE-1-length-46404-cov-112-738-NUEVO-cds25	1170	5-12-NODE-1-length-46404-cov-112-738-NUEVO-cds25	5_12_VS_E1_T9.SORTED.bam	5_12_	E1T9	4	0.34188	0	17	886.333	280.667	0.0191801	0	#DIV/0!	∞	1
5-12-NODE-1-length-46404-cov-112-738-NUEVO-cds27	690	5-12-NODE-1-length-46404-cov-112-738-NUEVO-cds27	5_12_VS_E1_T9.SORTED.bam	5_12_	E1T9	7	1.01449	0	35	523.667	163.333	0.0668364	0	#DIV/0!	∞	1
5-12-NODE-1-length-46404-cov-112-738-NUEVO-cds31	426	5-12-NODE-1-length-46404-cov-112-738-NUEVO-cds31	5_12_VS_E1_T9.SORTED.bam	5_12_	E1T9	1	0.234742	0	6	309.333	113.667	0.0193966	0	#DIV/0!	∞	1
5-12-NODE-1-length-46404-cov-112-738-NUEVO-cds33	192	5-12-NODE-1-length-46404-cov-112-738-NUEVO-cds33	5_12_VS_E1_T9.SORTED.bam	5_12_	E1T9	1	0.520833	0	6	146.667	42.3333	0.0409091	0	#DIV/0!	∞	1
5-12-NODE-1-length-46404-cov-112-738-NUEVO-cds37	927	5-12-NODE-1-length-46404-cov-112-738-NUEVO-cds37	5_12_VS_E1_T9.SORTED.bam	5_12_	E1T9	1	0.107875	0	6	711	213	0.00843882	0	#DIV/0!	∞	1
5-4-NODE-1-length-46119-cov-180-895-NUEVO-reversed-cds24	1170	5-4-NODE-1-length-46119-cov-180-895-NUEVO-reversed-cds24	5_4_VS_E1T_9.SORTED.bam	5_4_	E1T9	5	0.42735	0	23	886.333	280.667	0.0259496	0	#DIV/0!	∞	1
5-4-NODE-1-length-46119-cov-180-895-NUEVO-reversed-cds26	690	5-4-NODE-1-length-46119-cov-180-895-NUEVO-reversed-cds26	5_4_VS_E1T_9.SORTED.bam	5_4_	E1T9	7	1.01449	0	35	523.667	163.333	0.0668364	0	#DIV/0!	∞	1
5-4-NODE-1-length-46119-cov-180-895-NUEVO-reversed-cds30	426	5-4-NODE-1-length-46119-cov-180-895-NUEVO-reversed-cds30	5_4_VS_E1T_9.SORTED.bam	5_4_	E1T9	1	0.234742	0	6	309.333	113.667	0.0193966	0	#DIV/0!	∞	1
5-4-NODE-1-length-46119-cov-180-895-NUEVO-reversed-cds32	192	5-4-NODE-1-length-46119-cov-180-895-NUEVO-reversed-cds32	5_4_VS_E1T_9.SORTED.bam	5_4_	E1T9	1	0.520833	0	6	146.667	42.3333	0.0409091	0	#DIV/0!	∞	1
5-4-NODE-1-length-46119-cov-180-895-NUEVO-reversed-cds36	927	5-4-NODE-1-length-46119-cov-180-895-NUEVO-reversed-cds36	5_4_VS_E1T_9.SORTED.bam	5_4_	E1T9	1	0.107875	0	6	711	213	0.00843882	0	#DIV/0!	∞	1
9-3-NODE-1-length-46150-cov-162-112-cds40	1170	9-3-NODE-1-length-46150-cov-162-112-cds40	9_3_VS_E1T_9.sorted.bam	9_3_	E1T9	5	0.42735	0	23	886.333	280.667	0.0259496	0	#DIV/0!	∞	1
9-3-NODE-1-length-46150-cov-162-112-cds42	690	9-3-NODE-1-length-46150-cov-162-112-cds42	9_3_VS_E1T_9.sorted.bam	9_3_	E1T9	7	1.01449	0	35	523.667	163.333	0.0668364	0	#DIV/0!	∞	1
9-3-NODE-1-length-46150-cov-162-112-cds46	426	9-3-NODE-1-length-46150-cov-162-112-cds46	9_3_VS_E1T_9.sorted.bam	9_3_	E1T9	1	0.234742	0	6	309.333	113.667	0.0193966	0	#DIV/0!	∞	1
10-3-NODE-1-length-46156-cov-183-256-cds24	174	10-3-NODE-1-length-46156-cov-183-256-cds24	10_3_VS_E5T1.SORTED.bam	10_3_	E5T1	1	0.574713	0	4	129.667	41.3333	0.0308483	0	#DIV/0!	∞	1
10-3-NODE-1-length-46156-cov-183-256-cds35	459	10-3-NODE-1-length-46156-cov-183-256-cds35	10_3_VS_E5T1.SORTED.bam	10_3_	E5T1	3	0.653595	0	23	345.333	110.667	0.0666023	0	#DIV/0!	∞	1
10-3-NODE-1-length-46156-cov-183-256-cds46	1353	10-3-NODE-1-length-46156-cov-183-256-cds46	10_3_VS_E5T1.SORTED.bam	10_3_	E5T1	1	0.0739098	0	4	1037.67	312.333	0.0038548	0	#DIV/0!	∞	1
10-3-NODE-1-length-46156-cov-183-256-cds24	174	10-3-NODE-1-length-46156-cov-183-256-cds24	10_3_VS_E5T_6.SORTED.bam	10_3_	E5T6	2	1.14943	0	26	129.667	41.3333	0.200514	0	#DIV/0!	∞	1
10-3-NODE-1-length-46156-cov-183-256-cds11	336	10-3-NODE-1-length-46156-cov-183-256-cds11	10_3_VS_E5T8.SORTED.bam	10_3_	E5T8	2	0.595238	0	8	244.667	88.3333	0.0326975	0	#DIV/0!	∞	1
10-3-NODE-1-length-46156-cov-183-256-cds46	1353	10-3-NODE-1-length-46156-cov-183-256-cds46	10_3_VS_E5T8.SORTED.bam	10_3_	E5T8	1	0.0739098	0	4	1037.67	312.333	0.0038548	0	#DIV/0!	∞	1
12-10-NODE-1-length-46677-cov-62-7638-cds51	195	12-10-NODE-1-length-46677-cov-62-7638-cds51	12_10_VS_E5T8.SORTED.bam	12_10_	E5T8	1	0.512821	0	7	139.667	52.3333	0.0501193	0	#DIV/0!	∞	1
1-7-NODE-1-length-46677-cov-96-6139-cds49	195	1-7-NODE-1-length-46677-cov-96-6139-cds49	1_7_VS_E5T8_sort.bam	1_7_	E5T8	1	0.512821	0	7	139.667	52.3333	0.0501193	0	#DIV/0!	∞	1
3-12-NODE-1-length-46379-cov-124-745-reversed-cds56	195	3-12-NODE-1-length-46379-cov-124-745-reversed-cds56	3_12_VS_E5T_8.SORTED.bam	3_12_	E5T8	1	0.512821	0	7	139.667	52.3333	0.0501193	0	#DIV/0!	∞	1
10-3-NODE-1-length-46156-cov-183-256-cds34	327	10-3-NODE-1-length-46156-cov-183-256-cds34	10_3_VS_E5T_9.SORTED.bam	10_3_	E5T9	9	2.75229	0	87	245.667	78.3333	0.354138	0	#DIV/0!	∞	1
10-3-NODE-1-length-46156-cov-183-256-cds35	459	10-3-NODE-1-length-46156-cov-183-256-cds35	10_3_VS_E5T_9.SORTED.bam	10_3_	E5T9	3	0.653595	0	17	345.333	110.667	0.0492278	0	#DIV/0!	∞	1
10-3-NODE-1-length-46156-cov-183-256-cds6	468	10-3-NODE-1-length-46156-cov-183-256-cds6	10_3_VS_E5T_9.SORTED.bam	10_3_	E5T9	18	3.84615	0	137	352.333	112.667	0.388836	0	#DIV/0!	∞	1
1-7-NODE-1-length-46677-cov-96-6139-cds39	1170	1-7-NODE-1-length-46677-cov-96-6139-cds39	1_7_VS_E5T9_sort.bam	1_7_	E5T9	26	2.22222	0	170	886.333	280.667	0.191801	0	#DIV/0!	∞	1
2-17-NODE-1-length-46121-cov-121-892-reversed-cds5	1170	2-17-NODE-1-length-46121-cov-121-892-reversed-cds5	2_17_VS_E5T_9.SORTED.bam	2_17_	E5T9	27	2.30769	0	178	886.333	280.667	0.200827	0	#DIV/0!	∞	1
5-12-NODE-1-length-46404-cov-112-738-NUEVO-cds25	1170	5-12-NODE-1-length-46404-cov-112-738-NUEVO-cds25	5_12_VS_E5T9.SORTED.bam	5_12_	E5T9	24	2.05128	0	155	886.333	280.667	0.174878	0	#DIV/0!	∞	1
10-3-NODE-1-length-46156-cov-183-256-cds7	147	10-3-NODE-1-length-46156-cov-183-256-cds7	10_3_VS_E1T_11.SORTED.bam	10_3_	E1T11	9	6.12245	0	86	111.333	32.6667	0.772455	0	#DIV/0!	∞	1
10-3-NODE-1-length-46156-cov-183-256-cds7	147	10-3-NODE-1-length-46156-cov-183-256-cds7	10_3_VS_E1T9.SORTED.bam	10_3_	E1T9	5	3.40136	0	26	111.333	32.6667	0.233533	0	#DIV/0!	∞	1
10-3-NODE-1-length-46156-cov-183-256-cds12	291	10-3-NODE-1-length-46156-cov-183-256-cds12	10_3_VS_E5T1.SORTED.bam	10_3_	E5T1	1	0.343643	0	4	222.667	65.3333	0.0179641	0	#DIV/0!	∞	1
10-3-NODE-1-length-46156-cov-183-256-cds19	192	10-3-NODE-1-length-46156-cov-183-256-cds19	10_3_VS_E5T1.SORTED.bam	10_3_	E5T1	1	0.520833	0	10	146.667	42.3333	0.0681818	0	#DIV/0!	∞	1
10-3-NODE-1-length-46156-cov-183-256-cds12	291	10-3-NODE-1-length-46156-cov-183-256-cds12	10_3_VS_E5T8.SORTED.bam	10_3_	E5T8	3	1.03093	0	16	222.667	65.3333	0.0718563	0	#DIV/0!	∞	1
10-3-NODE-1-length-46156-cov-183-256-cds19	192	10-3-NODE-1-length-46156-cov-183-256-cds19	10_3_VS_E5T8.SORTED.bam	10_3_	E5T8	1	0.520833	0	15	146.667	42.3333	0.102273	0	#DIV/0!	∞	1
10-3-NODE-1-length-46156-cov-183-256-cds30	1062	10-3-NODE-1-length-46156-cov-183-256-cds30	10_3_VS_E5T8.SORTED.bam	10_3_	E5T8	5	0.47081	0	27	763.667	295.333	0.0353557	0	#DIV/0!	∞	1
10-3-NODE-1-length-46156-cov-183-256-cds4	273	10-3-NODE-1-length-46156-cov-183-256-cds4	10_3_VS_E5T8.SORTED.bam	10_3_	E5T8	3	1.0989	0	20	200.667	69.3333	0.0996678	0	#DIV/0!	∞	1
12-10-NODE-1-length-46677-cov-62-7638-cds19	198	12-10-NODE-1-length-46677-cov-62-7638-cds19	12_10_VS_E1T1.SORTED.bam	12_10_	E1T1	2	1.0101	0	20	151	44	0.13245	0	#DIV/0!	∞	1
15-1-NODE-1-length-45931-cov-134-593-reversed-cds31	198	15-1-NODE-1-length-45931-cov-134-593-reversed-cds31	15_1_VS_E1T1.SORTED.bam	15_1_	E1T1	2	1.0101	0	20	151	44	0.13245	0	#DIV/0!	∞	1
3-12-NODE-1-length-46379-cov-124-745-reversed-cds24	198	3-12-NODE-1-length-46379-cov-124-745-reversed-cds24	3_12_VS_E1T1.SORTED.bam	3_12_	E1T1	4	2.0202	0	40	151	44	0.264901	0	#DIV/0!	∞	1
9-3-NODE-1-length-46150-cov-162-112-cds18	198	9-3-NODE-1-length-46150-cov-162-112-cds18	9_3_VS_E1T_1.sorted.bam	9_3_	E1T1	2	1.0101	0	20	151	44	0.13245	0	#DIV/0!	∞	1
10-3-NODE-1-length-46156-cov-183-256-cds47	201	10-3-NODE-1-length-46156-cov-183-256-cds47	10_3_VS_E1T_11.SORTED.bam	10_3_	E1T11	5	2.48756	0	22	148.333	49.6667	0.148315	0	#DIV/0!	∞	1
10-3-NODE-1-length-46156-cov-183-256-cds20	156	10-3-NODE-1-length-46156-cov-183-256-cds20	10_3_VS_E1T6.SORTED.bam	10_3_	E1T6	3	1.92308	0	34	111.333	41.6667	0.305389	0	#DIV/0!	∞	1
10-3-NODE-1-length-46156-cov-183-256-cds57	1323	10-3-NODE-1-length-46156-cov-183-256-cds57	10_3_VS_E1T6.SORTED.bam	10_3_	E1T6	4	0.302343	0	25	997.333	322.667	0.0250668	0	#DIV/0!	∞	1
10-3-NODE-1-length-46156-cov-183-256-cds20	156	10-3-NODE-1-length-46156-cov-183-256-cds20	10_3_VS_E5T1.SORTED.bam	10_3_	E5T1	1	0.641026	0	4	111.333	41.6667	0.0359281	0	#DIV/0!	∞	1
10-3-NODE-1-length-46156-cov-183-256-cds47	201	10-3-NODE-1-length-46156-cov-183-256-cds47	10_3_VS_E5T1.SORTED.bam	10_3_	E5T1	4	1.99005	0	38	148.333	49.6667	0.25618	0	#DIV/0!	∞	1
10-3-NODE-1-length-46156-cov-183-256-cds57	1323	10-3-NODE-1-length-46156-cov-183-256-cds57	10_3_VS_E5T1.SORTED.bam	10_3_	E5T1	1	0.0755858	0	4	997.333	322.667	0.0040107	0	#DIV/0!	∞	1
15-1-NODE-1-length-45931-cov-134-593-reversed-cds2	156	15-1-NODE-1-length-45931-cov-134-593-reversed-cds2	15_1_VS_E5T_1.SORTED.bam	15_1_	E5T1	1	0.641026	0	4	111.333	41.6667	0.0359281	0	#DIV/0!	∞	1
2-17-NODE-1-length-46121-cov-121-892-reversed-cds12	156	2-17-NODE-1-length-46121-cov-121-892-reversed-cds12	2_17_VS_E5T_1.SORTED.bam	2_17_	E5T1	1	0.641026	0	4	111.333	41.6667	0.0359281	0	#DIV/0!	∞	1
5-12-NODE-1-length-46404-cov-112-738-NUEVO-cds32	156	5-12-NODE-1-length-46404-cov-112-738-NUEVO-cds32	5_12_VS_E5_T1.SORTED.bam	5_12_	E5T1	1	0.641026	0	4	111.333	41.6667	0.0359281	0	#DIV/0!	∞	1
5-4-NODE-1-length-46119-cov-180-895-NUEVO-reversed-cds31	156	5-4-NODE-1-length-46119-cov-180-895-NUEVO-reversed-cds31	5_4_VS_E5T_1.SORTED.bam	5_4_	E5T1	1	0.641026	0	4	111.333	41.6667	0.0359281	0	#DIV/0!	∞	1
9-3-NODE-1-length-46150-cov-162-112-cds47	156	9-3-NODE-1-length-46150-cov-162-112-cds47	9_3_VS_E5T_1.sorted.bam	9_3_	E5T1	1	0.641026	0	4	111.333	41.6667	0.0359281	0	#DIV/0!	∞	1
10-3-NODE-1-length-46156-cov-183-256-cds20	156	10-3-NODE-1-length-46156-cov-183-256-cds20	10_3_VS_E5T11.SORTED.bam	10_3_	E5T11	5	3.20513	0	52	111.333	41.6667	0.467066	0	#DIV/0!	∞	1
10-3-NODE-1-length-46156-cov-183-256-cds18	195	10-3-NODE-1-length-46156-cov-183-256-cds18	10_3_VS_E5T_6.SORTED.bam	10_3_	E5T6	2	1.02564	0	10	140.333	51.6667	0.0712589	0	#DIV/0!	∞	1
10-3-NODE-1-length-46156-cov-183-256-cds20	156	10-3-NODE-1-length-46156-cov-183-256-cds20	10_3_VS_E5T_6.SORTED.bam	10_3_	E5T6	4	2.5641	0	21	111.333	41.6667	0.188623	0	#DIV/0!	∞	1
10-3-NODE-1-length-46156-cov-183-256-cds18	195	10-3-NODE-1-length-46156-cov-183-256-cds18	10_3_VS_E5T8.SORTED.bam	10_3_	E5T8	2	1.02564	0	20	140.333	51.6667	0.142518	0	#DIV/0!	∞	1
10-3-NODE-1-length-46156-cov-183-256-cds18	195	10-3-NODE-1-length-46156-cov-183-256-cds18	10_3_VS_E5T_9.SORTED.bam	10_3_	E5T9	1	0.512821	0	5	140.333	51.6667	0.0356295	0	#DIV/0!	∞	1
10-3-NODE-1-length-46156-cov-183-256-cds20	156	10-3-NODE-1-length-46156-cov-183-256-cds20	10_3_VS_E5T_9.SORTED.bam	10_3_	E5T9	2	1.28205	0	11	111.333	41.6667	0.0988024	0	#DIV/0!	∞	1
10-3-NODE-1-length-46156-cov-183-256-cds28	675	10-3-NODE-1-length-46156-cov-183-256-cds28	10_3_VS_E1T_8.SORTED.bam	10_3_	E1T8	5	0.740741	0	29	515.667	156.333	0.0562379	0	#DIV/0!	∞	1
10-3-NODE-1-length-46156-cov-183-256-cds28	675	10-3-NODE-1-length-46156-cov-183-256-cds28	10_3_VS_E5T1.SORTED.bam	10_3_	E5T1	1	0.148148	0	5	515.667	156.333	0.00969619	0	#DIV/0!	∞	1
10-3-NODE-1-length-46156-cov-183-256-cds1	99	10-3-NODE-1-length-46156-cov-183-256-cds1	10_3_VS_E5T8.SORTED.bam	10_3_	E5T8	3	3.0303	0	12	75.6667	23.3333	0.15859	0	#DIV/0!	∞	1
12-10-NODE-1-length-46677-cov-62-7638-cds24	591	12-10-NODE-1-length-46677-cov-62-7638-cds24	12_10_VS_E1T1.SORTED.bam	12_10_	E1T1	3	0.507614	0	25	435	153	0.0574713	0	#DIV/0!	∞	1
15-1-NODE-1-length-45931-cov-134-593-reversed-cds36	591	15-1-NODE-1-length-45931-cov-134-593-reversed-cds36	15_1_VS_E1T1.SORTED.bam	15_1_	E1T1	3	0.507614	0	25	435	153	0.0574713	0	#DIV/0!	∞	1
1-7-NODE-1-length-46677-cov-96-6139-cds22	591	1-7-NODE-1-length-46677-cov-96-6139-cds22	1_7_VS_E1T_1_sort.bam	1_7_	E1T1	3	0.507614	0	25	435	153	0.0574713	0	#DIV/0!	∞	1
2-17-NODE-1-length-46121-cov-121-892-reversed-cds46	591	2-17-NODE-1-length-46121-cov-121-892-reversed-cds46	2_17_VS_E1T_1.SORTED.bam	2_17_	E1T1	3	0.507614	0	25	435	153	0.0574713	0	#DIV/0!	∞	1
3-12-NODE-1-length-46379-cov-124-745-reversed-cds29	591	3-12-NODE-1-length-46379-cov-124-745-reversed-cds29	3_12_VS_E1T1.SORTED.bam	3_12_	E1T1	6	1.01523	0	50	435	153	0.114943	0	#DIV/0!	∞	1
5-12-NODE-1-length-46404-cov-112-738-NUEVO-cds8	591	5-12-NODE-1-length-46404-cov-112-738-NUEVO-cds8	5_12_VS_E1T1.SORTED.bam	5_12_	E1T1	3	0.507614	0	25	435	153	0.0574713	0	#DIV/0!	∞	1
5-4-NODE-1-length-46119-cov-180-895-NUEVO-reversed-cds7	591	5-4-NODE-1-length-46119-cov-180-895-NUEVO-reversed-cds7	5_4_VS_E1T_1.SORTED.bam	5_4_	E1T1	3	0.507614	0	25	435	153	0.0574713	0	#DIV/0!	∞	1
9-3-NODE-1-length-46150-cov-162-112-cds23	591	9-3-NODE-1-length-46150-cov-162-112-cds23	9_3_VS_E1T_1.sorted.bam	9_3_	E1T1	4	0.676819	0	29	435	153	0.0666667	0	#DIV/0!	∞	1
10-3-NODE-1-length-46156-cov-183-256-cds58	1371	10-3-NODE-1-length-46156-cov-183-256-cds58	10_3_VS_E1T_11.SORTED.bam	10_3_	E1T11	1	0.0729395	0	6	1047.33	320.667	0.00572884	0	#DIV/0!	∞	1
12-10-NODE-1-length-46677-cov-62-7638-cds10	1371	12-10-NODE-1-length-46677-cov-62-7638-cds10	12_10_VS_E1T11.SORTED.bam	12_10_	E1T11	1	0.0729395	0	6	1047.33	320.667	0.00572884	0	#DIV/0!	∞	1
12-10-NODE-1-length-46677-cov-62-7638-cds24	591	12-10-NODE-1-length-46677-cov-62-7638-cds24	12_10_VS_E1T11.SORTED.bam	12_10_	E1T11	1	0.169205	0	4	435	153	0.0091954	0	#DIV/0!	∞	1
15-1-NODE-1-length-45931-cov-134-593-reversed-cds22	1371	15-1-NODE-1-length-45931-cov-134-593-reversed-cds22	15_1_VS_E1T11.SORTED.bam	15_1_	E1T11	1	0.0729395	0	6	1047.33	320.667	0.00572884	0	#DIV/0!	∞	1
15-1-NODE-1-length-45931-cov-134-593-reversed-cds36	591	15-1-NODE-1-length-45931-cov-134-593-reversed-cds36	15_1_VS_E1T11.SORTED.bam	15_1_	E1T11	1	0.169205	0	4	435	153	0.0091954	0	#DIV/0!	∞	1
1-7-NODE-1-length-46677-cov-96-6139-cds22	591	1-7-NODE-1-length-46677-cov-96-6139-cds22	1_7_VS_E1T11_sort.bam	1_7_	E1T11	1	0.169205	0	4	435	153	0.0091954	0	#DIV/0!	∞	1
1-7-NODE-1-length-46677-cov-96-6139-cds8	1371	1-7-NODE-1-length-46677-cov-96-6139-cds8	1_7_VS_E1T11_sort.bam	1_7_	E1T11	1	0.0729395	0	6	1047.33	320.667	0.00572884	0	#DIV/0!	∞	1
2-17-NODE-1-length-46121-cov-121-892-reversed-cds32	1371	2-17-NODE-1-length-46121-cov-121-892-reversed-cds32	2_17_VS_E1T_11.SORTED.bam	2_17_	E1T11	1	0.0729395	0	6	1047.33	320.667	0.00572884	0	#DIV/0!	∞	1
2-17-NODE-1-length-46121-cov-121-892-reversed-cds46	591	2-17-NODE-1-length-46121-cov-121-892-reversed-cds46	2_17_VS_E1T_11.SORTED.bam	2_17_	E1T11	1	0.169205	0	4	435	153	0.0091954	0	#DIV/0!	∞	1
3-12-NODE-1-length-46379-cov-124-745-reversed-cds15	1371	3-12-NODE-1-length-46379-cov-124-745-reversed-cds15	3_12_VS_E1T_11.SORTED.bam	3_12_	E1T11	1	0.0729395	0	6	1047.33	320.667	0.00572884	0	#DIV/0!	∞	1
3-12-NODE-1-length-46379-cov-124-745-reversed-cds29	591	3-12-NODE-1-length-46379-cov-124-745-reversed-cds29	3_12_VS_E1T_11.SORTED.bam	3_12_	E1T11	1	0.169205	0	4	435	153	0.0091954	0	#DIV/0!	∞	1
5-12-NODE-1-length-46404-cov-112-738-NUEVO-cds53	1371	5-12-NODE-1-length-46404-cov-112-738-NUEVO-cds53	5_12_VS_E1T11.SORTED.bam	5_12_	E1T11	1	0.0729395	0	6	1047.33	320.667	0.00572884	0	#DIV/0!	∞	1
5-12-NODE-1-length-46404-cov-112-738-NUEVO-cds8	591	5-12-NODE-1-length-46404-cov-112-738-NUEVO-cds8	5_12_VS_E1T11.SORTED.bam	5_12_	E1T11	2	0.338409	0	10	435	153	0.0229885	0	#DIV/0!	∞	1
5-4-NODE-1-length-46119-cov-180-895-NUEVO-reversed-cds52	1371	5-4-NODE-1-length-46119-cov-180-895-NUEVO-reversed-cds52	5_4_VS_E1T_11.SORTED.bam	5_4_	E1T11	1	0.0729395	0	6	1047.33	320.667	0.00572884	0	#DIV/0!	∞	1
5-4-NODE-1-length-46119-cov-180-895-NUEVO-reversed-cds7	591	5-4-NODE-1-length-46119-cov-180-895-NUEVO-reversed-cds7	5_4_VS_E1T_11.SORTED.bam	5_4_	E1T11	1	0.169205	0	4	435	153	0.0091954	0	#DIV/0!	∞	1
9-3-NODE-1-length-46150-cov-162-112-cds23	591	9-3-NODE-1-length-46150-cov-162-112-cds23	9_3_VS_E1T_11.sorted.bam	9_3_	E1T11	1	0.169205	0	4	435	153	0.0091954	0	#DIV/0!	∞	1
9-3-NODE-1-length-46150-cov-162-112-cds9	1371	9-3-NODE-1-length-46150-cov-162-112-cds9	9_3_VS_E1T_11.sorted.bam	9_3_	E1T11	1	0.0729395	0	6	1047.33	320.667	0.00572884	0	#DIV/0!	∞	1
10-3-NODE-1-length-46156-cov-183-256-cds58	1371	10-3-NODE-1-length-46156-cov-183-256-cds58	10_3_VS_E1T6.SORTED.bam	10_3_	E1T6	14	1.02115	0	100	1047.33	320.667	0.0954806	0	#DIV/0!	∞	1
10-3-NODE-1-length-46156-cov-183-256-cds29	129	10-3-NODE-1-length-46156-cov-183-256-cds29	10_3_VS_E1T_8.SORTED.bam	10_3_	E1T8	1	0.775194	0	4	97.6667	28.3333	0.0409556	0	#DIV/0!	∞	1
12-10-NODE-1-length-46677-cov-62-7638-cds39	129	12-10-NODE-1-length-46677-cov-62-7638-cds39	12_10_VS_E1T8.SORTED.bam	12_10_	E1T8	1	0.775194	0	4	97.6667	28.3333	0.0409556	0	#DIV/0!	∞	1
15-1-NODE-1-length-45931-cov-134-593-reversed-cds51	129	15-1-NODE-1-length-45931-cov-134-593-reversed-cds51	15_1_VS_E1T8.SORTED.bam	15_1_	E1T8	1	0.775194	0	4	97.6667	28.3333	0.0409556	0	#DIV/0!	∞	1
1-7-NODE-1-length-46677-cov-96-6139-cds37	129	1-7-NODE-1-length-46677-cov-96-6139-cds37	1_7_VS_E1T8_sort.bam	1_7_	E1T8	1	0.775194	0	4	97.6667	28.3333	0.0409556	0	#DIV/0!	∞	1
2-17-NODE-1-length-46121-cov-121-892-reversed-cds3	129	2-17-NODE-1-length-46121-cov-121-892-reversed-cds3	2_17_VS_E1T_8.SORTED.bam	2_17_	E1T8	1	0.775194	0	4	97.6667	28.3333	0.0409556	0	#DIV/0!	∞	1
3-12-NODE-1-length-46379-cov-124-745-reversed-cds44	129	3-12-NODE-1-length-46379-cov-124-745-reversed-cds44	3_12_VS_E1T_8.SORTED.bam	3_12_	E1T8	1	0.775194	0	4	97.6667	28.3333	0.0409556	0	#DIV/0!	∞	1
5-12-NODE-1-length-46404-cov-112-738-NUEVO-cds23	129	5-12-NODE-1-length-46404-cov-112-738-NUEVO-cds23	5_12_VS_E1T8.SORTED.bam	5_12_	E1T8	1	0.775194	0	4	97.6667	28.3333	0.0409556	0	#DIV/0!	∞	1
5-4-NODE-1-length-46119-cov-180-895-NUEVO-reversed-cds22	129	5-4-NODE-1-length-46119-cov-180-895-NUEVO-reversed-cds22	5_4_VS_E1T_8.SORTED.bam	5_4_	E1T8	1	0.775194	0	4	97.6667	28.3333	0.0409556	0	#DIV/0!	∞	1
9-3-NODE-1-length-46150-cov-162-112-cds38	129	9-3-NODE-1-length-46150-cov-162-112-cds38	9_3_VS_E1T8.sorted.bam	9_3_	E1T8	1	0.775194	0	4	97.6667	28.3333	0.0409556	0	#DIV/0!	∞	1
10-3-NODE-1-length-46156-cov-183-256-cds53	480	10-3-NODE-1-length-46156-cov-183-256-cds53	10_3_VS_E1T9.SORTED.bam	10_3_	E1T9	6	1.25	0	28	363	114	0.077135	0	#DIV/0!	∞	1
10-3-NODE-1-length-46156-cov-183-256-cds58	1371	10-3-NODE-1-length-46156-cov-183-256-cds58	10_3_VS_E1T9.SORTED.bam	10_3_	E1T9	1	0.0729395	0	4	1047.33	320.667	0.00381922	0	#DIV/0!	∞	1
12-10-NODE-1-length-46677-cov-62-7638-cds39	129	12-10-NODE-1-length-46677-cov-62-7638-cds39	12_10_VS_E5T1.SORTED.bam	12_10_	E5T1	2	1.55039	0	18	97.6667	28.3333	0.1843	0	#DIV/0!	∞	1
15-1-NODE-1-length-45931-cov-134-593-reversed-cds51	129	15-1-NODE-1-length-45931-cov-134-593-reversed-cds51	15_1_VS_E5T_1.SORTED.bam	15_1_	E5T1	2	1.55039	0	18	97.6667	28.3333	0.1843	0	#DIV/0!	∞	1
1-7-NODE-1-length-46677-cov-96-6139-cds37	129	1-7-NODE-1-length-46677-cov-96-6139-cds37	1_7_VS_E5T_1.sort.bam	1_7_	E5T1	2	1.55039	0	18	97.6667	28.3333	0.1843	0	#DIV/0!	∞	1
2-17-NODE-1-length-46121-cov-121-892-reversed-cds3	129	2-17-NODE-1-length-46121-cov-121-892-reversed-cds3	2_17_VS_E5T_1.SORTED.bam	2_17_	E5T1	2	1.55039	0	18	97.6667	28.3333	0.1843	0	#DIV/0!	∞	1
3-12-NODE-1-length-46379-cov-124-745-reversed-cds44	129	3-12-NODE-1-length-46379-cov-124-745-reversed-cds44	3_12_VS_E5T_1.SORTED.bam	3_12_	E5T1	2	1.55039	0	18	97.6667	28.3333	0.1843	0	#DIV/0!	∞	1
5-12-NODE-1-length-46404-cov-112-738-NUEVO-cds23	129	5-12-NODE-1-length-46404-cov-112-738-NUEVO-cds23	5_12_VS_E5_T1.SORTED.bam	5_12_	E5T1	2	1.55039	0	18	97.6667	28.3333	0.1843	0	#DIV/0!	∞	1
5-4-NODE-1-length-46119-cov-180-895-NUEVO-reversed-cds22	129	5-4-NODE-1-length-46119-cov-180-895-NUEVO-reversed-cds22	5_4_VS_E5T_1.SORTED.bam	5_4_	E5T1	2	1.55039	0	18	97.6667	28.3333	0.1843	0	#DIV/0!	∞	1
9-3-NODE-1-length-46150-cov-162-112-cds38	129	9-3-NODE-1-length-46150-cov-162-112-cds38	9_3_VS_E5T_1.sorted.bam	9_3_	E5T1	2	1.55039	0	18	97.6667	28.3333	0.1843	0	#DIV/0!	∞	1
10-3-NODE-1-length-46156-cov-183-256-cds29	129	10-3-NODE-1-length-46156-cov-183-256-cds29	10_3_VS_E5T11.SORTED.bam	10_3_	E5T11	1	0.775194	0	10	97.6667	28.3333	0.102389	0	#DIV/0!	∞	1
10-3-NODE-1-length-46156-cov-183-256-cds53	480	10-3-NODE-1-length-46156-cov-183-256-cds53	10_3_VS_E5T11.SORTED.bam	10_3_	E5T11	2	0.416667	0	11	363	114	0.030303	0	#DIV/0!	∞	1
12-10-NODE-1-length-46677-cov-62-7638-cds39	129	12-10-NODE-1-length-46677-cov-62-7638-cds39	12_10_VS_E511.SORTED.bam	12_10_	E5T11	1	0.775194	0	10	97.6667	28.3333	0.102389	0	#DIV/0!	∞	1
15-1-NODE-1-length-45931-cov-134-593-reversed-cds51	129	15-1-NODE-1-length-45931-cov-134-593-reversed-cds51	15_1_VS_E5T_11.SORTED.bam	15_1_	E5T11	1	0.775194	0	10	97.6667	28.3333	0.102389	0	#DIV/0!	∞	1
1-7-NODE-1-length-46677-cov-96-6139-cds37	129	1-7-NODE-1-length-46677-cov-96-6139-cds37	1_7_VS_E5T11_sort.bam	1_7_	E5T11	1	0.775194	0	10	97.6667	28.3333	0.102389	0	#DIV/0!	∞	1
2-17-NODE-1-length-46121-cov-121-892-reversed-cds3	129	2-17-NODE-1-length-46121-cov-121-892-reversed-cds3	2_17_VS_E5T_11.SORTED.bam	2_17_	E5T11	1	0.775194	0	10	97.6667	28.3333	0.102389	0	#DIV/0!	∞	1
3-12-NODE-1-length-46379-cov-124-745-reversed-cds44	129	3-12-NODE-1-length-46379-cov-124-745-reversed-cds44	3_12_VS_E5T_11.SORTED.bam	3_12_	E5T11	1	0.775194	0	10	97.6667	28.3333	0.102389	0	#DIV/0!	∞	1
5-12-NODE-1-length-46404-cov-112-738-NUEVO-cds23	129	5-12-NODE-1-length-46404-cov-112-738-NUEVO-cds23	5_12_VS_E5_T11.SORTED.bam	5_12_	E5T11	1	0.775194	0	10	97.6667	28.3333	0.102389	0	#DIV/0!	∞	1
5-4-NODE-1-length-46119-cov-180-895-NUEVO-reversed-cds22	129	5-4-NODE-1-length-46119-cov-180-895-NUEVO-reversed-cds22	5_4_VS_E5T_11.SORTED.bam	5_4_	E5T11	1	0.775194	0	10	97.6667	28.3333	0.102389	0	#DIV/0!	∞	1
9-3-NODE-1-length-46150-cov-162-112-cds38	129	9-3-NODE-1-length-46150-cov-162-112-cds38	9_3_VS_E5T11.sorted.bam	9_3_	E5T11	1	0.775194	0	10	97.6667	28.3333	0.102389	0	#DIV/0!	∞	1
12-10-NODE-1-length-46677-cov-62-7638-cds39	129	12-10-NODE-1-length-46677-cov-62-7638-cds39	12_10_VS_E5T6.SORTED.bam	12_10_	E5T6	2	1.55039	0	31	97.6667	28.3333	0.317406	0	#DIV/0!	∞	1
15-1-NODE-1-length-45931-cov-134-593-reversed-cds51	129	15-1-NODE-1-length-45931-cov-134-593-reversed-cds51	15_1_VS_E5T_6.SORTED.bam	15_1_	E5T6	2	1.55039	0	31	97.6667	28.3333	0.317406	0	#DIV/0!	∞	1
1-7-NODE-1-length-46677-cov-96-6139-cds37	129	1-7-NODE-1-length-46677-cov-96-6139-cds37	1_7_VS_E5T6.sort.bam	1_7_	E5T6	2	1.55039	0	31	97.6667	28.3333	0.317406	0	#DIV/0!	∞	1
2-17-NODE-1-length-46121-cov-121-892-reversed-cds3	129	2-17-NODE-1-length-46121-cov-121-892-reversed-cds3	2_17_VS_E5T_6.SORTED.bam	2_17_	E5T6	2	1.55039	0	31	97.6667	28.3333	0.317406	0	#DIV/0!	∞	1
3-12-NODE-1-length-46379-cov-124-745-reversed-cds44	129	3-12-NODE-1-length-46379-cov-124-745-reversed-cds44	3_12_VS_E5T6.SORTED.bam	3_12_	E5T6	2	1.55039	0	31	97.6667	28.3333	0.317406	0	#DIV/0!	∞	1
5-12-NODE-1-length-46404-cov-112-738-NUEVO-cds23	129	5-12-NODE-1-length-46404-cov-112-738-NUEVO-cds23	5_12_VS_E5T_6.SORTED.bam	5_12_	E5T6	2	1.55039	0	31	97.6667	28.3333	0.317406	0	#DIV/0!	∞	1
5-4-NODE-1-length-46119-cov-180-895-NUEVO-reversed-cds22	129	5-4-NODE-1-length-46119-cov-180-895-NUEVO-reversed-cds22	5_4_VS_E5T_6.SORTED.bam	5_4_	E5T6	2	1.55039	0	31	97.6667	28.3333	0.317406	0	#DIV/0!	∞	1
9-3-NODE-1-length-46150-cov-162-112-cds38	129	9-3-NODE-1-length-46150-cov-162-112-cds38	9_3_VS_E5T_6.sorted.bam	9_3_	E5T6	2	1.55039	0	31	97.6667	28.3333	0.317406	0	#DIV/0!	∞	1
12-10-NODE-1-length-46677-cov-62-7638-cds39	129	12-10-NODE-1-length-46677-cov-62-7638-cds39	12_10_VS_E5T8.SORTED.bam	12_10_	E5T8	2	1.55039	0	12	97.6667	28.3333	0.122867	0	#DIV/0!	∞	1
15-1-NODE-1-length-45931-cov-134-593-reversed-cds51	129	15-1-NODE-1-length-45931-cov-134-593-reversed-cds51	15_1_VS_E5T_8.SORTED.bam	15_1_	E5T8	2	1.55039	0	12	97.6667	28.3333	0.122867	0	#DIV/0!	∞	1
1-7-NODE-1-length-46677-cov-96-6139-cds37	129	1-7-NODE-1-length-46677-cov-96-6139-cds37	1_7_VS_E5T8_sort.bam	1_7_	E5T8	2	1.55039	0	12	97.6667	28.3333	0.122867	0	#DIV/0!	∞	1
2-17-NODE-1-length-46121-cov-121-892-reversed-cds3	129	2-17-NODE-1-length-46121-cov-121-892-reversed-cds3	2_17_VS_E5T_8.SORTED.bam	2_17_	E5T8	2	1.55039	0	12	97.6667	28.3333	0.122867	0	#DIV/0!	∞	1
3-12-NODE-1-length-46379-cov-124-745-reversed-cds44	129	3-12-NODE-1-length-46379-cov-124-745-reversed-cds44	3_12_VS_E5T_8.SORTED.bam	3_12_	E5T8	2	1.55039	0	12	97.6667	28.3333	0.122867	0	#DIV/0!	∞	1
5-12-NODE-1-length-46404-cov-112-738-NUEVO-cds23	129	5-12-NODE-1-length-46404-cov-112-738-NUEVO-cds23	5_12_VS_E5_T8.SORTED.bam	5_12_	E5T8	2	1.55039	0	12	97.6667	28.3333	0.122867	0	#DIV/0!	∞	1
5-4-NODE-1-length-46119-cov-180-895-NUEVO-reversed-cds22	129	5-4-NODE-1-length-46119-cov-180-895-NUEVO-reversed-cds22	5_4_VS_E5T_8.SORTED.bam	5_4_	E5T8	2	1.55039	0	12	97.6667	28.3333	0.122867	0	#DIV/0!	∞	1
9-3-NODE-1-length-46150-cov-162-112-cds38	129	9-3-NODE-1-length-46150-cov-162-112-cds38	9_3_VS_E5T_8.sorted.bam	9_3_	E5T8	2	1.55039	0	12	97.6667	28.3333	0.122867	0	#DIV/0!	∞	1
12-10-NODE-1-length-46677-cov-62-7638-cds24	591	12-10-NODE-1-length-46677-cov-62-7638-cds24	12_10_VS_E5T9.SORTED.bam	12_10_	E5T9	3	0.507614	0	22	435	153	0.0505747	0	#DIV/0!	∞	1
12-10-NODE-1-length-46677-cov-62-7638-cds39	129	12-10-NODE-1-length-46677-cov-62-7638-cds39	12_10_VS_E5T9.SORTED.bam	12_10_	E5T9	2	1.55039	0	13	97.6667	28.3333	0.133106	0	#DIV/0!	∞	1
15-1-NODE-1-length-45931-cov-134-593-reversed-cds36	591	15-1-NODE-1-length-45931-cov-134-593-reversed-cds36	15_1_VS_E5T_9.SORTED.bam	15_1_	E5T9	4	0.676819	0	27	435	153	0.062069	0	#DIV/0!	∞	1
15-1-NODE-1-length-45931-cov-134-593-reversed-cds51	129	15-1-NODE-1-length-45931-cov-134-593-reversed-cds51	15_1_VS_E5T_9.SORTED.bam	15_1_	E5T9	2	1.55039	0	13	97.6667	28.3333	0.133106	0	#DIV/0!	∞	1
1-7-NODE-1-length-46677-cov-96-6139-cds22	591	1-7-NODE-1-length-46677-cov-96-6139-cds22	1_7_VS_E5T9_sort.bam	1_7_	E5T9	3	0.507614	0	19	435	153	0.0436782	0	#DIV/0!	∞	1
1-7-NODE-1-length-46677-cov-96-6139-cds37	129	1-7-NODE-1-length-46677-cov-96-6139-cds37	1_7_VS_E5T9_sort.bam	1_7_	E5T9	2	1.55039	0	13	97.6667	28.3333	0.133106	0	#DIV/0!	∞	1
2-17-NODE-1-length-46121-cov-121-892-reversed-cds3	129	2-17-NODE-1-length-46121-cov-121-892-reversed-cds3	2_17_VS_E5T_9.SORTED.bam	2_17_	E5T9	2	1.55039	0	13	97.6667	28.3333	0.133106	0	#DIV/0!	∞	1
2-17-NODE-1-length-46121-cov-121-892-reversed-cds46	591	2-17-NODE-1-length-46121-cov-121-892-reversed-cds46	2_17_VS_E5T_9.SORTED.bam	2_17_	E5T9	3	0.507614	0	17	435	153	0.0390805	0	#DIV/0!	∞	1
3-12-NODE-1-length-46379-cov-124-745-reversed-cds29	591	3-12-NODE-1-length-46379-cov-124-745-reversed-cds29	3_12_VS_E5T9.SORTED.bam	3_12_	E5T9	3	0.507614	0	22	435	153	0.0505747	0	#DIV/0!	∞	1
3-12-NODE-1-length-46379-cov-124-745-reversed-cds44	129	3-12-NODE-1-length-46379-cov-124-745-reversed-cds44	3_12_VS_E5T9.SORTED.bam	3_12_	E5T9	2	1.55039	0	13	97.6667	28.3333	0.133106	0	#DIV/0!	∞	1
5-12-NODE-1-length-46404-cov-112-738-NUEVO-cds23	129	5-12-NODE-1-length-46404-cov-112-738-NUEVO-cds23	5_12_VS_E5T9.SORTED.bam	5_12_	E5T9	2	1.55039	0	13	97.6667	28.3333	0.133106	0	#DIV/0!	∞	1
5-12-NODE-1-length-46404-cov-112-738-NUEVO-cds8	591	5-12-NODE-1-length-46404-cov-112-738-NUEVO-cds8	5_12_VS_E5T9.SORTED.bam	5_12_	E5T9	2	0.338409	0	9	435	153	0.0206897	0	#DIV/0!	∞	1
5-4-NODE-1-length-46119-cov-180-895-NUEVO-reversed-cds22	129	5-4-NODE-1-length-46119-cov-180-895-NUEVO-reversed-cds22	5_4_VS_E5T_9.SORTED.bam	5_4_	E5T9	2	1.55039	0	13	97.6667	28.3333	0.133106	0	#DIV/0!	∞	1
5-4-NODE-1-length-46119-cov-180-895-NUEVO-reversed-cds7	591	5-4-NODE-1-length-46119-cov-180-895-NUEVO-reversed-cds7	5_4_VS_E5T_9.SORTED.bam	5_4_	E5T9	4	0.676819	0	27	435	153	0.062069	0	#DIV/0!	∞	1
9-3-NODE-1-length-46150-cov-162-112-cds23	591	9-3-NODE-1-length-46150-cov-162-112-cds23	9_3_VS_E5T_9.sorted.bam	9_3_	E5T9	3	0.507614	0	22	435	153	0.0505747	0	#DIV/0!	∞	1
9-3-NODE-1-length-46150-cov-162-112-cds38	129	9-3-NODE-1-length-46150-cov-162-112-cds38	9_3_VS_E5T_9.sorted.bam	9_3_	E5T9	2	1.55039	0	13	97.6667	28.3333	0.133106	0	#DIV/0!	∞	1
10-3-NODE-1-length-46156-cov-183-256-cds45	195	10-3-NODE-1-length-46156-cov-183-256-cds45	10_3_VS_E1T_1.SORTED.bam	10_3_	E1T1	1	0.512821	0	4	145	47	0.0275862	0	#DIV/0!	∞	1
10-3-NODE-1-length-46156-cov-183-256-cds45	195	10-3-NODE-1-length-46156-cov-183-256-cds45	10_3_VS_E1T6.SORTED.bam	10_3_	E1T6	1	0.512821	0	4	145	47	0.0275862	0	#DIV/0!	∞	1
10-3-NODE-1-length-46156-cov-183-256-cds45	195	10-3-NODE-1-length-46156-cov-183-256-cds45	10_3_VS_E5T_6.SORTED.bam	10_3_	E5T6	3	1.53846	0	14	145	47	0.0965517	0	#DIV/0!	∞	1
10-3-NODE-1-length-46156-cov-183-256-cds49	198	10-3-NODE-1-length-46156-cov-183-256-cds49	10_3_VS_E5T8.SORTED.bam	10_3_	E5T8	1	0.505051	0	7	151	44	0.0463576	0	#DIV/0!	∞	1
10-3-NODE-1-length-46156-cov-183-256-cds45	195	10-3-NODE-1-length-46156-cov-183-256-cds45	10_3_VS_E5T_9.SORTED.bam	10_3_	E5T9	3	1.53846	0	25	145	47	0.172414	0	#DIV/0!	∞	1
12-10-NODE-1-length-46677-cov-62-7638-cds12	198	12-10-NODE-1-length-46677-cov-62-7638-cds12	12_10_VS_E1T8.SORTED.bam	12_10_	E1T8	1	0.505051	0	7	150.667	44.3333	0.0464602	0	#DIV/0!	∞	1
15-1-NODE-1-length-45931-cov-134-593-reversed-cds24	198	15-1-NODE-1-length-45931-cov-134-593-reversed-cds24	15_1_VS_E1T8.SORTED.bam	15_1_	E1T8	1	0.505051	0	7	150.667	44.3333	0.0464602	0	#DIV/0!	∞	1
1-7-NODE-1-length-46677-cov-96-6139-cds10	198	1-7-NODE-1-length-46677-cov-96-6139-cds10	1_7_VS_E1T8_sort.bam	1_7_	E1T8	1	0.505051	0	7	150.667	44.3333	0.0464602	0	#DIV/0!	∞	1
2-17-NODE-1-length-46121-cov-121-892-reversed-cds34	198	2-17-NODE-1-length-46121-cov-121-892-reversed-cds34	2_17_VS_E1T_8.SORTED.bam	2_17_	E1T8	1	0.505051	0	7	150.667	44.3333	0.0464602	0	#DIV/0!	∞	1
3-12-NODE-1-length-46379-cov-124-745-reversed-cds17	198	3-12-NODE-1-length-46379-cov-124-745-reversed-cds17	3_12_VS_E1T_8.SORTED.bam	3_12_	E1T8	1	0.505051	0	7	150.667	44.3333	0.0464602	0	#DIV/0!	∞	1
5-12-NODE-1-length-46404-cov-112-738-NUEVO-cds55	198	5-12-NODE-1-length-46404-cov-112-738-NUEVO-cds55	5_12_VS_E1T8.SORTED.bam	5_12_	E1T8	1	0.505051	0	7	150.667	44.3333	0.0464602	0	#DIV/0!	∞	1
5-4-NODE-1-length-46119-cov-180-895-NUEVO-reversed-cds54	198	5-4-NODE-1-length-46119-cov-180-895-NUEVO-reversed-cds54	5_4_VS_E1T_8.SORTED.bam	5_4_	E1T8	1	0.505051	0	7	150.667	44.3333	0.0464602	0	#DIV/0!	∞	1
9-3-NODE-1-length-46150-cov-162-112-cds11	198	9-3-NODE-1-length-46150-cov-162-112-cds11	9_3_VS_E1T8.sorted.bam	9_3_	E1T8	1	0.505051	0	7	150.667	44.3333	0.0464602	0	#DIV/0!	∞	1
12-10-NODE-1-length-46677-cov-62-7638-cds53	171	12-10-NODE-1-length-46677-cov-62-7638-cds53	12_10_VS_E1T6.SORTED.bam	12_10_	E1T6	1	0.584795	0	5	137.333	30.6667	0.0364078	0	#DIV/0!	∞	1
12-10-NODE-1-length-46677-cov-62-7638-cds53	171	12-10-NODE-1-length-46677-cov-62-7638-cds53	12_10_VS_E1T8.SORTED.bam	12_10_	E1T8	1	0.584795	0	4	137.333	30.6667	0.0291262	0	#DIV/0!	∞	1
12-10-NODE-1-length-46677-cov-62-7638-cds41	1170	12-10-NODE-1-length-46677-cov-62-7638-cds41	12_10_VS_E5T9.SORTED.bam	12_10_	E5T9	31	2.64957	1	209	886.333	280.667	0.235803	0.00356295	66.182	66.182	0.985115
15-1-NODE-1-length-45931-cov-134-593-reversed-cds53	1170	15-1-NODE-1-length-45931-cov-134-593-reversed-cds53	15_1_VS_E5T_9.SORTED.bam	15_1_	E5T9	27	2.30769	1	177	886.333	280.667	0.199699	0.00356295	56.0489	56.0489	0.982471
3-12-NODE-1-length-46379-cov-124-745-reversed-cds46	1170	3-12-NODE-1-length-46379-cov-124-745-reversed-cds46	3_12_VS_E5T9.SORTED.bam	3_12_	E5T9	26	2.22222	1	170	886.333	280.667	0.191801	0.00356295	53.8323	53.8323	0.981763
9-3-NODE-1-length-46150-cov-162-112-cds40	1170	9-3-NODE-1-length-46150-cov-162-112-cds40	9_3_VS_E5T_9.sorted.bam	9_3_	E5T9	26	2.22222	1	170	886.333	280.667	0.191801	0.00356295	53.8323	53.8323	0.981763
10-3-NODE-1-length-46156-cov-183-256-cds4	273	10-3-NODE-1-length-46156-cov-183-256-cds4	10_3_VS_E1T_11.SORTED.bam	10_3_	E1T11	21	7.69231	1	138	200.667	69.3333	0.687708	0.0144231	47.6811	47.6811	0.979458
5-4-NODE-1-length-46119-cov-180-895-NUEVO-reversed-cds24	1170	5-4-NODE-1-length-46119-cov-180-895-NUEVO-reversed-cds24	5_4_VS_E5T_9.SORTED.bam	5_4_	E5T9	25	2.13675	1	149	886.333	280.667	0.168108	0.00356295	47.1824	47.1824	0.979246
10-3-NODE-1-length-46156-cov-183-256-cds2	189	10-3-NODE-1-length-46156-cov-183-256-cds2	10_3_VS_E5T8.SORTED.bam	10_3_	E5T8	13	6.87831	2	154	137.333	48.6667	1.12136	0.0410959	27.2864	27.2864	0.964647
10-3-NODE-1-length-46156-cov-183-256-cds14	609	10-3-NODE-1-length-46156-cov-183-256-cds14	10_3_VS_E5T1.SORTED.bam	10_3_	E5T1	12	1.97044	1	78	464	142	0.168103	0.00704225	23.8707	23.8707	0.959792
12-10-NODE-1-length-46677-cov-62-7638-cds24	591	12-10-NODE-1-length-46677-cov-62-7638-cds24	12_10_VS_E511.SORTED.bam	12_10_	E5T11	9	1.52284	1	60	435	153	0.137931	0.00653595	21.1034	21.1034	0.954758
15-1-NODE-1-length-45931-cov-134-593-reversed-cds36	591	15-1-NODE-1-length-45931-cov-134-593-reversed-cds36	15_1_VS_E5T_11.SORTED.bam	15_1_	E5T11	9	1.52284	1	60	435	153	0.137931	0.00653595	21.1034	21.1034	0.954758
2-17-NODE-1-length-46121-cov-121-892-reversed-cds46	591	2-17-NODE-1-length-46121-cov-121-892-reversed-cds46	2_17_VS_E5T_11.SORTED.bam	2_17_	E5T11	9	1.52284	1	60	435	153	0.137931	0.00653595	21.1034	21.1034	0.954758
3-12-NODE-1-length-46379-cov-124-745-reversed-cds29	591	3-12-NODE-1-length-46379-cov-124-745-reversed-cds29	3_12_VS_E5T_11.SORTED.bam	3_12_	E5T11	9	1.52284	1	60	435	153	0.137931	0.00653595	21.1034	21.1034	0.954758
5-4-NODE-1-length-46119-cov-180-895-NUEVO-reversed-cds7	591	5-4-NODE-1-length-46119-cov-180-895-NUEVO-reversed-cds7	5_4_VS_E5T_11.SORTED.bam	5_4_	E5T11	9	1.52284	1	60	435	153	0.137931	0.00653595	21.1034	21.1034	0.954758
9-3-NODE-1-length-46150-cov-162-112-cds23	591	9-3-NODE-1-length-46150-cov-162-112-cds23	9_3_VS_E5T11.sorted.bam	9_3_	E5T11	9	1.52284	1	60	435	153	0.137931	0.00653595	21.1034	21.1034	0.954758
10-3-NODE-1-length-46156-cov-183-256-cds13	1272	10-3-NODE-1-length-46156-cov-183-256-cds13	10_3_VS_E5T_6.SORTED.bam	10_3_	E5T6	12	0.943396	1	65	978.333	290.667	0.0664395	0.00344037	19.3118	19.3118	0.950767
1-7-NODE-1-length-46677-cov-96-6139-cds22	591	1-7-NODE-1-length-46677-cov-96-6139-cds22	1_7_VS_E5T11_sort.bam	1_7_	E5T11	8	1.35364	1	54	435	153	0.124138	0.00653595	18.9931	18.9931	0.949983
5-12-NODE-1-length-46404-cov-112-738-NUEVO-cds8	591	5-12-NODE-1-length-46404-cov-112-738-NUEVO-cds8	5_12_VS_E5_T11.SORTED.bam	5_12_	E5T11	8	1.35364	1	54	435	153	0.124138	0.00653595	18.9931	18.9931	0.949983
10-3-NODE-1-length-46156-cov-183-256-cds51	1449	10-3-NODE-1-length-46156-cov-183-256-cds51	10_3_VS_E1T_11.SORTED.bam	10_3_	E1T11	28	1.93237	3	187	1108.33	337.667	0.168722	0.0088845	18.9906	18.9906	0.949976
10-3-NODE-1-length-46156-cov-183-256-cds16	1014	10-3-NODE-1-length-46156-cov-183-256-cds16	10_3_VS_E1T6.SORTED.bam	10_3_	E1T6	21	2.07101	4	215	770.333	240.667	0.2791	0.0166205	16.7925	16.7925	0.943797
10-3-NODE-1-length-46156-cov-183-256-cds47	201	10-3-NODE-1-length-46156-cov-183-256-cds47	10_3_VS_E5T11.SORTED.bam	10_3_	E5T11	6	2.98507	1	49	148.333	49.6667	0.330337	0.0201342	16.4067	16.4067	0.942551
10-3-NODE-1-length-46156-cov-183-256-cds20	156	10-3-NODE-1-length-46156-cov-183-256-cds20	10_3_VS_E1T_1.SORTED.bam	10_3_	E1T1	5	3.20513	1	41	111.333	41.6667	0.368263	0.024	15.3443	15.3443	0.938817
10-3-NODE-1-length-46156-cov-183-256-cds50	1521	10-3-NODE-1-length-46156-cov-183-256-cds50	10_3_VS_E1T9.SORTED.bam	10_3_	E1T9	39	2.5641	5	239	1152.33	365.667	0.207405	0.0136737	15.1682	15.1682	0.93815
10-3-NODE-1-length-46156-cov-183-256-cds4	273	10-3-NODE-1-length-46156-cov-183-256-cds4	10_3_VS_E5T_9.SORTED.bam	10_3_	E5T9	8	2.9304	1	43	200.667	69.3333	0.214286	0.0144231	14.8571	14.8571	0.936937
10-3-NODE-1-length-46156-cov-183-256-cds20	156	10-3-NODE-1-length-46156-cov-183-256-cds20	10_3_VS_E1T_8.SORTED.bam	10_3_	E1T8	4	2.5641	1	37	111.333	41.6667	0.332335	0.024	13.8473	13.8473	0.932648
10-3-NODE-1-length-46156-cov-183-256-cds2	189	10-3-NODE-1-length-46156-cov-183-256-cds2	10_3_VS_E1T_8.SORTED.bam	10_3_	E1T8	28	14.8148	10	344	137.333	48.6667	2.50485	0.205479	12.1903	12.1903	0.924187
10-3-NODE-1-length-46156-cov-183-256-cds10	660	10-3-NODE-1-length-46156-cov-183-256-cds10	10_3_VS_E5T_9.SORTED.bam	10_3_	E5T9	26	3.93939	5	210	513.333	143.667	0.409091	0.0348028	11.7545	11.7545	0.921597
10-3-NODE-1-length-46156-cov-183-256-cds36	564	10-3-NODE-1-length-46156-cov-183-256-cds36	10_3_VS_E5T_9.SORTED.bam	10_3_	E5T9	15	2.65957	3	100	423.333	137.667	0.23622	0.0217918	10.8399	10.8399	0.91554
10-3-NODE-1-length-46156-cov-183-256-cds13	1272	10-3-NODE-1-length-46156-cov-183-256-cds13	10_3_VS_E5T11.SORTED.bam	10_3_	E5T11	7	0.550314	1	36	978.333	290.667	0.0367973	0.00344037	10.6957	10.6957	0.914499
10-3-NODE-1-length-46156-cov-183-256-cds34	327	10-3-NODE-1-length-46156-cov-183-256-cds34	10_3_VS_E5T1.SORTED.bam	10_3_	E5T1	5	1.52905	1	33	245.667	78.3333	0.134328	0.012766	10.5224	10.5224	0.913212
10-3-NODE-1-length-46156-cov-183-256-cds21	426	10-3-NODE-1-length-46156-cov-183-256-cds21	10_3_VS_E5T11.SORTED.bam	10_3_	E5T11	23	5.39906	16	456	309.333	113.667	1.47414	0.140762	10.4725	10.4725	0.912835
10-3-NODE-1-length-46156-cov-183-256-cds55	420	10-3-NODE-1-length-46156-cov-183-256-cds55	10_3_VS_E1T_11.SORTED.bam	10_3_	E1T11	15	3.57143	3	100	318.333	98.6667	0.314136	0.0304054	10.3316	10.3316	0.911751
15-1-NODE-1-length-45931-cov-134-593-reversed-cds53	1170	15-1-NODE-1-length-45931-cov-134-593-reversed-cds53	15_1_VS_E5T_6.SORTED.bam	15_1_	E5T6	74	6.32479	27	878	886.333	280.667	0.990598	0.0961995	10.2973	10.2973	0.911483
1-7-NODE-1-length-46677-cov-96-6139-cds39	1170	1-7-NODE-1-length-46677-cov-96-6139-cds39	1_7_VS_E5T6.sort.bam	1_7_	E5T6	74	6.32479	27	878	886.333	280.667	0.990598	0.0961995	10.2973	10.2973	0.911483
2-17-NODE-1-length-46121-cov-121-892-reversed-cds5	1170	2-17-NODE-1-length-46121-cov-121-892-reversed-cds5	2_17_VS_E5T_6.SORTED.bam	2_17_	E5T6	74	6.32479	27	878	886.333	280.667	0.990598	0.0961995	10.2973	10.2973	0.911483
3-12-NODE-1-length-46379-cov-124-745-reversed-cds46	1170	3-12-NODE-1-length-46379-cov-124-745-reversed-cds46	3_12_VS_E5T6.SORTED.bam	3_12_	E5T6	74	6.32479	27	878	886.333	280.667	0.990598	0.0961995	10.2973	10.2973	0.911483
5-12-NODE-1-length-46404-cov-112-738-NUEVO-cds25	1170	5-12-NODE-1-length-46404-cov-112-738-NUEVO-cds25	5_12_VS_E5T_6.SORTED.bam	5_12_	E5T6	74	6.32479	27	878	886.333	280.667	0.990598	0.0961995	10.2973	10.2973	0.911483
5-4-NODE-1-length-46119-cov-180-895-NUEVO-reversed-cds24	1170	5-4-NODE-1-length-46119-cov-180-895-NUEVO-reversed-cds24	5_4_VS_E5T_6.SORTED.bam	5_4_	E5T6	74	6.32479	27	878	886.333	280.667	0.990598	0.0961995	10.2973	10.2973	0.911483
9-3-NODE-1-length-46150-cov-162-112-cds40	1170	9-3-NODE-1-length-46150-cov-162-112-cds40	9_3_VS_E5T_6.sorted.bam	9_3_	E5T6	74	6.32479	27	878	886.333	280.667	0.990598	0.0961995	10.2973	10.2973	0.911483
12-10-NODE-1-length-46677-cov-62-7638-cds41	1170	12-10-NODE-1-length-46677-cov-62-7638-cds41	12_10_VS_E1T9.SORTED.bam	12_10_	E1T9	6	0.512821	1	32	886.333	280.667	0.0361038	0.00356295	10.1331	10.1331	0.910178
10-3-NODE-1-length-46156-cov-183-256-cds20	156	10-3-NODE-1-length-46156-cov-183-256-cds20	10_3_VS_E1T_11.SORTED.bam	10_3_	E1T11	6	3.84615	1	27	111.333	41.6667	0.242515	0.024	10.1048	10.1048	0.909949
10-3-NODE-1-length-46156-cov-183-256-cds2	189	10-3-NODE-1-length-46156-cov-183-256-cds2	10_3_VS_E1T_11.SORTED.bam	10_3_	E1T11	17	8.99471	4	112	137.333	48.6667	0.815534	0.0821918	9.92233	9.92233	0.908444
10-3-NODE-1-length-46156-cov-183-256-cds19	192	10-3-NODE-1-length-46156-cov-183-256-cds19	10_3_VS_E1T_8.SORTED.bam	10_3_	E1T8	10	5.20833	3	102	146.667	42.3333	0.695455	0.0708661	9.81364	9.81364	0.907524
12-10-NODE-1-length-46677-cov-62-7638-cds41	1170	12-10-NODE-1-length-46677-cov-62-7638-cds41	12_10_VS_E5T6.SORTED.bam	12_10_	E5T6	75	6.41026	30	914	886.333	280.667	1.03121	0.106888	9.64759	9.64759	0.906082
15-1-NODE-1-length-45931-cov-134-593-reversed-cds53	1170	15-1-NODE-1-length-45931-cov-134-593-reversed-cds53	15_1_VS_E5T_8.SORTED.bam	15_1_	E5T8	70	5.98291	20	609	886.333	280.667	0.6871	0.0712589	9.64231	9.64231	0.906035
1-7-NODE-1-length-46677-cov-96-6139-cds39	1170	1-7-NODE-1-length-46677-cov-96-6139-cds39	1_7_VS_E5T8_sort.bam	1_7_	E5T8	70	5.98291	20	609	886.333	280.667	0.6871	0.0712589	9.64231	9.64231	0.906035
2-17-NODE-1-length-46121-cov-121-892-reversed-cds5	1170	2-17-NODE-1-length-46121-cov-121-892-reversed-cds5	2_17_VS_E5T_8.SORTED.bam	2_17_	E5T8	70	5.98291	20	609	886.333	280.667	0.6871	0.0712589	9.64231	9.64231	0.906035
3-12-NODE-1-length-46379-cov-124-745-reversed-cds46	1170	3-12-NODE-1-length-46379-cov-124-745-reversed-cds46	3_12_VS_E5T_8.SORTED.bam	3_12_	E5T8	70	5.98291	20	609	886.333	280.667	0.6871	0.0712589	9.64231	9.64231	0.906035
5-12-NODE-1-length-46404-cov-112-738-NUEVO-cds25	1170	5-12-NODE-1-length-46404-cov-112-738-NUEVO-cds25	5_12_VS_E5_T8.SORTED.bam	5_12_	E5T8	70	5.98291	20	609	886.333	280.667	0.6871	0.0712589	9.64231	9.64231	0.906035
5-4-NODE-1-length-46119-cov-180-895-NUEVO-reversed-cds24	1170	5-4-NODE-1-length-46119-cov-180-895-NUEVO-reversed-cds24	5_4_VS_E5T_8.SORTED.bam	5_4_	E5T8	70	5.98291	20	609	886.333	280.667	0.6871	0.0712589	9.64231	9.64231	0.906035
9-3-NODE-1-length-46150-cov-162-112-cds40	1170	9-3-NODE-1-length-46150-cov-162-112-cds40	9_3_VS_E5T_8.sorted.bam	9_3_	E5T8	70	5.98291	20	609	886.333	280.667	0.6871	0.0712589	9.64231	9.64231	0.906035
10-3-NODE-1-length-46156-cov-183-256-cds39	348	10-3-NODE-1-length-46156-cov-183-256-cds39	10_3_VS_E5T8.SORTED.bam	10_3_	E5T8	23	6.6092	8	253	266	79	0.951128	0.101266	9.39239	9.39239	0.903776
12-10-NODE-1-length-46677-cov-62-7638-cds41	1170	12-10-NODE-1-length-46677-cov-62-7638-cds41	12_10_VS_E511.SORTED.bam	12_10_	E5T11	74	6.32479	32	907	886.333	280.667	1.02332	0.114014	8.97534	8.97534	0.899753
10-3-NODE-1-length-46156-cov-183-256-cds2	189	10-3-NODE-1-length-46156-cov-183-256-cds2	10_3_VS_E5T1.SORTED.bam	10_3_	E5T1	18	9.52381	8	200	137.333	48.6667	1.45631	0.164384	8.85922	8.85922	0.898572
10-3-NODE-1-length-46156-cov-183-256-cds17	384	10-3-NODE-1-length-46156-cov-183-256-cds17	10_3_VS_E1T_11.SORTED.bam	10_3_	E1T11	8	2.08333	2	54	287	94	0.188153	0.0212766	8.84321	8.84321	0.898407
10-3-NODE-1-length-46156-cov-183-256-cds21	426	10-3-NODE-1-length-46156-cov-183-256-cds21	10_3_VS_E1T_8.SORTED.bam	10_3_	E1T8	25	5.86854	12	280	309.333	113.667	0.905172	0.105572	8.57399	8.57399	0.89555
10-3-NODE-1-length-46156-cov-183-256-cds15	927	10-3-NODE-1-length-46156-cov-183-256-cds15	10_3_VS_E5T8.SORTED.bam	10_3_	E5T8	30	3.23625	13	364	711	213	0.511955	0.0610329	8.38819	8.38819	0.893483
10-3-NODE-1-length-46156-cov-183-256-cds60	189	10-3-NODE-1-length-46156-cov-183-256-cds60	10_3_VS_E1T_11.SORTED.bam	10_3_	E1T11	19	10.0529	11	288	141.333	44.6667	2.03774	0.246269	8.27444	8.27444	0.892177
10-3-NODE-1-length-46156-cov-183-256-cds46	1353	10-3-NODE-1-length-46156-cov-183-256-cds46	10_3_VS_E5T11.SORTED.bam	10_3_	E5T11	26	1.92166	7	192	1037.67	312.333	0.185031	0.022412	8.25589	8.25589	0.891961
10-3-NODE-1-length-46156-cov-183-256-cds18	195	10-3-NODE-1-length-46156-cov-183-256-cds18	10_3_VS_E5T11.SORTED.bam	10_3_	E5T11	17	8.71795	15	332	140.333	51.6667	2.3658	0.290323	8.14885	8.14885	0.890697
10-3-NODE-1-length-46156-cov-183-256-cds48	1104	10-3-NODE-1-length-46156-cov-183-256-cds48	10_3_VS_E5T1.SORTED.bam	10_3_	E5T1	16	1.44928	5	112	817.667	283.333	0.136975	0.0176471	7.76192	7.76192	0.88587
10-3-NODE-1-length-46156-cov-183-256-cds21	426	10-3-NODE-1-length-46156-cov-183-256-cds21	10_3_VS_E1T_1.SORTED.bam	10_3_	E1T1	18	4.22535	6	120	309.333	113.667	0.387931	0.0527859	7.34914	7.34914	0.880227
10-3-NODE-1-length-46156-cov-183-256-cds2	189	10-3-NODE-1-length-46156-cov-183-256-cds2	10_3_VS_E5T11.SORTED.bam	10_3_	E5T11	14	7.40741	6	122	137.333	48.6667	0.88835	0.123288	7.2055	7.2055	0.878131
10-3-NODE-1-length-46156-cov-183-256-cds55	420	10-3-NODE-1-length-46156-cov-183-256-cds55	10_3_VS_E1T9.SORTED.bam	10_3_	E1T9	20	4.7619	5	111	318.333	98.6667	0.348691	0.0506757	6.88084	6.88084	0.87311
12-10-NODE-1-length-46677-cov-62-7638-cds41	1170	12-10-NODE-1-length-46677-cov-62-7638-cds41	12_10_VS_E5T8.SORTED.bam	12_10_	E5T8	68	5.81197	29	586	886.333	280.667	0.661151	0.103325	6.39872	6.39872	0.864842
10-3-NODE-1-length-46156-cov-183-256-cds37	645	10-3-NODE-1-length-46156-cov-183-256-cds37	10_3_VS_E5T1.SORTED.bam	10_3_	E5T1	15	2.32558	4	81	488.667	153.333	0.165757	0.026087	6.35402	6.35402	0.86402
10-3-NODE-1-length-46156-cov-183-256-cds54	519	10-3-NODE-1-length-46156-cov-183-256-cds54	10_3_VS_E5T8.SORTED.bam	10_3_	E5T8	61	11.7534	59	1072	383.667	132.333	2.79409	0.445844	6.26697	6.26697	0.862391
10-3-NODE-1-length-46156-cov-183-256-cds10	660	10-3-NODE-1-length-46156-cov-183-256-cds10	10_3_VS_E5T8.SORTED.bam	10_3_	E5T8	10	1.51515	4	89	513.333	143.667	0.173377	0.0278422	6.22711	6.22711	0.861632
10-3-NODE-1-length-46156-cov-183-256-cds37	645	10-3-NODE-1-length-46156-cov-183-256-cds37	10_3_VS_E1T6.SORTED.bam	10_3_	E1T6	51	7.90698	30	586	488.667	153.333	1.19918	0.195652	6.12915	6.12915	0.859731
10-3-NODE-1-length-46156-cov-183-256-cds55	420	10-3-NODE-1-length-46156-cov-183-256-cds55	10_3_VS_E5T1.SORTED.bam	10_3_	E5T1	14	3.33333	4	79	318.333	98.6667	0.248168	0.0405405	6.12147	6.12147	0.859579
10-3-NODE-1-length-46156-cov-183-256-cds55	420	10-3-NODE-1-length-46156-cov-183-256-cds55	10_3_VS_E5T8.SORTED.bam	10_3_	E5T8	21	5	8	157	318.333	98.6667	0.493194	0.0810811	6.08272	6.08272	0.858811
12-10-NODE-1-length-46677-cov-62-7638-cds41	1170	12-10-NODE-1-length-46677-cov-62-7638-cds41	12_10_VS_E1T6.SORTED.bam	12_10_	E1T6	100	8.54701	56	1064	886.333	280.667	1.20045	0.199525	6.01655	6.01655	0.85748
10-3-NODE-1-length-46156-cov-183-256-cds31	1890	10-3-NODE-1-length-46156-cov-183-256-cds31	10_3_VS_E1T9.SORTED.bam	10_3_	E1T9	34	1.79894	10	160	1386.33	500.667	0.115412	0.0199734	5.77831	5.77831	0.852471
10-3-NODE-1-length-46156-cov-183-256-cds54	519	10-3-NODE-1-length-46156-cov-183-256-cds54	10_3_VS_E1T9.SORTED.bam	10_3_	E1T9	69	13.2948	70	1144	383.667	132.333	2.98175	0.528967	5.63694	5.63694	0.849328
10-3-NODE-1-length-46156-cov-183-256-cds54	519	10-3-NODE-1-length-46156-cov-183-256-cds54	10_3_VS_E5T_9.SORTED.bam	10_3_	E5T9	76	14.6435	80	1307	383.667	132.333	3.4066	0.604534	5.63509	5.63509	0.849286
10-3-NODE-1-length-46156-cov-183-256-cds36	564	10-3-NODE-1-length-46156-cov-183-256-cds36	10_3_VS_E1T_1.SORTED.bam	10_3_	E1T1	32	5.67376	14	241	423.333	137.667	0.569291	0.101695	5.59803	5.59803	0.84844
5-4-NODE-1-length-46119-cov-180-895-NUEVO-reversed-cds24	1170	5-4-NODE-1-length-46119-cov-180-895-NUEVO-reversed-cds24	5_4_VS_E1T_1.SORTED.bam	5_4_	E1T1	90	7.69231	61	1053	886.333	280.667	1.18804	0.21734	5.46629	5.46629	0.845352
15-1-NODE-1-length-45931-cov-134-593-reversed-cds53	1170	15-1-NODE-1-length-45931-cov-134-593-reversed-cds53	15_1_VS_E1T1.SORTED.bam	15_1_	E1T1	88	7.52137	59	1009	886.333	280.667	1.1384	0.210214	5.41543	5.41543	0.844126
2-17-NODE-1-length-46121-cov-121-892-reversed-cds5	1170	2-17-NODE-1-length-46121-cov-121-892-reversed-cds5	2_17_VS_E1T_1.SORTED.bam	2_17_	E1T1	88	7.52137	59	1009	886.333	280.667	1.1384	0.210214	5.41543	5.41543	0.844126
15-1-NODE-1-length-45931-cov-134-593-reversed-cds53	1170	15-1-NODE-1-length-45931-cov-134-593-reversed-cds53	15_1_VS_E1T8.SORTED.bam	15_1_	E1T8	109	9.31624	76	1290	886.333	280.667	1.45543	0.270784	5.37489	5.37489	0.843135
1-7-NODE-1-length-46677-cov-96-6139-cds39	1170	1-7-NODE-1-length-46677-cov-96-6139-cds39	1_7_VS_E1T8_sort.bam	1_7_	E1T8	109	9.31624	76	1290	886.333	280.667	1.45543	0.270784	5.37489	5.37489	0.843135
2-17-NODE-1-length-46121-cov-121-892-reversed-cds5	1170	2-17-NODE-1-length-46121-cov-121-892-reversed-cds5	2_17_VS_E1T_8.SORTED.bam	2_17_	E1T8	109	9.31624	76	1290	886.333	280.667	1.45543	0.270784	5.37489	5.37489	0.843135
3-12-NODE-1-length-46379-cov-124-745-reversed-cds46	1170	3-12-NODE-1-length-46379-cov-124-745-reversed-cds46	3_12_VS_E1T_8.SORTED.bam	3_12_	E1T8	109	9.31624	76	1290	886.333	280.667	1.45543	0.270784	5.37489	5.37489	0.843135
5-12-NODE-1-length-46404-cov-112-738-NUEVO-cds25	1170	5-12-NODE-1-length-46404-cov-112-738-NUEVO-cds25	5_12_VS_E1T8.SORTED.bam	5_12_	E1T8	109	9.31624	76	1290	886.333	280.667	1.45543	0.270784	5.37489	5.37489	0.843135
5-4-NODE-1-length-46119-cov-180-895-NUEVO-reversed-cds24	1170	5-4-NODE-1-length-46119-cov-180-895-NUEVO-reversed-cds24	5_4_VS_E1T_8.SORTED.bam	5_4_	E1T8	109	9.31624	76	1290	886.333	280.667	1.45543	0.270784	5.37489	5.37489	0.843135
9-3-NODE-1-length-46150-cov-162-112-cds40	1170	9-3-NODE-1-length-46150-cov-162-112-cds40	9_3_VS_E1T8.sorted.bam	9_3_	E1T8	109	9.31624	76	1290	886.333	280.667	1.45543	0.270784	5.37489	5.37489	0.843135
9-3-NODE-1-length-46150-cov-162-112-cds40	1170	9-3-NODE-1-length-46150-cov-162-112-cds40	9_3_VS_E1T_1.sorted.bam	9_3_	E1T1	89	7.60684	61	1026	886.333	280.667	1.15758	0.21734	5.32612	5.32612	0.841925
10-3-NODE-1-length-46156-cov-183-256-cds21	426	10-3-NODE-1-length-46156-cov-183-256-cds21	10_3_VS_E1T6.SORTED.bam	10_3_	E1T6	24	5.6338	19	274	309.333	113.667	0.885776	0.167155	5.29912	5.29912	0.841248
3-12-NODE-1-length-46379-cov-124-745-reversed-cds46	1170	3-12-NODE-1-length-46379-cov-124-745-reversed-cds46	3_12_VS_E1T1.SORTED.bam	3_12_	E1T1	175	14.9573	120	2001	886.333	280.667	2.25762	0.427553	5.28031	5.28031	0.840772
1-7-NODE-1-length-46677-cov-96-6139-cds39	1170	1-7-NODE-1-length-46677-cov-96-6139-cds39	1_7_VS_E1T_1_sort.bam	1_7_	E1T1	88	7.52137	61	1009	886.333	280.667	1.1384	0.21734	5.23787	5.23787	0.839689
5-12-NODE-1-length-46404-cov-112-738-NUEVO-cds25	1170	5-12-NODE-1-length-46404-cov-112-738-NUEVO-cds25	5_12_VS_E1T1.SORTED.bam	5_12_	E1T1	88	7.52137	61	1009	886.333	280.667	1.1384	0.21734	5.23787	5.23787	0.839689
10-3-NODE-1-length-46156-cov-183-256-cds30	1062	10-3-NODE-1-length-46156-cov-183-256-cds30	10_3_VS_E1T6.SORTED.bam	10_3_	E1T6	18	1.69492	8	107	763.667	295.333	0.140113	0.027088	5.17252	5.17252	0.837992
10-3-NODE-1-length-46156-cov-183-256-cds7	147	10-3-NODE-1-length-46156-cov-183-256-cds7	10_3_VS_E1T_8.SORTED.bam	10_3_	E1T8	13	8.84354	9	158	111.333	32.6667	1.41916	0.27551	5.15103	5.15103	0.837426
10-3-NODE-1-length-46156-cov-183-256-cds50	1521	10-3-NODE-1-length-46156-cov-183-256-cds50	10_3_VS_E5T_6.SORTED.bam	10_3_	E5T6	85	5.58843	60	953	1152.33	365.667	0.827018	0.164084	5.04021	5.04021	0.834443
10-3-NODE-1-length-46156-cov-183-256-cds3	696	10-3-NODE-1-length-46156-cov-183-256-cds3	10_3_VS_E1T9.SORTED.bam	10_3_	E1T9	54	7.75862	40	589	516.667	176.333	1.14	0.226843	5.0255	5.0255	0.834039
10-3-NODE-1-length-46156-cov-183-256-cds8	393	10-3-NODE-1-length-46156-cov-183-256-cds8	10_3_VS_E1T9.SORTED.bam	10_3_	E1T9	14	3.56234	5	79	296.333	93.6667	0.266592	0.0533808	4.99415	4.99415	0.833171
15-1-NODE-1-length-45931-cov-134-593-reversed-cds53	1170	15-1-NODE-1-length-45931-cov-134-593-reversed-cds53	15_1_VS_E1T11.SORTED.bam	15_1_	E1T11	60	5.12821	29	456	886.333	280.667	0.514479	0.103325	4.97921	4.97921	0.832754
1-7-NODE-1-length-46677-cov-96-6139-cds39	1170	1-7-NODE-1-length-46677-cov-96-6139-cds39	1_7_VS_E1T11_sort.bam	1_7_	E1T11	60	5.12821	29	456	886.333	280.667	0.514479	0.103325	4.97921	4.97921	0.832754
2-17-NODE-1-length-46121-cov-121-892-reversed-cds5	1170	2-17-NODE-1-length-46121-cov-121-892-reversed-cds5	2_17_VS_E1T_11.SORTED.bam	2_17_	E1T11	60	5.12821	29	456	886.333	280.667	0.514479	0.103325	4.97921	4.97921	0.832754
3-12-NODE-1-length-46379-cov-124-745-reversed-cds46	1170	3-12-NODE-1-length-46379-cov-124-745-reversed-cds46	3_12_VS_E1T_11.SORTED.bam	3_12_	E1T11	60	5.12821	29	456	886.333	280.667	0.514479	0.103325	4.97921	4.97921	0.832754
5-12-NODE-1-length-46404-cov-112-738-NUEVO-cds25	1170	5-12-NODE-1-length-46404-cov-112-738-NUEVO-cds25	5_12_VS_E1T11.SORTED.bam	5_12_	E1T11	60	5.12821	29	456	886.333	280.667	0.514479	0.103325	4.97921	4.97921	0.832754
5-4-NODE-1-length-46119-cov-180-895-NUEVO-reversed-cds24	1170	5-4-NODE-1-length-46119-cov-180-895-NUEVO-reversed-cds24	5_4_VS_E1T_11.SORTED.bam	5_4_	E1T11	60	5.12821	29	456	886.333	280.667	0.514479	0.103325	4.97921	4.97921	0.832754
9-3-NODE-1-length-46150-cov-162-112-cds40	1170	9-3-NODE-1-length-46150-cov-162-112-cds40	9_3_VS_E1T_11.sorted.bam	9_3_	E1T11	60	5.12821	29	456	886.333	280.667	0.514479	0.103325	4.97921	4.97921	0.832754
10-3-NODE-1-length-46156-cov-183-256-cds59	1653	10-3-NODE-1-length-46156-cov-183-256-cds59	10_3_VS_E1T9.SORTED.bam	10_3_	E1T9	23	1.39141	8	110	1215.33	434.667	0.0905101	0.0184049	4.91772	4.91772	0.831016
10-3-NODE-1-length-46156-cov-183-256-cds46	1353	10-3-NODE-1-length-46156-cov-183-256-cds46	10_3_VS_E1T_1.SORTED.bam	10_3_	E1T1	21	1.55211	6	98	1037.67	312.333	0.0944427	0.0192102	4.91627	4.91627	0.830974
10-3-NODE-1-length-46156-cov-183-256-cds54	519	10-3-NODE-1-length-46156-cov-183-256-cds54	10_3_VS_E1T_11.SORTED.bam	10_3_	E1T11	67	12.9094	45	638	383.667	132.333	1.6629	0.34005	4.89016	4.89016	0.830225
10-3-NODE-1-length-46156-cov-183-256-cds22	321	10-3-NODE-1-length-46156-cov-183-256-cds22	10_3_VS_E1T_8.SORTED.bam	10_3_	E1T8	28	8.72274	25	351	236.333	81.6667	1.48519	0.306122	4.85162	4.85162	0.829107
15-1-NODE-1-length-45931-cov-134-593-reversed-cds53	1170	15-1-NODE-1-length-45931-cov-134-593-reversed-cds53	15_1_VS_E5T_11.SORTED.bam	15_1_	E5T11	91	7.77778	82	1225	886.333	280.667	1.3821	0.292162	4.7306	4.7306	0.825498
1-7-NODE-1-length-46677-cov-96-6139-cds39	1170	1-7-NODE-1-length-46677-cov-96-6139-cds39	1_7_VS_E5T11_sort.bam	1_7_	E5T11	91	7.77778	82	1225	886.333	280.667	1.3821	0.292162	4.7306	4.7306	0.825498
2-17-NODE-1-length-46121-cov-121-892-reversed-cds5	1170	2-17-NODE-1-length-46121-cov-121-892-reversed-cds5	2_17_VS_E5T_11.SORTED.bam	2_17_	E5T11	91	7.77778	82	1225	886.333	280.667	1.3821	0.292162	4.7306	4.7306	0.825498
3-12-NODE-1-length-46379-cov-124-745-reversed-cds46	1170	3-12-NODE-1-length-46379-cov-124-745-reversed-cds46	3_12_VS_E5T_11.SORTED.bam	3_12_	E5T11	91	7.77778	82	1225	886.333	280.667	1.3821	0.292162	4.7306	4.7306	0.825498
5-12-NODE-1-length-46404-cov-112-738-NUEVO-cds25	1170	5-12-NODE-1-length-46404-cov-112-738-NUEVO-cds25	5_12_VS_E5_T11.SORTED.bam	5_12_	E5T11	91	7.77778	82	1225	886.333	280.667	1.3821	0.292162	4.7306	4.7306	0.825498
5-4-NODE-1-length-46119-cov-180-895-NUEVO-reversed-cds24	1170	5-4-NODE-1-length-46119-cov-180-895-NUEVO-reversed-cds24	5_4_VS_E5T_11.SORTED.bam	5_4_	E5T11	91	7.77778	82	1225	886.333	280.667	1.3821	0.292162	4.7306	4.7306	0.825498
9-3-NODE-1-length-46150-cov-162-112-cds40	1170	9-3-NODE-1-length-46150-cov-162-112-cds40	9_3_VS_E5T11.sorted.bam	9_3_	E5T11	91	7.77778	82	1225	886.333	280.667	1.3821	0.292162	4.7306	4.7306	0.825498
10-3-NODE-1-length-46156-cov-183-256-cds34	327	10-3-NODE-1-length-46156-cov-183-256-cds34	10_3_VS_E5T8.SORTED.bam	10_3_	E5T8	13	3.97554	11	163	245.667	78.3333	0.663501	0.140426	4.72493	4.72493	0.825325
10-3-NODE-1-length-46156-cov-183-256-cds5	555	10-3-NODE-1-length-46156-cov-183-256-cds5	10_3_VS_E5T8.SORTED.bam	10_3_	E5T8	34	6.12613	27	369	410.333	141.667	0.899269	0.190588	4.71839	4.71839	0.825125
10-3-NODE-1-length-46156-cov-183-256-cds55	420	10-3-NODE-1-length-46156-cov-183-256-cds55	10_3_VS_E1T6.SORTED.bam	10_3_	E1T6	40	9.52381	26	393	318.333	98.6667	1.23455	0.263514	4.68498	4.68498	0.824098
10-3-NODE-1-length-46156-cov-183-256-cds52	1623	10-3-NODE-1-length-46156-cov-183-256-cds52	10_3_VS_E1T_11.SORTED.bam	10_3_	E1T11	68	4.18977	29	391	1211.33	408.667	0.322785	0.0709625	4.54867	4.54867	0.819777
10-3-NODE-1-length-46156-cov-183-256-cds4	273	10-3-NODE-1-length-46156-cov-183-256-cds4	10_3_VS_E5T1.SORTED.bam	10_3_	E5T1	16	5.86081	8	105	200.667	69.3333	0.523256	0.115385	4.53488	4.53488	0.819328
10-3-NODE-1-length-46156-cov-183-256-cds51	1449	10-3-NODE-1-length-46156-cov-183-256-cds51	10_3_VS_E5T1.SORTED.bam	10_3_	E5T1	34	2.34645	16	237	1108.33	337.667	0.213835	0.047384	4.5128	4.5128	0.818604
10-3-NODE-1-length-46156-cov-183-256-cds54	519	10-3-NODE-1-length-46156-cov-183-256-cds54	10_3_VS_E5T_6.SORTED.bam	10_3_	E5T6	82	15.7996	137	1779	383.667	132.333	4.63684	1.03526	4.47889	4.47889	0.817481
2-17-NODE-1-length-46121-cov-121-892-reversed-cds5	1170	2-17-NODE-1-length-46121-cov-121-892-reversed-cds5	2_17_VS_E1T_6.SORTED.bam	2_17_	E1T6	104	8.88889	81	1139	886.333	280.667	1.28507	0.288599	4.45279	4.45279	0.816608
5-12-NODE-1-length-46404-cov-112-738-NUEVO-cds25	1170	5-12-NODE-1-length-46404-cov-112-738-NUEVO-cds25	5_12_VS_E1_T6.SORTED.bam	5_12_	E1T6	104	8.88889	81	1139	886.333	280.667	1.28507	0.288599	4.45279	4.45279	0.816608
9-3-NODE-1-length-46150-cov-162-112-cds40	1170	9-3-NODE-1-length-46150-cov-162-112-cds40	9_3_VS_E1T6.sorted.bam	9_3_	E1T6	104	8.88889	81	1139	886.333	280.667	1.28507	0.288599	4.45279	4.45279	0.816608
10-3-NODE-1-length-46156-cov-183-256-cds55	420	10-3-NODE-1-length-46156-cov-183-256-cds55	10_3_VS_E1T_8.SORTED.bam	10_3_	E1T8	50	11.9048	35	502	318.333	98.6667	1.57696	0.35473	4.44553	4.44553	0.816363
10-3-NODE-1-length-46156-cov-183-256-cds50	1521	10-3-NODE-1-length-46156-cov-183-256-cds50	10_3_VS_E5T8.SORTED.bam	10_3_	E5T8	55	3.61604	31	433	1152.33	365.667	0.375759	0.0847767	4.43234	4.43234	0.815917
5-4-NODE-1-length-46119-cov-180-895-NUEVO-reversed-cds24	1170	5-4-NODE-1-length-46119-cov-180-895-NUEVO-reversed-cds24	5_4_VS_E1T_6.SORTED.bam	5_4_	E1T6	207	17.6923	162	2263	886.333	280.667	2.55322	0.577197	4.42347	4.42347	0.815616
10-3-NODE-1-length-46156-cov-183-256-cds6	468	10-3-NODE-1-length-46156-cov-183-256-cds6	10_3_VS_E5T1.SORTED.bam	10_3_	E5T1	23	4.91453	12	165	352.333	112.667	0.468307	0.106509	4.39688	4.39688	0.814708
15-1-NODE-1-length-45931-cov-134-593-reversed-cds53	1170	15-1-NODE-1-length-45931-cov-134-593-reversed-cds53	15_1_VS_E1T6.SORTED.bam	15_1_	E1T6	103	8.80342	81	1124	886.333	280.667	1.26815	0.288599	4.39415	4.39415	0.814614
1-7-NODE-1-length-46677-cov-96-6139-cds39	1170	1-7-NODE-1-length-46677-cov-96-6139-cds39	1_7_VS_E1T6_sort.bam	1_7_	E1T6	103	8.80342	81	1124	886.333	280.667	1.26815	0.288599	4.39415	4.39415	0.814614
3-12-NODE-1-length-46379-cov-124-745-reversed-cds46	1170	3-12-NODE-1-length-46379-cov-124-745-reversed-cds46	3_12_VS_E1T_6.SORTED.bam	3_12_	E1T6	103	8.80342	81	1124	886.333	280.667	1.26815	0.288599	4.39415	4.39415	0.814614
12-10-NODE-1-length-46677-cov-62-7638-cds41	1170	12-10-NODE-1-length-46677-cov-62-7638-cds41	12_10_VS_E1T8.SORTED.bam	12_10_	E1T8	108	9.23077	89	1223	886.333	280.667	1.37984	0.317102	4.35141	4.35141	0.813133
10-3-NODE-1-length-46156-cov-183-256-cds54	519	10-3-NODE-1-length-46156-cov-183-256-cds54	10_3_VS_E1T6.SORTED.bam	10_3_	E1T6	86	16.5703	127	1587	383.667	132.333	4.1364	0.959698	4.31011	4.31011	0.81168
12-10-NODE-1-length-46677-cov-62-7638-cds42	429	12-10-NODE-1-length-46677-cov-62-7638-cds42	12_10_VS_E1T11.SORTED.bam	12_10_	E1T11	13	3.0303	7	82	311.667	114.333	0.263102	0.0612245	4.29733	4.29733	0.811226
1-7-NODE-1-length-46677-cov-96-6139-cds40	429	1-7-NODE-1-length-46677-cov-96-6139-cds40	1_7_VS_E1T11_sort.bam	1_7_	E1T11	13	3.0303	7	82	311.667	114.333	0.263102	0.0612245	4.29733	4.29733	0.811226
2-17-NODE-1-length-46121-cov-121-892-reversed-cds6	429	2-17-NODE-1-length-46121-cov-121-892-reversed-cds6	2_17_VS_E1T_11.SORTED.bam	2_17_	E1T11	13	3.0303	7	82	311.667	114.333	0.263102	0.0612245	4.29733	4.29733	0.811226
3-12-NODE-1-length-46379-cov-124-745-reversed-cds47	429	3-12-NODE-1-length-46379-cov-124-745-reversed-cds47	3_12_VS_E1T_11.SORTED.bam	3_12_	E1T11	13	3.0303	7	82	311.667	114.333	0.263102	0.0612245	4.29733	4.29733	0.811226
5-12-NODE-1-length-46404-cov-112-738-NUEVO-cds26	429	5-12-NODE-1-length-46404-cov-112-738-NUEVO-cds26	5_12_VS_E1T11.SORTED.bam	5_12_	E1T11	13	3.0303	7	82	311.667	114.333	0.263102	0.0612245	4.29733	4.29733	0.811226
10-3-NODE-1-length-46156-cov-183-256-cds14	609	10-3-NODE-1-length-46156-cov-183-256-cds14	10_3_VS_E1T_1.SORTED.bam	10_3_	E1T1	40	6.56814	23	319	464	142	0.6875	0.161972	4.24457	4.24457	0.809326
10-3-NODE-1-length-46156-cov-183-256-cds18	195	10-3-NODE-1-length-46156-cov-183-256-cds18	10_3_VS_E1T_11.SORTED.bam	10_3_	E1T11	14	7.17949	6	68	140.333	51.6667	0.484561	0.116129	4.1726	4.1726	0.806674
10-3-NODE-1-length-46156-cov-183-256-cds58	1371	10-3-NODE-1-length-46156-cov-183-256-cds58	10_3_VS_E1T_1.SORTED.bam	10_3_	E1T1	15	1.09409	8	109	1047.33	320.667	0.104074	0.024948	4.17163	4.17163	0.806637
10-3-NODE-1-length-46156-cov-183-256-cds48	1104	10-3-NODE-1-length-46156-cov-183-256-cds48	10_3_VS_E5T_6.SORTED.bam	10_3_	E5T6	38	3.44203	26	313	817.667	283.333	0.382797	0.0917647	4.1715	4.1715	0.806633
12-10-NODE-1-length-46677-cov-62-7638-cds41	1170	12-10-NODE-1-length-46677-cov-62-7638-cds41	12_10_VS_E1T11.SORTED.bam	12_10_	E1T11	62	5.29915	37	480	886.333	280.667	0.541557	0.131829	4.10803	4.10803	0.80423
10-3-NODE-1-length-46156-cov-183-256-cds23	420	10-3-NODE-1-length-46156-cov-183-256-cds23	10_3_VS_E1T_1.SORTED.bam	10_3_	E1T1	43	10.2381	27	338	314	103	1.07643	0.262136	4.10639	4.10639	0.804167
10-3-NODE-1-length-46156-cov-183-256-cds57	1323	10-3-NODE-1-length-46156-cov-183-256-cds57	10_3_VS_E5T_6.SORTED.bam	10_3_	E5T6	6	0.453515	3	38	997.333	322.667	0.0381016	0.00929752	4.09804	4.09804	0.803846
10-3-NODE-1-length-46156-cov-183-256-cds50	1521	10-3-NODE-1-length-46156-cov-183-256-cds50	10_3_VS_E1T_1.SORTED.bam	10_3_	E1T1	96	6.31164	68	872	1152.33	365.667	0.756725	0.185962	4.06925	4.06925	0.802732
10-3-NODE-1-length-46156-cov-183-256-cds19	192	10-3-NODE-1-length-46156-cov-183-256-cds19	10_3_VS_E5T_9.SORTED.bam	10_3_	E5T9	1	0.520833	1	14	146.667	42.3333	0.0954545	0.023622	4.04091	4.04091	0.801623
10-3-NODE-1-length-46156-cov-183-256-cds17	384	10-3-NODE-1-length-46156-cov-183-256-cds17	10_3_VS_E5T_9.SORTED.bam	10_3_	E5T9	11	2.86458	6	74	287	94	0.25784	0.0638298	4.03949	4.03949	0.801567
12-10-NODE-1-length-46677-cov-62-7638-cds41	1170	12-10-NODE-1-length-46677-cov-62-7638-cds41	12_10_VS_E5T1.SORTED.bam	12_10_	E5T1	60	5.12821	34	433	886.333	280.667	0.48853	0.12114	4.03276	4.03276	0.801302
10-3-NODE-1-length-46156-cov-183-256-cds35	459	10-3-NODE-1-length-46156-cov-183-256-cds35	10_3_VS_E1T_1.SORTED.bam	10_3_	E1T1	18	3.92157	14	175	345.333	110.667	0.506757	0.126506	4.00579	4.00579	0.800231
10-3-NODE-1-length-46156-cov-183-256-cds5	555	10-3-NODE-1-length-46156-cov-183-256-cds5	10_3_VS_E1T6.SORTED.bam	10_3_	E1T6	46	8.28829	40	462	410.333	141.667	1.12591	0.282353	3.98761	3.98761	0.799503
10-3-NODE-1-length-46156-cov-183-256-cds54	519	10-3-NODE-1-length-46156-cov-183-256-cds54	10_3_VS_E5T11.SORTED.bam	10_3_	E5T11	90	17.341	138	1595	383.667	132.333	4.15725	1.04282	3.98655	3.98655	0.79946
15-1-NODE-1-length-45931-cov-134-593-reversed-cds53	1170	15-1-NODE-1-length-45931-cov-134-593-reversed-cds53	15_1_VS_E5T_1.SORTED.bam	15_1_	E5T1	63	5.38462	38	474	886.333	280.667	0.534788	0.135392	3.94992	3.94992	0.797977
1-7-NODE-1-length-46677-cov-96-6139-cds39	1170	1-7-NODE-1-length-46677-cov-96-6139-cds39	1_7_VS_E5T_1.sort.bam	1_7_	E5T1	63	5.38462	38	474	886.333	280.667	0.534788	0.135392	3.94992	3.94992	0.797977
2-17-NODE-1-length-46121-cov-121-892-reversed-cds5	1170	2-17-NODE-1-length-46121-cov-121-892-reversed-cds5	2_17_VS_E5T_1.SORTED.bam	2_17_	E5T1	63	5.38462	38	474	886.333	280.667	0.534788	0.135392	3.94992	3.94992	0.797977
3-12-NODE-1-length-46379-cov-124-745-reversed-cds46	1170	3-12-NODE-1-length-46379-cov-124-745-reversed-cds46	3_12_VS_E5T_1.SORTED.bam	3_12_	E5T1	63	5.38462	38	474	886.333	280.667	0.534788	0.135392	3.94992	3.94992	0.797977
5-12-NODE-1-length-46404-cov-112-738-NUEVO-cds25	1170	5-12-NODE-1-length-46404-cov-112-738-NUEVO-cds25	5_12_VS_E5_T1.SORTED.bam	5_12_	E5T1	63	5.38462	38	474	886.333	280.667	0.534788	0.135392	3.94992	3.94992	0.797977
5-4-NODE-1-length-46119-cov-180-895-NUEVO-reversed-cds24	1170	5-4-NODE-1-length-46119-cov-180-895-NUEVO-reversed-cds24	5_4_VS_E5T_1.SORTED.bam	5_4_	E5T1	63	5.38462	38	474	886.333	280.667	0.534788	0.135392	3.94992	3.94992	0.797977
9-3-NODE-1-length-46150-cov-162-112-cds40	1170	9-3-NODE-1-length-46150-cov-162-112-cds40	9_3_VS_E5T_1.sorted.bam	9_3_	E5T1	63	5.38462	38	474	886.333	280.667	0.534788	0.135392	3.94992	3.94992	0.797977
10-3-NODE-1-length-46156-cov-183-256-cds28	675	10-3-NODE-1-length-46156-cov-183-256-cds28	10_3_VS_E5T_6.SORTED.bam	10_3_	E5T6	3	0.444444	1	13	515.667	156.333	0.0252101	0.00639659	3.94118	3.94118	0.797619
10-3-NODE-1-length-46156-cov-183-256-cds54	519	10-3-NODE-1-length-46156-cov-183-256-cds54	10_3_VS_E1T_1.SORTED.bam	10_3_	E1T1	98	18.8825	169	1920	383.667	132.333	5.00434	1.27708	3.91859	3.91859	0.79669
10-3-NODE-1-length-46156-cov-183-256-cds57	1323	10-3-NODE-1-length-46156-cov-183-256-cds57	10_3_VS_E5T_9.SORTED.bam	10_3_	E5T9	5	0.377929	2	24	997.333	322.667	0.0240642	0.00619835	3.88235	3.88235	0.795181
15-1-NODE-1-length-45931-cov-134-593-reversed-cds54	429	15-1-NODE-1-length-45931-cov-134-593-reversed-cds54	15_1_VS_E1T11.SORTED.bam	15_1_	E1T11	12	2.7972	7	74	311.667	114.333	0.237433	0.0612245	3.87807	3.87807	0.795001
5-4-NODE-1-length-46119-cov-180-895-NUEVO-reversed-cds25	429	5-4-NODE-1-length-46119-cov-180-895-NUEVO-reversed-cds25	5_4_VS_E1T_11.SORTED.bam	5_4_	E1T11	12	2.7972	7	74	311.667	114.333	0.237433	0.0612245	3.87807	3.87807	0.795001
9-3-NODE-1-length-46150-cov-162-112-cds41	429	9-3-NODE-1-length-46150-cov-162-112-cds41	9_3_VS_E1T_11.sorted.bam	9_3_	E1T11	12	2.7972	7	74	311.667	114.333	0.237433	0.0612245	3.87807	3.87807	0.795001
10-3-NODE-1-length-46156-cov-183-256-cds50	1521	10-3-NODE-1-length-46156-cov-183-256-cds50	10_3_VS_E1T6.SORTED.bam	10_3_	E1T6	152	9.99343	187	2264	1152.33	365.667	1.96471	0.511395	3.84186	3.84186	0.793468
10-3-NODE-1-length-46156-cov-183-256-cds22	321	10-3-NODE-1-length-46156-cov-183-256-cds22	10_3_VS_E5T11.SORTED.bam	10_3_	E5T11	19	5.919	29	322	236.333	81.6667	1.36248	0.355102	3.83688	3.83688	0.793255
10-3-NODE-1-length-46156-cov-183-256-cds50	1521	10-3-NODE-1-length-46156-cov-183-256-cds50	10_3_VS_E5T_9.SORTED.bam	10_3_	E5T9	78	5.12821	54	650	1152.33	365.667	0.564073	0.147675	3.81968	3.81968	0.792517
10-3-NODE-1-length-46156-cov-183-256-cds17	384	10-3-NODE-1-length-46156-cov-183-256-cds17	10_3_VS_E5T_6.SORTED.bam	10_3_	E5T6	22	5.72917	23	268	287	94	0.933798	0.244681	3.81639	3.81639	0.792376
10-3-NODE-1-length-46156-cov-183-256-cds6	468	10-3-NODE-1-length-46156-cov-183-256-cds6	10_3_VS_E1T_11.SORTED.bam	10_3_	E1T11	27	5.76923	13	155	352.333	112.667	0.439924	0.115385	3.81268	3.81268	0.792215
10-3-NODE-1-length-46156-cov-183-256-cds22	321	10-3-NODE-1-length-46156-cov-183-256-cds22	10_3_VS_E1T_1.SORTED.bam	10_3_	E1T1	21	6.54206	20	220	236.333	81.6667	0.930889	0.244898	3.80113	3.80113	0.791716
10-3-NODE-1-length-46156-cov-183-256-cds16	1014	10-3-NODE-1-length-46156-cov-183-256-cds16	10_3_VS_E1T_1.SORTED.bam	10_3_	E1T1	29	2.85996	19	229	770.333	240.667	0.297274	0.0789474	3.76547	3.76547	0.790157
12-10-NODE-1-length-46677-cov-62-7638-cds41	1170	12-10-NODE-1-length-46677-cov-62-7638-cds41	12_10_VS_E1T1.SORTED.bam	12_10_	E1T1	86	7.35043	76	897	886.333	280.667	1.01203	0.270784	3.73743	3.73743	0.788915
10-3-NODE-1-length-46156-cov-183-256-cds51	1449	10-3-NODE-1-length-46156-cov-183-256-cds51	10_3_VS_E5T_6.SORTED.bam	10_3_	E5T6	43	2.96756	45	549	1108.33	337.667	0.495338	0.133268	3.71687	3.71687	0.787995
10-3-NODE-1-length-46156-cov-183-256-cds5	555	10-3-NODE-1-length-46156-cov-183-256-cds5	10_3_VS_E1T_11.SORTED.bam	10_3_	E1T11	25	4.5045	15	161	410.333	141.667	0.392364	0.105882	3.70566	3.70566	0.78749
10-3-NODE-1-length-46156-cov-183-256-cds41	642	10-3-NODE-1-length-46156-cov-183-256-cds41	10_3_VS_E5T_9.SORTED.bam	10_3_	E5T9	16	2.49221	7	80	483	156	0.165631	0.0448718	3.69122	3.69122	0.786836
10-3-NODE-1-length-46156-cov-183-256-cds52	1623	10-3-NODE-1-length-46156-cov-183-256-cds52	10_3_VS_E5T8.SORTED.bam	10_3_	E5T8	70	4.313	50	546	1211.33	408.667	0.450743	0.122349	3.68407	3.68407	0.786511
10-3-NODE-1-length-46156-cov-183-256-cds36	564	10-3-NODE-1-length-46156-cov-183-256-cds36	10_3_VS_E5T11.SORTED.bam	10_3_	E5T11	40	7.0922	45	507	423.333	137.667	1.19764	0.326877	3.66388	3.66388	0.785586
10-3-NODE-1-length-46156-cov-183-256-cds2	189	10-3-NODE-1-length-46156-cov-183-256-cds2	10_3_VS_E1T9.SORTED.bam	10_3_	E1T9	6	3.1746	4	41	137.333	48.6667	0.298544	0.0821918	3.63228	3.63228	0.784124
10-3-NODE-1-length-46156-cov-183-256-cds15	927	10-3-NODE-1-length-46156-cov-183-256-cds15	10_3_VS_E5T_6.SORTED.bam	10_3_	E5T6	47	5.07012	43	518	711	213	0.728551	0.201878	3.60887	3.60887	0.783027
10-3-NODE-1-length-46156-cov-183-256-cds48	1104	10-3-NODE-1-length-46156-cov-183-256-cds48	10_3_VS_E5T_9.SORTED.bam	10_3_	E5T9	31	2.80797	18	187	817.667	283.333	0.2287	0.0635294	3.5999	3.5999	0.782604
10-3-NODE-1-length-46156-cov-183-256-cds37	645	10-3-NODE-1-length-46156-cov-183-256-cds37	10_3_VS_E1T_11.SORTED.bam	10_3_	E1T11	28	4.34109	14	160	488.667	153.333	0.327422	0.0913043	3.58605	3.58605	0.781947
10-3-NODE-1-length-46156-cov-183-256-cds50	1521	10-3-NODE-1-length-46156-cov-183-256-cds50	10_3_VS_E1T_8.SORTED.bam	10_3_	E1T8	129	8.48126	157	1771	1152.33	365.667	1.53688	0.429353	3.57953	3.57953	0.781637
10-3-NODE-1-length-46156-cov-183-256-cds54	519	10-3-NODE-1-length-46156-cov-183-256-cds54	10_3_VS_E5T1.SORTED.bam	10_3_	E5T1	49	9.44123	70	725	383.667	132.333	1.88966	0.528967	3.57236	3.57236	0.781295
10-3-NODE-1-length-46156-cov-183-256-cds50	1521	10-3-NODE-1-length-46156-cov-183-256-cds50	10_3_VS_E5T11.SORTED.bam	10_3_	E5T11	92	6.04865	127	1428	1152.33	365.667	1.23922	0.347311	3.56806	3.56806	0.781089
10-3-NODE-1-length-46156-cov-183-256-cds23	420	10-3-NODE-1-length-46156-cov-183-256-cds23	10_3_VS_E5T11.SORTED.bam	10_3_	E5T11	27	6.42857	21	226	314	103	0.719745	0.203883	3.53018	3.53018	0.779258
10-3-NODE-1-length-46156-cov-183-256-cds36	564	10-3-NODE-1-length-46156-cov-183-256-cds36	10_3_VS_E1T_8.SORTED.bam	10_3_	E1T8	37	6.56028	32	347	423.333	137.667	0.819685	0.232446	3.52635	3.52635	0.779072
10-3-NODE-1-length-46156-cov-183-256-cds50	1521	10-3-NODE-1-length-46156-cov-183-256-cds50	10_3_VS_E1T_11.SORTED.bam	10_3_	E1T11	90	5.91716	64	704	1152.33	365.667	0.610934	0.175023	3.4906	3.4906	0.777313
10-3-NODE-1-length-46156-cov-183-256-cds34	327	10-3-NODE-1-length-46156-cov-183-256-cds34	10_3_VS_E5T_6.SORTED.bam	10_3_	E5T6	8	2.44648	11	120	245.667	78.3333	0.488467	0.140426	3.47848	3.47848	0.77671
10-3-NODE-1-length-46156-cov-183-256-cds37	645	10-3-NODE-1-length-46156-cov-183-256-cds37	10_3_VS_E1T_1.SORTED.bam	10_3_	E1T1	30	4.65116	24	266	488.667	153.333	0.544338	0.156522	3.47772	3.47772	0.776672
10-3-NODE-1-length-46156-cov-183-256-cds54	519	10-3-NODE-1-length-46156-cov-183-256-cds54	10_3_VS_E1T_8.SORTED.bam	10_3_	E1T8	87	16.763	152	1516	383.667	132.333	3.95135	1.14861	3.4401	3.4401	0.77478
10-3-NODE-1-length-46156-cov-183-256-cds42	1383	10-3-NODE-1-length-46156-cov-183-256-cds42	10_3_VS_E1T_11.SORTED.bam	10_3_	E1T11	26	1.87997	15	156	1039.67	340.333	0.150048	0.0440744	3.40442	3.40442	0.772956
10-3-NODE-1-length-46156-cov-183-256-cds48	1104	10-3-NODE-1-length-46156-cov-183-256-cds48	10_3_VS_E5T8.SORTED.bam	10_3_	E5T8	44	3.98551	32	314	817.667	283.333	0.38402	0.112941	3.40017	3.40017	0.772736
10-3-NODE-1-length-46156-cov-183-256-cds5	555	10-3-NODE-1-length-46156-cov-183-256-cds5	10_3_VS_E1T_1.SORTED.bam	10_3_	E1T1	36	6.48649	30	295	410.333	141.667	0.718928	0.211765	3.39494	3.39494	0.772465
10-3-NODE-1-length-46156-cov-183-256-cds3	696	10-3-NODE-1-length-46156-cov-183-256-cds3	10_3_VS_E5T8.SORTED.bam	10_3_	E5T8	60	8.62069	83	823	516.667	176.333	1.5929	0.470699	3.38412	3.38412	0.771904
10-3-NODE-1-length-46156-cov-183-256-cds4	273	10-3-NODE-1-length-46156-cov-183-256-cds4	10_3_VS_E5T_6.SORTED.bam	10_3_	E5T6	22	8.05861	27	264	200.667	69.3333	1.31561	0.389423	3.37837	3.37837	0.771604
10-3-NODE-1-length-46156-cov-183-256-cds52	1623	10-3-NODE-1-length-46156-cov-183-256-cds52	10_3_VS_E1T6.SORTED.bam	10_3_	E1T6	116	7.14726	147	1468	1211.33	408.667	1.21189	0.359706	3.3691	3.3691	0.77112
12-10-NODE-1-length-46677-cov-62-7638-cds43	690	12-10-NODE-1-length-46677-cov-62-7638-cds43	12_10_VS_E1T6.SORTED.bam	12_10_	E1T6	82	11.8841	124	1337	524	163	2.55153	0.760736	3.35402	3.35402	0.770327
10-3-NODE-1-length-46156-cov-183-256-cds31	1890	10-3-NODE-1-length-46156-cov-183-256-cds31	10_3_VS_E5T_6.SORTED.bam	10_3_	E5T6	116	6.13757	112	1037	1386.33	500.667	0.748016	0.223702	3.34381	3.34381	0.769787
10-3-NODE-1-length-46156-cov-183-256-cds3	696	10-3-NODE-1-length-46156-cov-183-256-cds3	10_3_VS_E1T6.SORTED.bam	10_3_	E1T6	74	10.6322	106	1025	516.667	176.333	1.98387	0.601134	3.30021	3.30021	0.767453
10-3-NODE-1-length-46156-cov-183-256-cds17	384	10-3-NODE-1-length-46156-cov-183-256-cds17	10_3_VS_E1T6.SORTED.bam	10_3_	E1T6	28	7.29167	34	342	287	94	1.19164	0.361702	3.29453	3.29453	0.767146
10-3-NODE-1-length-46156-cov-183-256-cds34	327	10-3-NODE-1-length-46156-cov-183-256-cds34	10_3_VS_E1T_8.SORTED.bam	10_3_	E1T8	20	6.11621	31	319	245.667	78.3333	1.29851	0.395745	3.28117	3.28117	0.766419
10-3-NODE-1-length-46156-cov-183-256-cds52	1623	10-3-NODE-1-length-46156-cov-183-256-cds52	10_3_VS_E1T_8.SORTED.bam	10_3_	E1T8	117	7.20887	134	1298	1211.33	408.667	1.07155	0.327896	3.26795	3.26795	0.765695
10-3-NODE-1-length-46156-cov-183-256-cds6	468	10-3-NODE-1-length-46156-cov-183-256-cds6	10_3_VS_E1T_8.SORTED.bam	10_3_	E1T8	44	9.40171	41	418	352.333	112.667	1.18638	0.363905	3.26012	3.26012	0.765265
10-3-NODE-1-length-46156-cov-183-256-cds6	468	10-3-NODE-1-length-46156-cov-183-256-cds6	10_3_VS_E1T9.SORTED.bam	10_3_	E1T9	13	2.77778	6	61	352.333	112.667	0.173132	0.0532544	3.25102	3.25102	0.764763
10-3-NODE-1-length-46156-cov-183-256-cds34	327	10-3-NODE-1-length-46156-cov-183-256-cds34	10_3_VS_E1T6.SORTED.bam	10_3_	E1T6	23	7.03364	37	377	245.667	78.3333	1.5346	0.47234	3.24893	3.24893	0.764646
10-3-NODE-1-length-46156-cov-183-256-cds17	384	10-3-NODE-1-length-46156-cov-183-256-cds17	10_3_VS_E5T11.SORTED.bam	10_3_	E5T11	33	8.59375	47	465	287	94	1.62021	0.5	3.24042	3.24042	0.764174
10-3-NODE-1-length-46156-cov-183-256-cds3	696	10-3-NODE-1-length-46156-cov-183-256-cds3	10_3_VS_E5T_6.SORTED.bam	10_3_	E5T6	64	9.1954	133	1251	516.667	176.333	2.42129	0.754253	3.21018	3.21018	0.762481
10-3-NODE-1-length-46156-cov-183-256-cds5	555	10-3-NODE-1-length-46156-cov-183-256-cds5	10_3_VS_E1T_8.SORTED.bam	10_3_	E1T8	39	7.02703	41	380	410.333	141.667	0.926076	0.289412	3.19986	3.19986	0.761897
10-3-NODE-1-length-46156-cov-183-256-cds43	2559	10-3-NODE-1-length-46156-cov-183-256-cds43	10_3_VS_E5T1.SORTED.bam	10_3_	E5T1	89	3.47792	56	614	1980	576	0.310101	0.0972222	3.18961	3.18961	0.761314
10-3-NODE-1-length-46156-cov-183-256-cds36	564	10-3-NODE-1-length-46156-cov-183-256-cds36	10_3_VS_E1T_11.SORTED.bam	10_3_	E1T11	16	2.83688	9	88	423.333	137.667	0.207874	0.0653753	3.1797	3.1797	0.760749
10-3-NODE-1-length-46156-cov-183-256-cds7	147	10-3-NODE-1-length-46156-cov-183-256-cds7	10_3_VS_E5T_9.SORTED.bam	10_3_	E5T9	5	3.40136	4	43	111.333	32.6667	0.386228	0.122449	3.15419	3.15419	0.759279
10-3-NODE-1-length-46156-cov-183-256-cds10	660	10-3-NODE-1-length-46156-cov-183-256-cds10	10_3_VS_E5T_6.SORTED.bam	10_3_	E5T6	27	4.09091	17	190	513.333	143.667	0.37013	0.118329	3.12796	3.12796	0.75775
10-3-NODE-1-length-46156-cov-183-256-cds17	384	10-3-NODE-1-length-46156-cov-183-256-cds17	10_3_VS_E1T_1.SORTED.bam	10_3_	E1T1	22	5.72917	28	266	287	94	0.926829	0.297872	3.1115	3.1115	0.75678
10-3-NODE-1-length-46156-cov-183-256-cds6	468	10-3-NODE-1-length-46156-cov-183-256-cds6	10_3_VS_E1T_1.SORTED.bam	10_3_	E1T1	48	10.2564	45	437	352.333	112.667	1.2403	0.399408	3.10535	3.10535	0.756415
10-3-NODE-1-length-46156-cov-183-256-cds38	663	10-3-NODE-1-length-46156-cov-183-256-cds38	10_3_VS_E1T_8.SORTED.bam	10_3_	E1T8	46	6.93816	70	631	491	169	1.28513	0.414201	3.10268	3.10268	0.756257
10-3-NODE-1-length-46156-cov-183-256-cds8	393	10-3-NODE-1-length-46156-cov-183-256-cds8	10_3_VS_E1T6.SORTED.bam	10_3_	E1T6	43	10.9415	65	636	296.333	93.6667	2.14623	0.69395	3.09277	3.09277	0.755667
10-3-NODE-1-length-46156-cov-183-256-cds16	1014	10-3-NODE-1-length-46156-cov-183-256-cds16	10_3_VS_E5T_9.SORTED.bam	10_3_	E5T9	14	1.38067	9	89	770.333	240.667	0.115534	0.0373961	3.08948	3.08948	0.75547
10-3-NODE-1-length-46156-cov-183-256-cds1	99	10-3-NODE-1-length-46156-cov-183-256-cds1	10_3_VS_E5T11.SORTED.bam	10_3_	E5T11	8	8.08081	5	50	75.6667	23.3333	0.660793	0.214286	3.0837	3.0837	0.755124
10-3-NODE-1-length-46156-cov-183-256-cds32	1785	10-3-NODE-1-length-46156-cov-183-256-cds32	10_3_VS_E1T_11.SORTED.bam	10_3_	E1T11	77	4.31373	49	456	1339	443	0.340553	0.110609	3.07887	3.07887	0.754834
10-3-NODE-1-length-46156-cov-183-256-cds3	696	10-3-NODE-1-length-46156-cov-183-256-cds3	10_3_VS_E5T_9.SORTED.bam	10_3_	E5T9	68	9.77011	117	1043	516.667	176.333	2.01871	0.663516	3.04244	3.04244	0.752625
12-10-NODE-1-length-46677-cov-62-7638-cds43	690	12-10-NODE-1-length-46677-cov-62-7638-cds43	12_10_VS_E511.SORTED.bam	12_10_	E5T11	39	5.65217	65	633	524	163	1.20802	0.398773	3.02933	3.02933	0.75182
10-3-NODE-1-length-46156-cov-183-256-cds14	609	10-3-NODE-1-length-46156-cov-183-256-cds14	10_3_VS_E1T_11.SORTED.bam	10_3_	E1T11	25	4.10509	15	147	464	142	0.31681	0.105634	2.99914	2.99914	0.749946
10-3-NODE-1-length-46156-cov-183-256-cds40	1119	10-3-NODE-1-length-46156-cov-183-256-cds40	10_3_VS_E1T_11.SORTED.bam	10_3_	E1T11	26	2.3235	14	129	842.333	273.667	0.153146	0.0511571	2.99364	2.99364	0.749602
10-3-NODE-1-length-46156-cov-183-256-cds35	459	10-3-NODE-1-length-46156-cov-183-256-cds35	10_3_VS_E1T6.SORTED.bam	10_3_	E1T6	23	5.01089	29	270	345.333	110.667	0.781853	0.262048	2.98362	2.98362	0.748972
10-3-NODE-1-length-46156-cov-183-256-cds60	189	10-3-NODE-1-length-46156-cov-183-256-cds60	10_3_VS_E1T6.SORTED.bam	10_3_	E1T6	33	17.4603	43	405	141.333	44.6667	2.86557	0.962687	2.97663	2.97663	0.748531
1-7-NODE-1-length-46677-cov-96-6139-cds41	690	1-7-NODE-1-length-46677-cov-96-6139-cds41	1_7_VS_E5T11_sort.bam	1_7_	E5T11	46	6.66667	86	819	523.667	163.333	1.56397	0.526531	2.97033	2.97033	0.748132
2-17-NODE-1-length-46121-cov-121-892-reversed-cds7	690	2-17-NODE-1-length-46121-cov-121-892-reversed-cds7	2_17_VS_E5T_11.SORTED.bam	2_17_	E5T11	46	6.66667	86	819	523.667	163.333	1.56397	0.526531	2.97033	2.97033	0.748132
5-12-NODE-1-length-46404-cov-112-738-NUEVO-cds27	690	5-12-NODE-1-length-46404-cov-112-738-NUEVO-cds27	5_12_VS_E5_T11.SORTED.bam	5_12_	E5T11	46	6.66667	86	819	523.667	163.333	1.56397	0.526531	2.97033	2.97033	0.748132
10-3-NODE-1-length-46156-cov-183-256-cds31	1890	10-3-NODE-1-length-46156-cov-183-256-cds31	10_3_VS_E1T_1.SORTED.bam	10_3_	E1T1	148	7.83069	143	1176	1386.33	500.667	0.848281	0.285619	2.96997	2.96997	0.748109
10-3-NODE-1-length-46156-cov-183-256-cds3	696	10-3-NODE-1-length-46156-cov-183-256-cds3	10_3_VS_E1T_1.SORTED.bam	10_3_	E1T1	69	9.91379	124	1078	516.667	176.333	2.08645	0.703214	2.96702	2.96702	0.747922
10-3-NODE-1-length-46156-cov-183-256-cds3	696	10-3-NODE-1-length-46156-cov-183-256-cds3	10_3_VS_E5T11.SORTED.bam	10_3_	E5T11	52	7.47126	76	658	516.667	176.333	1.27355	0.431002	2.95486	2.95486	0.747146
10-3-NODE-1-length-46156-cov-183-256-cds37	645	10-3-NODE-1-length-46156-cov-183-256-cds37	10_3_VS_E5T8.SORTED.bam	10_3_	E5T8	18	2.7907	12	113	488.667	153.333	0.231241	0.0782609	2.95475	2.95475	0.74714
10-3-NODE-1-length-46156-cov-183-256-cds43	2559	10-3-NODE-1-length-46156-cov-183-256-cds43	10_3_VS_E1T_11.SORTED.bam	10_3_	E1T11	99	3.8687	64	647	1980	576	0.326768	0.111111	2.94091	2.94091	0.746251
10-3-NODE-1-length-46156-cov-183-256-cds58	1371	10-3-NODE-1-length-46156-cov-183-256-cds58	10_3_VS_E1T_8.SORTED.bam	10_3_	E1T8	14	1.02115	12	115	1047.33	320.667	0.109803	0.037422	2.93417	2.93417	0.745817
10-3-NODE-1-length-46156-cov-183-256-cds50	1521	10-3-NODE-1-length-46156-cov-183-256-cds50	10_3_VS_E5T1.SORTED.bam	10_3_	E5T1	41	2.6956	35	323	1152.33	365.667	0.280301	0.0957156	2.92848	2.92848	0.745448
10-3-NODE-1-length-46156-cov-183-256-cds46	1353	10-3-NODE-1-length-46156-cov-183-256-cds46	10_3_VS_E1T_8.SORTED.bam	10_3_	E1T8	13	0.960828	7	68	1037.67	312.333	0.0655316	0.022412	2.92396	2.92396	0.745155
10-3-NODE-1-length-46156-cov-183-256-cds37	645	10-3-NODE-1-length-46156-cov-183-256-cds37	10_3_VS_E1T_8.SORTED.bam	10_3_	E1T8	42	6.51163	57	529	488.667	153.333	1.08254	0.371739	2.91209	2.91209	0.744382
10-3-NODE-1-length-46156-cov-183-256-cds16	1014	10-3-NODE-1-length-46156-cov-183-256-cds16	10_3_VS_E1T_8.SORTED.bam	10_3_	E1T8	27	2.66272	22	205	770.333	240.667	0.266119	0.0914127	2.91118	2.91118	0.744322
10-3-NODE-1-length-46156-cov-183-256-cds59	1653	10-3-NODE-1-length-46156-cov-183-256-cds59	10_3_VS_E1T_8.SORTED.bam	10_3_	E1T8	165	9.98185	141	1147	1215.33	434.667	0.943774	0.324387	2.90941	2.90941	0.744207
10-3-NODE-1-length-46156-cov-183-256-cds61	315	10-3-NODE-1-length-46156-cov-183-256-cds61	10_3_VS_E5T1.SORTED.bam	10_3_	E5T1	36	11.4286	39	356	236.667	75.3333	1.50423	0.517699	2.9056	2.9056	0.743957
10-3-NODE-1-length-46156-cov-183-256-cds34	327	10-3-NODE-1-length-46156-cov-183-256-cds34	10_3_VS_E5T11.SORTED.bam	10_3_	E5T11	23	7.03364	59	537	245.667	78.3333	2.18589	0.753191	2.90217	2.90217	0.743732
10-3-NODE-1-length-46156-cov-183-256-cds21	426	10-3-NODE-1-length-46156-cov-183-256-cds21	10_3_VS_E1T_11.SORTED.bam	10_3_	E1T11	12	2.8169	8	63	309.333	113.667	0.203664	0.0703812	2.89372	2.89372	0.743176
10-3-NODE-1-length-46156-cov-183-256-cds19	192	10-3-NODE-1-length-46156-cov-183-256-cds19	10_3_VS_E5T_6.SORTED.bam	10_3_	E5T6	3	1.5625	2	20	146.667	42.3333	0.136364	0.0472441	2.88636	2.88636	0.74269
10-3-NODE-1-length-46156-cov-183-256-cds51	1449	10-3-NODE-1-length-46156-cov-183-256-cds51	10_3_VS_E5T_9.SORTED.bam	10_3_	E5T9	32	2.20842	21	198	1108.33	337.667	0.178647	0.0621915	2.87252	2.87252	0.74177
12-10-NODE-1-length-46677-cov-62-7638-cds43	690	12-10-NODE-1-length-46677-cov-62-7638-cds43	12_10_VS_E1T1.SORTED.bam	12_10_	E1T1	69	10	101	929	524	163	1.7729	0.619632	2.86122	2.86122	0.741014
10-3-NODE-1-length-46156-cov-183-256-cds46	1353	10-3-NODE-1-length-46156-cov-183-256-cds46	10_3_VS_E1T9.SORTED.bam	10_3_	E1T9	5	0.369549	2	19	1037.67	312.333	0.0183103	0.00640342	2.85946	2.85946	0.740896
10-3-NODE-1-length-46156-cov-183-256-cds30	1062	10-3-NODE-1-length-46156-cov-183-256-cds30	10_3_VS_E5T11.SORTED.bam	10_3_	E5T11	23	2.16573	17	125	763.667	295.333	0.163684	0.0575621	2.84361	2.84361	0.739828
10-3-NODE-1-length-46156-cov-183-256-cds3	696	10-3-NODE-1-length-46156-cov-183-256-cds3	10_3_VS_E1T_8.SORTED.bam	10_3_	E1T8	70	10.0575	121	1008	516.667	176.333	1.95097	0.6862	2.84315	2.84315	0.739796
10-3-NODE-1-length-46156-cov-183-256-cds19	192	10-3-NODE-1-length-46156-cov-183-256-cds19	10_3_VS_E1T_1.SORTED.bam	10_3_	E1T1	8	4.16667	11	108	146.667	42.3333	0.736364	0.259843	2.83388	2.83388	0.739168
10-3-NODE-1-length-46156-cov-183-256-cds8	393	10-3-NODE-1-length-46156-cov-183-256-cds8	10_3_VS_E5T1.SORTED.bam	10_3_	E5T1	23	5.85242	22	197	296.333	93.6667	0.664792	0.234875	2.8304	2.8304	0.738931
10-3-NODE-1-length-46156-cov-183-256-cds6	468	10-3-NODE-1-length-46156-cov-183-256-cds6	10_3_VS_E5T_6.SORTED.bam	10_3_	E5T6	28	5.98291	29	256	352.333	112.667	0.726585	0.257396	2.82282	2.82282	0.738413
10-3-NODE-1-length-46156-cov-183-256-cds31	1890	10-3-NODE-1-length-46156-cov-183-256-cds31	10_3_VS_E5T11.SORTED.bam	10_3_	E5T11	131	6.93122	177	1383	1386.33	500.667	0.997596	0.353529	2.82182	2.82182	0.738345
10-3-NODE-1-length-46156-cov-183-256-cds11	336	10-3-NODE-1-length-46156-cov-183-256-cds11	10_3_VS_E1T_8.SORTED.bam	10_3_	E1T8	25	7.44048	28	217	244.667	88.3333	0.886921	0.316981	2.79802	2.79802	0.736705
10-3-NODE-1-length-46156-cov-183-256-cds5	555	10-3-NODE-1-length-46156-cov-183-256-cds5	10_3_VS_E5T_9.SORTED.bam	10_3_	E5T9	26	4.68468	21	170	410.333	141.667	0.414297	0.148235	2.79486	2.79486	0.736486
10-3-NODE-1-length-46156-cov-183-256-cds55	420	10-3-NODE-1-length-46156-cov-183-256-cds55	10_3_VS_E5T11.SORTED.bam	10_3_	E5T11	42	10	33	296	318.333	98.6667	0.929843	0.334459	2.78014	2.78014	0.735459
10-3-NODE-1-length-46156-cov-183-256-cds36	564	10-3-NODE-1-length-46156-cov-183-256-cds36	10_3_VS_E1T6.SORTED.bam	10_3_	E1T6	49	8.68794	51	436	423.333	137.667	1.02992	0.37046	2.78011	2.78011	0.735458
10-3-NODE-1-length-46156-cov-183-256-cds16	1014	10-3-NODE-1-length-46156-cov-183-256-cds16	10_3_VS_E1T_11.SORTED.bam	10_3_	E1T11	15	1.47929	9	80	770.333	240.667	0.103851	0.0373961	2.77706	2.77706	0.735244
10-3-NODE-1-length-46156-cov-183-256-cds61	315	10-3-NODE-1-length-46156-cov-183-256-cds61	10_3_VS_E5T8.SORTED.bam	10_3_	E5T8	39	12.381	39	340	236.667	75.3333	1.43662	0.517699	2.77501	2.77501	0.7351
10-3-NODE-1-length-46156-cov-183-256-cds52	1623	10-3-NODE-1-length-46156-cov-183-256-cds52	10_3_VS_E5T_6.SORTED.bam	10_3_	E5T6	84	5.1756	116	954	1211.33	408.667	0.787562	0.28385	2.77457	2.77457	0.735069
10-3-NODE-1-length-46156-cov-183-256-cds23	420	10-3-NODE-1-length-46156-cov-183-256-cds23	10_3_VS_E5T_9.SORTED.bam	10_3_	E5T9	12	2.85714	7	59	314	103	0.187898	0.0679612	2.76479	2.76479	0.734381
10-3-NODE-1-length-46156-cov-183-256-cds32	1785	10-3-NODE-1-length-46156-cov-183-256-cds32	10_3_VS_E1T6.SORTED.bam	10_3_	E1T6	155	8.68347	203	1686	1339	443	1.25915	0.458239	2.7478	2.7478	0.733177
10-3-NODE-1-length-46156-cov-183-256-cds15	927	10-3-NODE-1-length-46156-cov-183-256-cds15	10_3_VS_E1T_8.SORTED.bam	10_3_	E1T8	65	7.01187	76	697	711	213	0.980309	0.356808	2.74745	2.74745	0.733152
15-1-NODE-1-length-45931-cov-134-593-reversed-cds55	690	15-1-NODE-1-length-45931-cov-134-593-reversed-cds55	15_1_VS_E5T_1.SORTED.bam	15_1_	E5T1	33	4.78261	25	220	523.667	163.333	0.420115	0.153061	2.74475	2.74475	0.732959
1-7-NODE-1-length-46677-cov-96-6139-cds41	690	1-7-NODE-1-length-46677-cov-96-6139-cds41	1_7_VS_E5T_1.sort.bam	1_7_	E5T1	33	4.78261	25	220	523.667	163.333	0.420115	0.153061	2.74475	2.74475	0.732959
2-17-NODE-1-length-46121-cov-121-892-reversed-cds7	690	2-17-NODE-1-length-46121-cov-121-892-reversed-cds7	2_17_VS_E5T_1.SORTED.bam	2_17_	E5T1	33	4.78261	25	220	523.667	163.333	0.420115	0.153061	2.74475	2.74475	0.732959
3-12-NODE-1-length-46379-cov-124-745-reversed-cds48	690	3-12-NODE-1-length-46379-cov-124-745-reversed-cds48	3_12_VS_E5T_1.SORTED.bam	3_12_	E5T1	33	4.78261	25	220	523.667	163.333	0.420115	0.153061	2.74475	2.74475	0.732959
5-12-NODE-1-length-46404-cov-112-738-NUEVO-cds27	690	5-12-NODE-1-length-46404-cov-112-738-NUEVO-cds27	5_12_VS_E5_T1.SORTED.bam	5_12_	E5T1	33	4.78261	25	220	523.667	163.333	0.420115	0.153061	2.74475	2.74475	0.732959
5-4-NODE-1-length-46119-cov-180-895-NUEVO-reversed-cds26	690	5-4-NODE-1-length-46119-cov-180-895-NUEVO-reversed-cds26	5_4_VS_E5T_1.SORTED.bam	5_4_	E5T1	33	4.78261	25	220	523.667	163.333	0.420115	0.153061	2.74475	2.74475	0.732959
9-3-NODE-1-length-46150-cov-162-112-cds42	690	9-3-NODE-1-length-46150-cov-162-112-cds42	9_3_VS_E5T_1.sorted.bam	9_3_	E5T1	33	4.78261	25	220	523.667	163.333	0.420115	0.153061	2.74475	2.74475	0.732959
10-3-NODE-1-length-46156-cov-183-256-cds55	420	10-3-NODE-1-length-46156-cov-183-256-cds55	10_3_VS_E1T_1.SORTED.bam	10_3_	E1T1	34	8.09524	29	256	318.333	98.6667	0.804188	0.293919	2.73609	2.73609	0.73234
10-3-NODE-1-length-46156-cov-183-256-cds59	1653	10-3-NODE-1-length-46156-cov-183-256-cds59	10_3_VS_E5T_9.SORTED.bam	10_3_	E5T9	109	6.59407	94	719	1215.33	434.667	0.591607	0.216258	2.73566	2.73566	0.73231
10-3-NODE-1-length-46156-cov-183-256-cds48	1104	10-3-NODE-1-length-46156-cov-183-256-cds48	10_3_VS_E1T_8.SORTED.bam	10_3_	E1T8	60	5.43478	60	473	817.667	283.333	0.578475	0.211765	2.73169	2.73169	0.732025
10-3-NODE-1-length-46156-cov-183-256-cds31	1890	10-3-NODE-1-length-46156-cov-183-256-cds31	10_3_VS_E1T_11.SORTED.bam	10_3_	E1T11	84	4.44444	71	537	1386.33	500.667	0.387353	0.141811	2.73147	2.73147	0.732009
10-3-NODE-1-length-46156-cov-183-256-cds59	1653	10-3-NODE-1-length-46156-cov-183-256-cds59	10_3_VS_E5T1.SORTED.bam	10_3_	E5T1	73	4.41621	57	435	1215.33	434.667	0.357926	0.131135	2.72945	2.72945	0.731864
10-3-NODE-1-length-46156-cov-183-256-cds59	1653	10-3-NODE-1-length-46156-cov-183-256-cds59	10_3_VS_E1T6.SORTED.bam	10_3_	E1T6	192	11.6152	246	1875	1215.33	434.667	1.54279	0.565951	2.72601	2.72601	0.731616
10-3-NODE-1-length-46156-cov-183-256-cds14	609	10-3-NODE-1-length-46156-cov-183-256-cds14	10_3_VS_E5T_9.SORTED.bam	10_3_	E5T9	17	2.79146	10	89	464	142	0.19181	0.0704225	2.72371	2.72371	0.73145
10-3-NODE-1-length-46156-cov-183-256-cds41	642	10-3-NODE-1-length-46156-cov-183-256-cds41	10_3_VS_E5T8.SORTED.bam	10_3_	E5T8	25	3.89408	17	143	483	156	0.296066	0.108974	2.71684	2.71684	0.730954
12-10-NODE-1-length-46677-cov-62-7638-cds38	1062	12-10-NODE-1-length-46677-cov-62-7638-cds38	12_10_VS_E5T1.SORTED.bam	12_10_	E5T1	2	0.188324	1	7	763.667	295.333	0.0091663	0.003386	2.70711	2.70711	0.730248
15-1-NODE-1-length-45931-cov-134-593-reversed-cds50	1062	15-1-NODE-1-length-45931-cov-134-593-reversed-cds50	15_1_VS_E5T_1.SORTED.bam	15_1_	E5T1	2	0.188324	1	7	763.667	295.333	0.0091663	0.003386	2.70711	2.70711	0.730248
1-7-NODE-1-length-46677-cov-96-6139-cds36	1062	1-7-NODE-1-length-46677-cov-96-6139-cds36	1_7_VS_E5T_1.sort.bam	1_7_	E5T1	2	0.188324	1	7	763.667	295.333	0.0091663	0.003386	2.70711	2.70711	0.730248
2-17-NODE-1-length-46121-cov-121-892-reversed-cds2	1062	2-17-NODE-1-length-46121-cov-121-892-reversed-cds2	2_17_VS_E5T_1.SORTED.bam	2_17_	E5T1	2	0.188324	1	7	763.667	295.333	0.0091663	0.003386	2.70711	2.70711	0.730248
3-12-NODE-1-length-46379-cov-124-745-reversed-cds43	1062	3-12-NODE-1-length-46379-cov-124-745-reversed-cds43	3_12_VS_E5T_1.SORTED.bam	3_12_	E5T1	2	0.188324	1	7	763.667	295.333	0.0091663	0.003386	2.70711	2.70711	0.730248
5-12-NODE-1-length-46404-cov-112-738-NUEVO-cds22	1062	5-12-NODE-1-length-46404-cov-112-738-NUEVO-cds22	5_12_VS_E5_T1.SORTED.bam	5_12_	E5T1	2	0.188324	1	7	763.667	295.333	0.0091663	0.003386	2.70711	2.70711	0.730248
5-4-NODE-1-length-46119-cov-180-895-NUEVO-reversed-cds21	1062	5-4-NODE-1-length-46119-cov-180-895-NUEVO-reversed-cds21	5_4_VS_E5T_1.SORTED.bam	5_4_	E5T1	2	0.188324	1	7	763.667	295.333	0.0091663	0.003386	2.70711	2.70711	0.730248
9-3-NODE-1-length-46150-cov-162-112-cds37	1062	9-3-NODE-1-length-46150-cov-162-112-cds37	9_3_VS_E5T_1.sorted.bam	9_3_	E5T1	2	0.188324	1	7	763.667	295.333	0.0091663	0.003386	2.70711	2.70711	0.730248
3-12-NODE-1-length-46379-cov-124-745-reversed-cds48	690	3-12-NODE-1-length-46379-cov-124-745-reversed-cds48	3_12_VS_E1T1.SORTED.bam	3_12_	E1T1	158	22.8986	274	2378	523.667	163.333	4.54106	1.67755	2.70696	2.70696	0.730237
15-1-NODE-1-length-45931-cov-134-593-reversed-cds55	690	15-1-NODE-1-length-45931-cov-134-593-reversed-cds55	15_1_VS_E1T1.SORTED.bam	15_1_	E1T1	78	11.3043	137	1175	523.667	163.333	2.24379	0.838776	2.67508	2.67508	0.727897
1-7-NODE-1-length-46677-cov-96-6139-cds41	690	1-7-NODE-1-length-46677-cov-96-6139-cds41	1_7_VS_E1T_1_sort.bam	1_7_	E1T1	78	11.3043	137	1175	523.667	163.333	2.24379	0.838776	2.67508	2.67508	0.727897
2-17-NODE-1-length-46121-cov-121-892-reversed-cds7	690	2-17-NODE-1-length-46121-cov-121-892-reversed-cds7	2_17_VS_E1T_1.SORTED.bam	2_17_	E1T1	78	11.3043	137	1175	523.667	163.333	2.24379	0.838776	2.67508	2.67508	0.727897
5-12-NODE-1-length-46404-cov-112-738-NUEVO-cds27	690	5-12-NODE-1-length-46404-cov-112-738-NUEVO-cds27	5_12_VS_E1T1.SORTED.bam	5_12_	E1T1	78	11.3043	137	1175	523.667	163.333	2.24379	0.838776	2.67508	2.67508	0.727897
5-4-NODE-1-length-46119-cov-180-895-NUEVO-reversed-cds26	690	5-4-NODE-1-length-46119-cov-180-895-NUEVO-reversed-cds26	5_4_VS_E1T_1.SORTED.bam	5_4_	E1T1	78	11.3043	137	1175	523.667	163.333	2.24379	0.838776	2.67508	2.67508	0.727897
9-3-NODE-1-length-46150-cov-162-112-cds42	690	9-3-NODE-1-length-46150-cov-162-112-cds42	9_3_VS_E1T_1.sorted.bam	9_3_	E1T1	78	11.3043	137	1175	523.667	163.333	2.24379	0.838776	2.67508	2.67508	0.727897
10-3-NODE-1-length-46156-cov-183-256-cds35	459	10-3-NODE-1-length-46156-cov-183-256-cds35	10_3_VS_E1T_11.SORTED.bam	10_3_	E1T11	6	1.30719	3	25	345.333	110.667	0.0723938	0.0271084	2.67053	2.67053	0.72756
10-3-NODE-1-length-46156-cov-183-256-cds14	609	10-3-NODE-1-length-46156-cov-183-256-cds14	10_3_VS_E1T6.SORTED.bam	10_3_	E1T6	42	6.89655	53	461	464	142	0.993534	0.373239	2.66192	2.66192	0.726919
1-7-NODE-1-length-46677-cov-96-6139-cds41	690	1-7-NODE-1-length-46677-cov-96-6139-cds41	1_7_VS_E1T6_sort.bam	1_7_	E1T6	81	11.7391	157	1339	523.667	163.333	2.55697	0.961224	2.66012	2.66012	0.726785
2-17-NODE-1-length-46121-cov-121-892-reversed-cds7	690	2-17-NODE-1-length-46121-cov-121-892-reversed-cds7	2_17_VS_E1T_6.SORTED.bam	2_17_	E1T6	81	11.7391	157	1339	523.667	163.333	2.55697	0.961224	2.66012	2.66012	0.726785
5-12-NODE-1-length-46404-cov-112-738-NUEVO-cds27	690	5-12-NODE-1-length-46404-cov-112-738-NUEVO-cds27	5_12_VS_E1_T6.SORTED.bam	5_12_	E1T6	81	11.7391	157	1339	523.667	163.333	2.55697	0.961224	2.66012	2.66012	0.726785
5-4-NODE-1-length-46119-cov-180-895-NUEVO-reversed-cds26	690	5-4-NODE-1-length-46119-cov-180-895-NUEVO-reversed-cds26	5_4_VS_E1T_6.SORTED.bam	5_4_	E1T6	162	23.4783	314	2678	523.667	163.333	5.11394	1.92245	2.66012	2.66012	0.726785
10-3-NODE-1-length-46156-cov-183-256-cds11	336	10-3-NODE-1-length-46156-cov-183-256-cds11	10_3_VS_E5T_9.SORTED.bam	10_3_	E5T9	15	4.46429	11	81	244.667	88.3333	0.331063	0.124528	2.65853	2.65853	0.726666
10-3-NODE-1-length-46156-cov-183-256-cds39	348	10-3-NODE-1-length-46156-cov-183-256-cds39	10_3_VS_E5T11.SORTED.bam	10_3_	E5T11	34	9.77011	76	674	266	79	2.53383	0.962025	2.63385	2.63385	0.72481
10-3-NODE-1-length-46156-cov-183-256-cds31	1890	10-3-NODE-1-length-46156-cov-183-256-cds31	10_3_VS_E5T_9.SORTED.bam	10_3_	E5T9	95	5.02646	71	516	1386.33	500.667	0.372205	0.141811	2.62466	2.62466	0.724112
15-1-NODE-1-length-45931-cov-134-593-reversed-cds55	690	15-1-NODE-1-length-45931-cov-134-593-reversed-cds55	15_1_VS_E1T6.SORTED.bam	15_1_	E1T6	80	11.5942	157	1321	523.667	163.333	2.5226	0.961224	2.62436	2.62436	0.724089
3-12-NODE-1-length-46379-cov-124-745-reversed-cds48	690	3-12-NODE-1-length-46379-cov-124-745-reversed-cds48	3_12_VS_E1T_6.SORTED.bam	3_12_	E1T6	80	11.5942	157	1321	523.667	163.333	2.5226	0.961224	2.62436	2.62436	0.724089
9-3-NODE-1-length-46150-cov-162-112-cds42	690	9-3-NODE-1-length-46150-cov-162-112-cds42	9_3_VS_E1T6.sorted.bam	9_3_	E1T6	80	11.5942	157	1321	523.667	163.333	2.5226	0.961224	2.62436	2.62436	0.724089
10-3-NODE-1-length-46156-cov-183-256-cds16	1014	10-3-NODE-1-length-46156-cov-183-256-cds16	10_3_VS_E5T11.SORTED.bam	10_3_	E5T11	21	2.07101	20	167	770.333	240.667	0.216789	0.0831025	2.6087	2.6087	0.722892
10-3-NODE-1-length-46156-cov-183-256-cds43	2559	10-3-NODE-1-length-46156-cov-183-256-cds43	10_3_VS_E5T_9.SORTED.bam	10_3_	E5T9	90	3.517	71	633	1980	576	0.319697	0.123264	2.5936	2.5936	0.721727
10-3-NODE-1-length-46156-cov-183-256-cds15	927	10-3-NODE-1-length-46156-cov-183-256-cds15	10_3_VS_E5T11.SORTED.bam	10_3_	E5T11	59	6.36462	107	926	711	213	1.30239	0.502347	2.59261	2.59261	0.721651
10-3-NODE-1-length-46156-cov-183-256-cds57	1323	10-3-NODE-1-length-46156-cov-183-256-cds57	10_3_VS_E5T8.SORTED.bam	10_3_	E5T8	4	0.302343	2	16	997.333	322.667	0.0160428	0.00619835	2.58824	2.58824	0.721311
10-3-NODE-1-length-46156-cov-183-256-cds35	459	10-3-NODE-1-length-46156-cov-183-256-cds35	10_3_VS_E5T_6.SORTED.bam	10_3_	E5T6	16	3.48584	19	153	345.333	110.667	0.44305	0.171687	2.58057	2.58057	0.720715
10-3-NODE-1-length-46156-cov-183-256-cds35	459	10-3-NODE-1-length-46156-cov-183-256-cds35	10_3_VS_E5T11.SORTED.bam	10_3_	E5T11	18	3.92157	23	185	345.333	110.667	0.535714	0.207831	2.57764	2.57764	0.720486
10-3-NODE-1-length-46156-cov-183-256-cds28	675	10-3-NODE-1-length-46156-cov-183-256-cds28	10_3_VS_E5T11.SORTED.bam	10_3_	E5T11	12	1.77778	8	68	515.667	156.333	0.131868	0.0511727	2.57692	2.57692	0.72043
10-3-NODE-1-length-46156-cov-183-256-cds48	1104	10-3-NODE-1-length-46156-cov-183-256-cds48	10_3_VS_E1T_11.SORTED.bam	10_3_	E1T11	42	3.80435	32	237	817.667	283.333	0.289849	0.112941	2.56637	2.56637	0.719603
10-3-NODE-1-length-46156-cov-183-256-cds51	1449	10-3-NODE-1-length-46156-cov-183-256-cds51	10_3_VS_E5T8.SORTED.bam	10_3_	E5T8	30	2.07039	22	185	1108.33	337.667	0.166917	0.065153	2.56193	2.56193	0.719253
10-3-NODE-1-length-46156-cov-183-256-cds28	675	10-3-NODE-1-length-46156-cov-183-256-cds28	10_3_VS_E5T8.SORTED.bam	10_3_	E5T8	13	1.92593	7	59	515.667	156.333	0.114415	0.0447761	2.55527	2.55527	0.718727
10-3-NODE-1-length-46156-cov-183-256-cds22	321	10-3-NODE-1-length-46156-cov-183-256-cds22	10_3_VS_E5T8.SORTED.bam	10_3_	E5T8	11	3.42679	11	81	236.333	81.6667	0.342736	0.134694	2.54456	2.54456	0.717877
10-3-NODE-1-length-46156-cov-183-256-cds52	1623	10-3-NODE-1-length-46156-cov-183-256-cds52	10_3_VS_E1T_1.SORTED.bam	10_3_	E1T1	93	5.73013	111	837	1211.33	408.667	0.690974	0.271615	2.54395	2.54395	0.717829
10-3-NODE-1-length-46156-cov-183-256-cds46	1353	10-3-NODE-1-length-46156-cov-183-256-cds46	10_3_VS_E1T6.SORTED.bam	10_3_	E1T6	18	1.33038	10	84	1037.67	312.333	0.0809509	0.0320171	2.52836	2.52836	0.716583
10-3-NODE-1-length-46156-cov-183-256-cds8	393	10-3-NODE-1-length-46156-cov-183-256-cds8	10_3_VS_E1T_1.SORTED.bam	10_3_	E1T1	41	10.4326	55	439	296.333	93.6667	1.48144	0.587189	2.52294	2.52294	0.716146
10-3-NODE-1-length-46156-cov-183-256-cds35	459	10-3-NODE-1-length-46156-cov-183-256-cds35	10_3_VS_E5T8.SORTED.bam	10_3_	E5T8	17	3.7037	18	141	345.333	110.667	0.408301	0.162651	2.5103	2.5103	0.715124
10-3-NODE-1-length-46156-cov-183-256-cds6	468	10-3-NODE-1-length-46156-cov-183-256-cds6	10_3_VS_E5T8.SORTED.bam	10_3_	E5T8	33	7.05128	32	251	352.333	112.667	0.712394	0.284024	2.50822	2.50822	0.714955
10-3-NODE-1-length-46156-cov-183-256-cds59	1653	10-3-NODE-1-length-46156-cov-183-256-cds59	10_3_VS_E5T11.SORTED.bam	10_3_	E5T11	178	10.7683	214	1500	1215.33	434.667	1.23423	0.492331	2.50691	2.50691	0.714849
10-3-NODE-1-length-46156-cov-183-256-cds51	1449	10-3-NODE-1-length-46156-cov-183-256-cds51	10_3_VS_E1T_8.SORTED.bam	10_3_	E1T8	79	5.45204	99	811	1108.33	337.667	0.731729	0.293189	2.49576	2.49576	0.713939
10-3-NODE-1-length-46156-cov-183-256-cds23	420	10-3-NODE-1-length-46156-cov-183-256-cds23	10_3_VS_E1T_11.SORTED.bam	10_3_	E1T11	19	4.52381	14	106	314	103	0.33758	0.135922	2.48362	2.48362	0.712942
10-3-NODE-1-length-46156-cov-183-256-cds52	1623	10-3-NODE-1-length-46156-cov-183-256-cds52	10_3_VS_E5T1.SORTED.bam	10_3_	E5T1	50	3.08071	50	368	1211.33	408.667	0.303797	0.122349	2.48304	2.48304	0.712894
10-3-NODE-1-length-46156-cov-183-256-cds2	189	10-3-NODE-1-length-46156-cov-183-256-cds2	10_3_VS_E1T_1.SORTED.bam	10_3_	E1T1	26	13.7566	45	314	137.333	48.6667	2.28641	0.924658	2.47271	2.47271	0.71204
12-10-NODE-1-length-46677-cov-62-7638-cds43	690	12-10-NODE-1-length-46677-cov-62-7638-cds43	12_10_VS_E1T11.SORTED.bam	12_10_	E1T11	51	7.3913	50	397	524	163	0.757634	0.306748	2.46989	2.46989	0.711806
10-3-NODE-1-length-46156-cov-183-256-cds3	696	10-3-NODE-1-length-46156-cov-183-256-cds3	10_3_VS_E5T1.SORTED.bam	10_3_	E5T1	59	8.47701	96	691	516.667	176.333	1.33742	0.544423	2.45658	2.45658	0.710697
10-3-NODE-1-length-46156-cov-183-256-cds6	468	10-3-NODE-1-length-46156-cov-183-256-cds6	10_3_VS_E5T11.SORTED.bam	10_3_	E5T11	30	6.41026	50	384	352.333	112.667	1.08988	0.443787	2.45586	2.45586	0.710636
10-3-NODE-1-length-46156-cov-183-256-cds12	291	10-3-NODE-1-length-46156-cov-183-256-cds12	10_3_VS_E1T_8.SORTED.bam	10_3_	E1T8	8	2.74914	6	50	222.667	65.3333	0.224551	0.0918367	2.44511	2.44511	0.709733
10-3-NODE-1-length-46156-cov-183-256-cds23	420	10-3-NODE-1-length-46156-cov-183-256-cds23	10_3_VS_E1T6.SORTED.bam	10_3_	E1T6	54	12.8571	90	663	314	103	2.11146	0.873786	2.41645	2.41645	0.707299
10-3-NODE-1-length-46156-cov-183-256-cds5	555	10-3-NODE-1-length-46156-cov-183-256-cds5	10_3_VS_E5T_6.SORTED.bam	10_3_	E5T6	39	7.02703	63	437	410.333	141.667	1.06499	0.444706	2.39481	2.39481	0.705433
10-3-NODE-1-length-46156-cov-183-256-cds52	1623	10-3-NODE-1-length-46156-cov-183-256-cds52	10_3_VS_E5T11.SORTED.bam	10_3_	E5T11	75	4.62107	134	948	1211.33	408.667	0.782609	0.327896	2.38676	2.38676	0.704733
10-3-NODE-1-length-46156-cov-183-256-cds17	384	10-3-NODE-1-length-46156-cov-183-256-cds17	10_3_VS_E1T_8.SORTED.bam	10_3_	E1T8	17	4.42708	28	202	287	94	0.703833	0.297872	2.36287	2.36287	0.702635
10-3-NODE-1-length-46156-cov-183-256-cds23	420	10-3-NODE-1-length-46156-cov-183-256-cds23	10_3_VS_E5T_6.SORTED.bam	10_3_	E5T6	17	4.04762	16	115	314	103	0.366242	0.15534	2.35768	2.35768	0.702176
10-3-NODE-1-length-46156-cov-183-256-cds40	1119	10-3-NODE-1-length-46156-cov-183-256-cds40	10_3_VS_E1T_1.SORTED.bam	10_3_	E1T1	52	4.64701	63	457	842.333	273.667	0.542541	0.230207	2.35675	2.35675	0.702093
12-10-NODE-1-length-46677-cov-62-7638-cds43	690	12-10-NODE-1-length-46677-cov-62-7638-cds43	12_10_VS_E5T1.SORTED.bam	12_10_	E5T1	40	5.7971	35	264	524	163	0.503817	0.214724	2.34635	2.34635	0.701167
10-3-NODE-1-length-46156-cov-183-256-cds34	327	10-3-NODE-1-length-46156-cov-183-256-cds34	10_3_VS_E1T_1.SORTED.bam	10_3_	E1T1	24	7.33945	42	309	245.667	78.3333	1.2578	0.53617	2.3459	2.3459	0.701127
10-3-NODE-1-length-46156-cov-183-256-cds16	1014	10-3-NODE-1-length-46156-cov-183-256-cds16	10_3_VS_E5T1.SORTED.bam	10_3_	E5T1	5	0.493097	4	30	770.333	240.667	0.0389442	0.0166205	2.34314	2.34314	0.70088
10-3-NODE-1-length-46156-cov-183-256-cds18	195	10-3-NODE-1-length-46156-cov-183-256-cds18	10_3_VS_E1T6.SORTED.bam	10_3_	E1T6	26	13.3333	37	235	140.333	51.6667	1.67458	0.716129	2.33838	2.33838	0.700454
10-3-NODE-1-length-46156-cov-183-256-cds30	1062	10-3-NODE-1-length-46156-cov-183-256-cds30	10_3_VS_E1T_1.SORTED.bam	10_3_	E1T1	6	0.564972	4	24	763.667	295.333	0.0314273	0.013544	2.32038	2.32038	0.69883
10-3-NODE-1-length-46156-cov-183-256-cds22	321	10-3-NODE-1-length-46156-cov-183-256-cds22	10_3_VS_E1T6.SORTED.bam	10_3_	E1T6	29	9.03427	49	329	236.333	81.6667	1.3921	0.6	2.32017	2.32017	0.698811
10-3-NODE-1-length-46156-cov-183-256-cds59	1653	10-3-NODE-1-length-46156-cov-183-256-cds59	10_3_VS_E5T_6.SORTED.bam	10_3_	E5T6	159	9.61887	220	1424	1215.33	434.667	1.1717	0.506135	2.31499	2.31499	0.69834
10-3-NODE-1-length-46156-cov-183-256-cds14	609	10-3-NODE-1-length-46156-cov-183-256-cds14	10_3_VS_E5T11.SORTED.bam	10_3_	E5T11	56	9.1954	92	694	464	142	1.49569	0.647887	2.30856	2.30856	0.697754
10-3-NODE-1-length-46156-cov-183-256-cds30	1062	10-3-NODE-1-length-46156-cov-183-256-cds30	10_3_VS_E5T_9.SORTED.bam	10_3_	E5T9	30	2.82486	27	161	763.667	295.333	0.210825	0.0914221	2.30606	2.30606	0.697525
10-3-NODE-1-length-46156-cov-183-256-cds2	189	10-3-NODE-1-length-46156-cov-183-256-cds2	10_3_VS_E5T_9.SORTED.bam	10_3_	E5T9	23	12.1693	36	234	137.333	48.6667	1.70388	0.739726	2.3034	2.3034	0.697281
10-3-NODE-1-length-46156-cov-183-256-cds52	1623	10-3-NODE-1-length-46156-cov-183-256-cds52	10_3_VS_E5T_9.SORTED.bam	10_3_	E5T9	42	2.5878	39	266	1211.33	408.667	0.219593	0.0954323	2.30103	2.30103	0.697064
10-3-NODE-1-length-46156-cov-183-256-cds48	1104	10-3-NODE-1-length-46156-cov-183-256-cds48	10_3_VS_E1T6.SORTED.bam	10_3_	E1T6	94	8.51449	136	902	817.667	283.333	1.10314	0.48	2.29821	2.29821	0.696805
10-3-NODE-1-length-46156-cov-183-256-cds43	2559	10-3-NODE-1-length-46156-cov-183-256-cds43	10_3_VS_E1T_8.SORTED.bam	10_3_	E1T8	173	6.76045	239	1887	1980	576	0.95303	0.414931	2.29684	2.29684	0.69668
10-3-NODE-1-length-46156-cov-183-256-cds43	2559	10-3-NODE-1-length-46156-cov-183-256-cds43	10_3_VS_E5T8.SORTED.bam	10_3_	E5T8	111	4.33763	114	900	1980	576	0.454545	0.197917	2.29665	2.29665	0.696662
10-3-NODE-1-length-46156-cov-183-256-cds31	1890	10-3-NODE-1-length-46156-cov-183-256-cds31	10_3_VS_E5T8.SORTED.bam	10_3_	E5T8	98	5.18519	93	589	1386.33	500.667	0.424862	0.185752	2.28725	2.28725	0.695794
10-3-NODE-1-length-46156-cov-183-256-cds10	660	10-3-NODE-1-length-46156-cov-183-256-cds10	10_3_VS_E1T_1.SORTED.bam	10_3_	E1T1	40	6.06061	42	342	513.333	143.667	0.666234	0.292343	2.27894	2.27894	0.695024
10-3-NODE-1-length-46156-cov-183-256-cds53	480	10-3-NODE-1-length-46156-cov-183-256-cds53	10_3_VS_E5T_9.SORTED.bam	10_3_	E5T9	6	1.25	4	29	363	114	0.0798898	0.0350877	2.27686	2.27686	0.69483
10-3-NODE-1-length-46156-cov-183-256-cds7	147	10-3-NODE-1-length-46156-cov-183-256-cds7	10_3_VS_E5T11.SORTED.bam	10_3_	E5T11	13	8.84354	27	209	111.333	32.6667	1.87725	0.826531	2.27124	2.27124	0.694305
10-3-NODE-1-length-46156-cov-183-256-cds43	2559	10-3-NODE-1-length-46156-cov-183-256-cds43	10_3_VS_E5T_6.SORTED.bam	10_3_	E5T6	149	5.82259	214	1670	1980	576	0.843434	0.371528	2.27018	2.27018	0.694206
10-3-NODE-1-length-46156-cov-183-256-cds3	696	10-3-NODE-1-length-46156-cov-183-256-cds3	10_3_VS_E1T_11.SORTED.bam	10_3_	E1T11	52	7.47126	70	465	516.667	176.333	0.9	0.396975	2.26714	2.26714	0.693922
10-3-NODE-1-length-46156-cov-183-256-cds10	660	10-3-NODE-1-length-46156-cov-183-256-cds10	10_3_VS_E5T1.SORTED.bam	10_3_	E5T1	21	3.18182	13	105	513.333	143.667	0.204545	0.0904872	2.26049	2.26049	0.693298
10-3-NODE-1-length-46156-cov-183-256-cds5	555	10-3-NODE-1-length-46156-cov-183-256-cds5	10_3_VS_E5T1.SORTED.bam	10_3_	E5T1	29	5.22523	34	222	410.333	141.667	0.541024	0.24	2.25426	2.25426	0.692711
10-3-NODE-1-length-46156-cov-183-256-cds31	1890	10-3-NODE-1-length-46156-cov-183-256-cds31	10_3_VS_E5T1.SORTED.bam	10_3_	E5T1	78	4.12698	71	442	1386.33	500.667	0.318827	0.141811	2.24825	2.24825	0.692142
10-3-NODE-1-length-46156-cov-183-256-cds46	1353	10-3-NODE-1-length-46156-cov-183-256-cds46	10_3_VS_E5T_9.SORTED.bam	10_3_	E5T9	34	2.51293	22	164	1037.67	312.333	0.158047	0.0704376	2.24379	2.24379	0.691718
12-10-NODE-1-length-46677-cov-62-7638-cds42	429	12-10-NODE-1-length-46677-cov-62-7638-cds42	12_10_VS_E1T8.SORTED.bam	12_10_	E1T8	28	6.52681	40	239	311.667	114.333	0.766845	0.349854	2.1919	2.1919	0.686707
15-1-NODE-1-length-45931-cov-134-593-reversed-cds54	429	15-1-NODE-1-length-45931-cov-134-593-reversed-cds54	15_1_VS_E1T8.SORTED.bam	15_1_	E1T8	28	6.52681	40	239	311.667	114.333	0.766845	0.349854	2.1919	2.1919	0.686707
1-7-NODE-1-length-46677-cov-96-6139-cds40	429	1-7-NODE-1-length-46677-cov-96-6139-cds40	1_7_VS_E1T8_sort.bam	1_7_	E1T8	28	6.52681	40	239	311.667	114.333	0.766845	0.349854	2.1919	2.1919	0.686707
2-17-NODE-1-length-46121-cov-121-892-reversed-cds6	429	2-17-NODE-1-length-46121-cov-121-892-reversed-cds6	2_17_VS_E1T_8.SORTED.bam	2_17_	E1T8	28	6.52681	40	239	311.667	114.333	0.766845	0.349854	2.1919	2.1919	0.686707
3-12-NODE-1-length-46379-cov-124-745-reversed-cds47	429	3-12-NODE-1-length-46379-cov-124-745-reversed-cds47	3_12_VS_E1T_8.SORTED.bam	3_12_	E1T8	28	6.52681	40	239	311.667	114.333	0.766845	0.349854	2.1919	2.1919	0.686707
5-12-NODE-1-length-46404-cov-112-738-NUEVO-cds26	429	5-12-NODE-1-length-46404-cov-112-738-NUEVO-cds26	5_12_VS_E1T8.SORTED.bam	5_12_	E1T8	28	6.52681	40	239	311.667	114.333	0.766845	0.349854	2.1919	2.1919	0.686707
5-4-NODE-1-length-46119-cov-180-895-NUEVO-reversed-cds25	429	5-4-NODE-1-length-46119-cov-180-895-NUEVO-reversed-cds25	5_4_VS_E1T_8.SORTED.bam	5_4_	E1T8	28	6.52681	40	239	311.667	114.333	0.766845	0.349854	2.1919	2.1919	0.686707
9-3-NODE-1-length-46150-cov-162-112-cds41	429	9-3-NODE-1-length-46150-cov-162-112-cds41	9_3_VS_E1T8.sorted.bam	9_3_	E1T8	28	6.52681	40	239	311.667	114.333	0.766845	0.349854	2.1919	2.1919	0.686707
10-3-NODE-1-length-46156-cov-183-256-cds18	195	10-3-NODE-1-length-46156-cov-183-256-cds18	10_3_VS_E1T_1.SORTED.bam	10_3_	E1T1	19	9.74359	23	136	140.333	51.6667	0.969121	0.445161	2.17701	2.17701	0.685239
10-3-NODE-1-length-46156-cov-183-256-cds30	1062	10-3-NODE-1-length-46156-cov-183-256-cds30	10_3_VS_E5T_6.SORTED.bam	10_3_	E5T6	15	1.41243	16	90	763.667	295.333	0.117852	0.0541761	2.17536	2.17536	0.685075
10-3-NODE-1-length-46156-cov-183-256-cds7	147	10-3-NODE-1-length-46156-cov-183-256-cds7	10_3_VS_E5T8.SORTED.bam	10_3_	E5T8	5	3.40136	5	37	111.333	32.6667	0.332335	0.153061	2.17126	2.17126	0.684668
10-3-NODE-1-length-46156-cov-183-256-cds31	1890	10-3-NODE-1-length-46156-cov-183-256-cds31	10_3_VS_E1T_8.SORTED.bam	10_3_	E1T8	149	7.8836	287	1724	1386.33	500.667	1.24357	0.573236	2.16938	2.16938	0.684481
10-3-NODE-1-length-46156-cov-183-256-cds32	1785	10-3-NODE-1-length-46156-cov-183-256-cds32	10_3_VS_E5T11.SORTED.bam	10_3_	E5T11	61	3.41737	89	581	1339	443	0.433906	0.200903	2.15978	2.15978	0.683522
10-3-NODE-1-length-46156-cov-183-256-cds51	1449	10-3-NODE-1-length-46156-cov-183-256-cds51	10_3_VS_E1T_1.SORTED.bam	10_3_	E1T1	61	4.2098	88	623	1108.33	337.667	0.562105	0.260612	2.15687	2.15687	0.68323
10-3-NODE-1-length-46156-cov-183-256-cds32	1785	10-3-NODE-1-length-46156-cov-183-256-cds32	10_3_VS_E1T_1.SORTED.bam	10_3_	E1T1	111	6.21849	147	957	1339	443	0.714712	0.331828	2.15386	2.15386	0.682928
10-3-NODE-1-length-46156-cov-183-256-cds43	2559	10-3-NODE-1-length-46156-cov-183-256-cds43	10_3_VS_E5T11.SORTED.bam	10_3_	E5T11	150	5.86166	273	2020	1980	576	1.0202	0.473958	2.15251	2.15251	0.682793
10-3-NODE-1-length-46156-cov-183-256-cds48	1104	10-3-NODE-1-length-46156-cov-183-256-cds48	10_3_VS_E1T_1.SORTED.bam	10_3_	E1T1	53	4.80072	71	441	817.667	283.333	0.53934	0.250588	2.15229	2.15229	0.682771
10-3-NODE-1-length-46156-cov-183-256-cds59	1653	10-3-NODE-1-length-46156-cov-183-256-cds59	10_3_VS_E5T8.SORTED.bam	10_3_	E5T8	114	6.89655	131	786	1215.33	434.667	0.646736	0.30138	2.14591	2.14591	0.682127
10-3-NODE-1-length-46156-cov-183-256-cds32	1785	10-3-NODE-1-length-46156-cov-183-256-cds32	10_3_VS_E1T_8.SORTED.bam	10_3_	E1T8	106	5.93838	148	959	1339	443	0.716206	0.334086	2.14378	2.14378	0.681911
10-3-NODE-1-length-46156-cov-183-256-cds11	336	10-3-NODE-1-length-46156-cov-183-256-cds11	10_3_VS_E5T11.SORTED.bam	10_3_	E5T11	21	6.25	42	249	244.667	88.3333	1.01771	0.475472	2.14042	2.14042	0.681572
10-3-NODE-1-length-46156-cov-183-256-cds4	273	10-3-NODE-1-length-46156-cov-183-256-cds4	10_3_VS_E5T11.SORTED.bam	10_3_	E5T11	13	4.7619	16	99	200.667	69.3333	0.493355	0.230769	2.13787	2.13787	0.681313
10-3-NODE-1-length-46156-cov-183-256-cds31	1890	10-3-NODE-1-length-46156-cov-183-256-cds31	10_3_VS_E1T6.SORTED.bam	10_3_	E1T6	199	10.5291	382	2260	1386.33	500.667	1.6302	0.762983	2.13661	2.13661	0.681185
10-3-NODE-1-length-46156-cov-183-256-cds17	384	10-3-NODE-1-length-46156-cov-183-256-cds17	10_3_VS_E5T1.SORTED.bam	10_3_	E5T1	12	3.125	10	65	287	94	0.226481	0.106383	2.12892	2.12892	0.680401
10-3-NODE-1-length-46156-cov-183-256-cds15	927	10-3-NODE-1-length-46156-cov-183-256-cds15	10_3_VS_E1T_11.SORTED.bam	10_3_	E1T11	28	3.0205	23	163	711	213	0.229255	0.107981	2.1231	2.1231	0.679805
1-7-NODE-1-length-46677-cov-96-6139-cds26	1119	1-7-NODE-1-length-46677-cov-96-6139-cds26	1_7_VS_E1T9_sort.bam	1_7_	E1T9	3	0.268097	2	13	842.333	273.667	0.0154333	0.00730816	2.11179	2.11179	0.678642
12-10-NODE-1-length-46677-cov-62-7638-cds28	1119	12-10-NODE-1-length-46677-cov-62-7638-cds28	12_10_VS_E1T9.SORTED.bam	12_10_	E1T9	3	0.268097	2	13	843.333	272.667	0.015415	0.00733496	2.10158	2.10158	0.677584
3-12-NODE-1-length-46379-cov-124-745-reversed-cds33	1119	3-12-NODE-1-length-46379-cov-124-745-reversed-cds33	3_12_VS_E1T9.SORTED.bam	3_12_	E1T9	3	0.268097	2	13	843.333	272.667	0.015415	0.00733496	2.10158	2.10158	0.677584
10-3-NODE-1-length-46156-cov-183-256-cds33	2043	10-3-NODE-1-length-46156-cov-183-256-cds33	10_3_VS_E1T_11.SORTED.bam	10_3_	E1T11	46	2.25159	39	249	1535	505	0.162215	0.0772277	2.10048	2.10048	0.677469
10-3-NODE-1-length-46156-cov-183-256-cds32	1785	10-3-NODE-1-length-46156-cov-183-256-cds32	10_3_VS_E5T8.SORTED.bam	10_3_	E5T8	55	3.08123	57	361	1339	443	0.269604	0.128668	2.09534	2.09534	0.676934
5-12-NODE-1-length-46404-cov-112-738-NUEVO-cds12	1119	5-12-NODE-1-length-46404-cov-112-738-NUEVO-cds12	5_12_VS_E1_T9.SORTED.bam	5_12_	E1T9	3	0.268097	2	13	844	272	0.0154028	0.00735294	2.09479	2.09479	0.676876
10-3-NODE-1-length-46156-cov-183-256-cds61	315	10-3-NODE-1-length-46156-cov-183-256-cds61	10_3_VS_E5T11.SORTED.bam	10_3_	E5T11	52	16.5079	90	592	236.667	75.3333	2.50141	1.19469	2.09377	2.09377	0.67677
10-3-NODE-1-length-46156-cov-183-256-cds8	393	10-3-NODE-1-length-46156-cov-183-256-cds8	10_3_VS_E5T8.SORTED.bam	10_3_	E5T8	15	3.81679	10	66	296.333	93.6667	0.222722	0.106762	2.08616	2.08616	0.675973
15-1-NODE-1-length-45931-cov-134-593-reversed-cds55	690	15-1-NODE-1-length-45931-cov-134-593-reversed-cds55	15_1_VS_E1T11.SORTED.bam	15_1_	E1T11	52	7.53623	61	407	523.667	163.333	0.777212	0.373469	2.08106	2.08106	0.675436
1-7-NODE-1-length-46677-cov-96-6139-cds41	690	1-7-NODE-1-length-46677-cov-96-6139-cds41	1_7_VS_E1T11_sort.bam	1_7_	E1T11	52	7.53623	61	407	523.667	163.333	0.777212	0.373469	2.08106	2.08106	0.675436
2-17-NODE-1-length-46121-cov-121-892-reversed-cds7	690	2-17-NODE-1-length-46121-cov-121-892-reversed-cds7	2_17_VS_E1T_11.SORTED.bam	2_17_	E1T11	52	7.53623	61	407	523.667	163.333	0.777212	0.373469	2.08106	2.08106	0.675436
3-12-NODE-1-length-46379-cov-124-745-reversed-cds48	690	3-12-NODE-1-length-46379-cov-124-745-reversed-cds48	3_12_VS_E1T_11.SORTED.bam	3_12_	E1T11	52	7.53623	61	407	523.667	163.333	0.777212	0.373469	2.08106	2.08106	0.675436
10-3-NODE-1-length-46156-cov-183-256-cds2	189	10-3-NODE-1-length-46156-cov-183-256-cds2	10_3_VS_E1T6.SORTED.bam	10_3_	E1T6	19	10.0529	31	181	137.333	48.6667	1.31796	0.636986	2.06906	2.06906	0.674167
10-3-NODE-1-length-46156-cov-183-256-cds39	348	10-3-NODE-1-length-46156-cov-183-256-cds39	10_3_VS_E1T6.SORTED.bam	10_3_	E1T6	26	7.47126	54	374	266	79	1.40602	0.683544	2.05695	2.05695	0.672876
10-3-NODE-1-length-46156-cov-183-256-cds33	2043	10-3-NODE-1-length-46156-cov-183-256-cds33	10_3_VS_E1T9.SORTED.bam	10_3_	E1T9	9	0.440529	8	50	1535	505	0.0325733	0.0158416	2.05619	2.05619	0.672795
10-3-NODE-1-length-46156-cov-183-256-cds59	1653	10-3-NODE-1-length-46156-cov-183-256-cds59	10_3_VS_E1T_1.SORTED.bam	10_3_	E1T1	137	8.28796	173	994	1215.33	434.667	0.817883	0.398006	2.05495	2.05495	0.672662
10-3-NODE-1-length-46156-cov-183-256-cds18	195	10-3-NODE-1-length-46156-cov-183-256-cds18	10_3_VS_E1T_8.SORTED.bam	10_3_	E1T8	23	11.7949	31	173	140.333	51.6667	1.23278	0.6	2.05463	2.05463	0.672628
10-3-NODE-1-length-46156-cov-183-256-cds33	2043	10-3-NODE-1-length-46156-cov-183-256-cds33	10_3_VS_E5T_9.SORTED.bam	10_3_	E5T9	31	1.51738	25	156	1535	505	0.101629	0.049505	2.0529	2.0529	0.672442
10-3-NODE-1-length-46156-cov-183-256-cds36	564	10-3-NODE-1-length-46156-cov-183-256-cds36	10_3_VS_E5T1.SORTED.bam	10_3_	E5T1	9	1.59574	7	44	423.333	137.667	0.103937	0.0508475	2.04409	2.04409	0.671495
10-3-NODE-1-length-46156-cov-183-256-cds53	480	10-3-NODE-1-length-46156-cov-183-256-cds53	10_3_VS_E1T6.SORTED.bam	10_3_	E1T6	4	0.833333	4	26	363	114	0.0716253	0.0350877	2.04132	2.04132	0.671196
10-3-NODE-1-length-46156-cov-183-256-cds43	2559	10-3-NODE-1-length-46156-cov-183-256-cds43	10_3_VS_E1T6.SORTED.bam	10_3_	E1T6	172	6.72138	263	1844	1980	576	0.931313	0.456597	2.03968	2.03968	0.671018
10-3-NODE-1-length-46156-cov-183-256-cds8	393	10-3-NODE-1-length-46156-cov-183-256-cds8	10_3_VS_E1T_11.SORTED.bam	10_3_	E1T11	25	6.36132	31	200	296.333	93.6667	0.674916	0.330961	2.03926	2.03926	0.670973
10-3-NODE-1-length-46156-cov-183-256-cds32	1785	10-3-NODE-1-length-46156-cov-183-256-cds32	10_3_VS_E5T_9.SORTED.bam	10_3_	E5T9	25	1.40056	22	135	1339	443	0.100822	0.0496614	2.03018	2.03018	0.669986
5-12-NODE-1-length-46404-cov-112-738-NUEVO-cds27	690	5-12-NODE-1-length-46404-cov-112-738-NUEVO-cds27	5_12_VS_E1T11.SORTED.bam	5_12_	E1T11	51	7.3913	61	397	523.667	163.333	0.758116	0.373469	2.02993	2.02993	0.669959
5-4-NODE-1-length-46119-cov-180-895-NUEVO-reversed-cds26	690	5-4-NODE-1-length-46119-cov-180-895-NUEVO-reversed-cds26	5_4_VS_E1T_11.SORTED.bam	5_4_	E1T11	51	7.3913	61	397	523.667	163.333	0.758116	0.373469	2.02993	2.02993	0.669959
9-3-NODE-1-length-46150-cov-162-112-cds42	690	9-3-NODE-1-length-46150-cov-162-112-cds42	9_3_VS_E1T_11.sorted.bam	9_3_	E1T11	51	7.3913	61	397	523.667	163.333	0.758116	0.373469	2.02993	2.02993	0.669959
10-3-NODE-1-length-46156-cov-183-256-cds2	189	10-3-NODE-1-length-46156-cov-183-256-cds2	10_3_VS_E5T_6.SORTED.bam	10_3_	E5T6	22	11.6402	67	382	137.333	48.6667	2.78155	1.37671	2.02043	2.02043	0.668922
10-3-NODE-1-length-46156-cov-183-256-cds43	2559	10-3-NODE-1-length-46156-cov-183-256-cds43	10_3_VS_E1T_1.SORTED.bam	10_3_	E1T1	151	5.90074	210	1455	1980	576	0.734848	0.364583	2.01558	2.01558	0.668389
10-3-NODE-1-length-46156-cov-183-256-cds4	273	10-3-NODE-1-length-46156-cov-183-256-cds4	10_3_VS_E1T6.SORTED.bam	10_3_	E1T6	21	7.69231	34	198	200.667	69.3333	0.986711	0.490385	2.01212	2.01212	0.668008
10-3-NODE-1-length-46156-cov-183-256-cds48	1104	10-3-NODE-1-length-46156-cov-183-256-cds48	10_3_VS_E5T11.SORTED.bam	10_3_	E5T11	68	6.15942	150	871	817.667	283.333	1.06523	0.529412	2.01209	2.01209	0.668005
10-3-NODE-1-length-46156-cov-183-256-cds16	1014	10-3-NODE-1-length-46156-cov-183-256-cds16	10_3_VS_E5T_6.SORTED.bam	10_3_	E5T6	11	1.08481	16	103	770.333	240.667	0.133708	0.066482	2.0112	2.0112	0.667906
10-3-NODE-1-length-46156-cov-183-256-cds35	459	10-3-NODE-1-length-46156-cov-183-256-cds35	10_3_VS_E1T_8.SORTED.bam	10_3_	E1T8	25	5.44662	49	307	345.333	110.667	0.888996	0.442771	2.0078	2.0078	0.667531
10-3-NODE-1-length-46156-cov-183-256-cds7	147	10-3-NODE-1-length-46156-cov-183-256-cds7	10_3_VS_E1T6.SORTED.bam	10_3_	E1T6	12	8.16327	26	177	111.333	32.6667	1.58982	0.795918	1.99747	1.99747	0.666385
10-3-NODE-1-length-46156-cov-183-256-cds7	147	10-3-NODE-1-length-46156-cov-183-256-cds7	10_3_VS_E1T_1.SORTED.bam	10_3_	E1T1	12	8.16327	19	129	111.333	32.6667	1.15868	0.581633	1.99212	1.99212	0.665789
10-3-NODE-1-length-46156-cov-183-256-cds32	1785	10-3-NODE-1-length-46156-cov-183-256-cds32	10_3_VS_E5T_6.SORTED.bam	10_3_	E5T6	73	4.08964	114	683	1339	443	0.510082	0.257336	1.98216	1.98216	0.664673
10-3-NODE-1-length-46156-cov-183-256-cds37	645	10-3-NODE-1-length-46156-cov-183-256-cds37	10_3_VS_E5T_6.SORTED.bam	10_3_	E5T6	26	4.03101	45	280	488.667	153.333	0.572988	0.293478	1.9524	1.9524	0.661293
10-3-NODE-1-length-46156-cov-183-256-cds24	174	10-3-NODE-1-length-46156-cov-183-256-cds24	10_3_VS_E1T_8.SORTED.bam	10_3_	E1T8	11	6.32184	34	208	129.667	41.3333	1.60411	0.822581	1.9501	1.9501	0.661028
10-3-NODE-1-length-46156-cov-183-256-cds8	393	10-3-NODE-1-length-46156-cov-183-256-cds8	10_3_VS_E1T_8.SORTED.bam	10_3_	E1T8	45	11.4504	83	511	296.333	93.6667	1.72441	0.886121	1.94602	1.94602	0.660559
15-1-NODE-1-length-45931-cov-134-593-reversed-cds55	690	15-1-NODE-1-length-45931-cov-134-593-reversed-cds55	15_1_VS_E5T_8.SORTED.bam	15_1_	E5T8	27	3.91304	31	193	523.667	163.333	0.368555	0.189796	1.94185	1.94185	0.660078
1-7-NODE-1-length-46677-cov-96-6139-cds41	690	1-7-NODE-1-length-46677-cov-96-6139-cds41	1_7_VS_E5T8_sort.bam	1_7_	E5T8	27	3.91304	31	193	523.667	163.333	0.368555	0.189796	1.94185	1.94185	0.660078
2-17-NODE-1-length-46121-cov-121-892-reversed-cds7	690	2-17-NODE-1-length-46121-cov-121-892-reversed-cds7	2_17_VS_E5T_8.SORTED.bam	2_17_	E5T8	27	3.91304	31	193	523.667	163.333	0.368555	0.189796	1.94185	1.94185	0.660078
3-12-NODE-1-length-46379-cov-124-745-reversed-cds48	690	3-12-NODE-1-length-46379-cov-124-745-reversed-cds48	3_12_VS_E5T_8.SORTED.bam	3_12_	E5T8	27	3.91304	31	193	523.667	163.333	0.368555	0.189796	1.94185	1.94185	0.660078
5-12-NODE-1-length-46404-cov-112-738-NUEVO-cds27	690	5-12-NODE-1-length-46404-cov-112-738-NUEVO-cds27	5_12_VS_E5_T8.SORTED.bam	5_12_	E5T8	27	3.91304	31	193	523.667	163.333	0.368555	0.189796	1.94185	1.94185	0.660078
5-4-NODE-1-length-46119-cov-180-895-NUEVO-reversed-cds26	690	5-4-NODE-1-length-46119-cov-180-895-NUEVO-reversed-cds26	5_4_VS_E5T_8.SORTED.bam	5_4_	E5T8	27	3.91304	31	193	523.667	163.333	0.368555	0.189796	1.94185	1.94185	0.660078
9-3-NODE-1-length-46150-cov-162-112-cds42	690	9-3-NODE-1-length-46150-cov-162-112-cds42	9_3_VS_E5T_8.sorted.bam	9_3_	E5T8	27	3.91304	31	193	523.667	163.333	0.368555	0.189796	1.94185	1.94185	0.660078
10-3-NODE-1-length-46156-cov-183-256-cds15	927	10-3-NODE-1-length-46156-cov-183-256-cds15	10_3_VS_E5T1.SORTED.bam	10_3_	E5T1	20	2.1575	21	136	711	213	0.19128	0.0985915	1.94012	1.94012	0.659878
10-3-NODE-1-length-46156-cov-183-256-cds61	315	10-3-NODE-1-length-46156-cov-183-256-cds61	10_3_VS_E5T_6.SORTED.bam	10_3_	E5T6	55	17.4603	150	914	236.667	75.3333	3.86197	1.99115	1.93957	1.93957	0.659814
10-3-NODE-1-length-46156-cov-183-256-cds36	564	10-3-NODE-1-length-46156-cov-183-256-cds36	10_3_VS_E5T_6.SORTED.bam	10_3_	E5T6	23	4.07801	30	178	423.333	137.667	0.420472	0.217918	1.9295	1.9295	0.658645
10-3-NODE-1-length-46156-cov-183-256-cds14	609	10-3-NODE-1-length-46156-cov-183-256-cds14	10_3_VS_E1T_8.SORTED.bam	10_3_	E1T8	45	7.38916	66	416	464	142	0.896552	0.464789	1.92894	1.92894	0.65858
10-3-NODE-1-length-46156-cov-183-256-cds4	273	10-3-NODE-1-length-46156-cov-183-256-cds4	10_3_VS_E1T_8.SORTED.bam	10_3_	E1T8	25	9.15751	43	240	200.667	69.3333	1.19601	0.620192	1.92846	1.92846	0.658523
10-3-NODE-1-length-46156-cov-183-256-cds58	1371	10-3-NODE-1-length-46156-cov-183-256-cds58	10_3_VS_E5T11.SORTED.bam	10_3_	E5T11	23	1.67761	21	132	1047.33	320.667	0.126034	0.0654886	1.92452	1.92452	0.658064
10-3-NODE-1-length-46156-cov-183-256-cds22	321	10-3-NODE-1-length-46156-cov-183-256-cds22	10_3_VS_E5T1.SORTED.bam	10_3_	E5T1	13	4.04984	18	100	236.333	81.6667	0.423131	0.220408	1.91976	1.91976	0.657506
10-3-NODE-1-length-46156-cov-183-256-cds6	468	10-3-NODE-1-length-46156-cov-183-256-cds6	10_3_VS_E1T6.SORTED.bam	10_3_	E1T6	57	12.1795	92	552	352.333	112.667	1.5667	0.816568	1.91864	1.91864	0.657374
10-3-NODE-1-length-46156-cov-183-256-cds5	555	10-3-NODE-1-length-46156-cov-183-256-cds5	10_3_VS_E5T11.SORTED.bam	10_3_	E5T11	36	6.48649	45	250	410.333	141.667	0.609261	0.317647	1.91804	1.91804	0.657305
10-3-NODE-1-length-46156-cov-183-256-cds38	663	10-3-NODE-1-length-46156-cov-183-256-cds38	10_3_VS_E1T_1.SORTED.bam	10_3_	E1T1	25	3.77074	34	189	491	169	0.384929	0.201183	1.91332	1.91332	0.656749
10-3-NODE-1-length-46156-cov-183-256-cds49	198	10-3-NODE-1-length-46156-cov-183-256-cds49	10_3_VS_E5T11.SORTED.bam	10_3_	E5T11	7	3.53535	9	59	151	44	0.390728	0.204545	1.91023	1.91023	0.656384
10-3-NODE-1-length-46156-cov-183-256-cds22	321	10-3-NODE-1-length-46156-cov-183-256-cds22	10_3_VS_E5T_9.SORTED.bam	10_3_	E5T9	11	3.42679	16	88	236.333	81.6667	0.372355	0.195918	1.90056	1.90056	0.655239
10-3-NODE-1-length-46156-cov-183-256-cds38	663	10-3-NODE-1-length-46156-cov-183-256-cds38	10_3_VS_E5T11.SORTED.bam	10_3_	E5T11	35	5.27903	72	397	491	169	0.808554	0.426036	1.89786	1.89786	0.654917
10-3-NODE-1-length-46156-cov-183-256-cds55	420	10-3-NODE-1-length-46156-cov-183-256-cds55	10_3_VS_E5T_6.SORTED.bam	10_3_	E5T6	27	6.42857	30	183	318.333	98.6667	0.574869	0.304054	1.89068	1.89068	0.654061
10-3-NODE-1-length-46156-cov-183-256-cds23	420	10-3-NODE-1-length-46156-cov-183-256-cds23	10_3_VS_E5T1.SORTED.bam	10_3_	E5T1	12	2.85714	12	69	314	103	0.219745	0.116505	1.88615	1.88615	0.653517
10-3-NODE-1-length-46156-cov-183-256-cds39	348	10-3-NODE-1-length-46156-cov-183-256-cds39	10_3_VS_E5T_9.SORTED.bam	10_3_	E5T9	10	2.87356	9	57	266	79	0.214286	0.113924	1.88095	1.88095	0.652893
12-10-NODE-1-length-46677-cov-62-7638-cds43	690	12-10-NODE-1-length-46677-cov-62-7638-cds43	12_10_VS_E5T8.SORTED.bam	12_10_	E5T8	34	4.92754	38	229	524	163	0.437023	0.233129	1.8746	1.8746	0.652125
10-3-NODE-1-length-46156-cov-183-256-cds51	1449	10-3-NODE-1-length-46156-cov-183-256-cds51	10_3_VS_E1T6.SORTED.bam	10_3_	E1T6	75	5.17598	119	728	1108.33	337.667	0.656842	0.352419	1.86381	1.86381	0.650815
10-3-NODE-1-length-46156-cov-183-256-cds33	2043	10-3-NODE-1-length-46156-cov-183-256-cds33	10_3_VS_E5T1.SORTED.bam	10_3_	E5T1	27	1.32159	32	181	1535	505	0.117915	0.0633663	1.86085	1.86085	0.650454
10-3-NODE-1-length-46156-cov-183-256-cds34	327	10-3-NODE-1-length-46156-cov-183-256-cds34	10_3_VS_E1T_11.SORTED.bam	10_3_	E1T11	16	4.89297	17	99	245.667	78.3333	0.402985	0.217021	1.85689	1.85689	0.649969
10-3-NODE-1-length-46156-cov-183-256-cds10	660	10-3-NODE-1-length-46156-cov-183-256-cds10	10_3_VS_E1T_8.SORTED.bam	10_3_	E1T8	30	4.54545	27	179	513.333	143.667	0.348701	0.187935	1.85544	1.85544	0.649791
10-3-NODE-1-length-46156-cov-183-256-cds60	189	10-3-NODE-1-length-46156-cov-183-256-cds60	10_3_VS_E1T_8.SORTED.bam	10_3_	E1T8	30	15.873	52	305	141.333	44.6667	2.15802	1.16418	1.85368	1.85368	0.649576
10-3-NODE-1-length-46156-cov-183-256-cds61	315	10-3-NODE-1-length-46156-cov-183-256-cds61	10_3_VS_E1T_1.SORTED.bam	10_3_	E1T1	57	18.0952	148	857	236.667	75.3333	3.62113	1.9646	1.84319	1.84319	0.648282
10-3-NODE-1-length-46156-cov-183-256-cds47	201	10-3-NODE-1-length-46156-cov-183-256-cds47	10_3_VS_E1T6.SORTED.bam	10_3_	E1T6	9	4.47761	10	55	148.333	49.6667	0.370787	0.201342	1.84157	1.84157	0.648082
10-3-NODE-1-length-46156-cov-183-256-cds33	2043	10-3-NODE-1-length-46156-cov-183-256-cds33	10_3_VS_E5T8.SORTED.bam	10_3_	E5T8	47	2.30054	39	218	1535	505	0.14202	0.0772277	1.83897	1.83897	0.64776
10-3-NODE-1-length-46156-cov-183-256-cds40	1119	10-3-NODE-1-length-46156-cov-183-256-cds40	10_3_VS_E1T6.SORTED.bam	10_3_	E1T6	90	8.0429	165	930	842.333	273.667	1.10408	0.602923	1.8312	1.8312	0.646793
10-3-NODE-1-length-46156-cov-183-256-cds11	336	10-3-NODE-1-length-46156-cov-183-256-cds11	10_3_VS_E1T_1.SORTED.bam	10_3_	E1T1	22	6.54762	33	167	244.667	88.3333	0.682561	0.373585	1.82706	1.82706	0.646275
10-3-NODE-1-length-46156-cov-183-256-cds59	1653	10-3-NODE-1-length-46156-cov-183-256-cds59	10_3_VS_E1T_11.SORTED.bam	10_3_	E1T11	84	5.08167	88	449	1215.33	434.667	0.369446	0.202454	1.82484	1.82484	0.645998
10-3-NODE-1-length-46156-cov-183-256-cds60	189	10-3-NODE-1-length-46156-cov-183-256-cds60	10_3_VS_E1T_1.SORTED.bam	10_3_	E1T1	33	17.4603	84	485	141.333	44.6667	3.4316	1.8806	1.82474	1.82474	0.645985
10-3-NODE-1-length-46156-cov-183-256-cds37	645	10-3-NODE-1-length-46156-cov-183-256-cds37	10_3_VS_E5T11.SORTED.bam	10_3_	E5T11	29	4.49612	42	244	488.667	153.333	0.499318	0.273913	1.82291	1.82291	0.645755
10-3-NODE-1-length-46156-cov-183-256-cds9	384	10-3-NODE-1-length-46156-cov-183-256-cds9	10_3_VS_E5T_9.SORTED.bam	10_3_	E5T9	22	5.72917	29	159	286	95	0.555944	0.305263	1.8212	1.8212	0.64554
10-3-NODE-1-length-46156-cov-183-256-cds36	564	10-3-NODE-1-length-46156-cov-183-256-cds36	10_3_VS_E5T8.SORTED.bam	10_3_	E5T8	28	4.96454	31	173	423.333	137.667	0.408661	0.225182	1.81481	1.81481	0.644736
10-3-NODE-1-length-46156-cov-183-256-cds53	480	10-3-NODE-1-length-46156-cov-183-256-cds53	10_3_VS_E1T_1.SORTED.bam	10_3_	E1T1	9	1.875	9	51	363	114	0.140496	0.0789474	1.77961	1.77961	0.640238
10-3-NODE-1-length-46156-cov-183-256-cds30	1062	10-3-NODE-1-length-46156-cov-183-256-cds30	10_3_VS_E1T_11.SORTED.bam	10_3_	E1T11	7	0.659134	7	32	763.667	295.333	0.0419031	0.023702	1.76791	1.76791	0.638717
10-3-NODE-1-length-46156-cov-183-256-cds56	198	10-3-NODE-1-length-46156-cov-183-256-cds56	10_3_VS_E1T_8.SORTED.bam	10_3_	E1T8	1	0.505051	1	6	150.667	44.3333	0.039823	0.0225564	1.76549	1.76549	0.6384
10-3-NODE-1-length-46156-cov-183-256-cds57	1323	10-3-NODE-1-length-46156-cov-183-256-cds57	10_3_VS_E5T11.SORTED.bam	10_3_	E5T11	12	0.907029	11	60	997.333	322.667	0.0601604	0.0340909	1.76471	1.76471	0.638298
10-3-NODE-1-length-46156-cov-183-256-cds39	348	10-3-NODE-1-length-46156-cov-183-256-cds39	10_3_VS_E5T1.SORTED.bam	10_3_	E5T1	17	4.88506	17	101	266	79	0.379699	0.21519	1.76448	1.76448	0.638269
15-1-NODE-1-length-45931-cov-134-593-reversed-cds55	690	15-1-NODE-1-length-45931-cov-134-593-reversed-cds55	15_1_VS_E5T_11.SORTED.bam	15_1_	E5T11	47	6.81159	145	819	523.667	163.333	1.56397	0.887755	1.76172	1.76172	0.637906
3-12-NODE-1-length-46379-cov-124-745-reversed-cds48	690	3-12-NODE-1-length-46379-cov-124-745-reversed-cds48	3_12_VS_E5T_11.SORTED.bam	3_12_	E5T11	47	6.81159	145	819	523.667	163.333	1.56397	0.887755	1.76172	1.76172	0.637906
5-4-NODE-1-length-46119-cov-180-895-NUEVO-reversed-cds26	690	5-4-NODE-1-length-46119-cov-180-895-NUEVO-reversed-cds26	5_4_VS_E5T_11.SORTED.bam	5_4_	E5T11	47	6.81159	145	819	523.667	163.333	1.56397	0.887755	1.76172	1.76172	0.637906
9-3-NODE-1-length-46150-cov-162-112-cds42	690	9-3-NODE-1-length-46150-cov-162-112-cds42	9_3_VS_E5T11.sorted.bam	9_3_	E5T11	47	6.81159	145	819	523.667	163.333	1.56397	0.887755	1.76172	1.76172	0.637906
10-3-NODE-1-length-46156-cov-183-256-cds24	174	10-3-NODE-1-length-46156-cov-183-256-cds24	10_3_VS_E1T6.SORTED.bam	10_3_	E1T6	13	7.47126	38	210	129.667	41.3333	1.61954	0.919355	1.7616	1.7616	0.637891
10-3-NODE-1-length-46156-cov-183-256-cds4	273	10-3-NODE-1-length-46156-cov-183-256-cds4	10_3_VS_E1T_1.SORTED.bam	10_3_	E1T1	19	6.95971	32	163	200.667	69.3333	0.812292	0.461538	1.75997	1.75997	0.637677
10-3-NODE-1-length-46156-cov-183-256-cds32	1785	10-3-NODE-1-length-46156-cov-183-256-cds32	10_3_VS_E5T1.SORTED.bam	10_3_	E5T1	30	1.68067	30	159	1339	443	0.118745	0.0677201	1.75347	1.75347	0.636822
10-3-NODE-1-length-46156-cov-183-256-cds8	393	10-3-NODE-1-length-46156-cov-183-256-cds8	10_3_VS_E5T11.SORTED.bam	10_3_	E5T11	22	5.59796	52	288	296.333	93.6667	0.971879	0.55516	1.75063	1.75063	0.636447
10-3-NODE-1-length-46156-cov-183-256-cds17	384	10-3-NODE-1-length-46156-cov-183-256-cds17	10_3_VS_E5T8.SORTED.bam	10_3_	E5T8	9	2.34375	10	53	287	94	0.184669	0.106383	1.73589	1.73589	0.634488
10-3-NODE-1-length-46156-cov-183-256-cds33	2043	10-3-NODE-1-length-46156-cov-183-256-cds33	10_3_VS_E1T_8.SORTED.bam	10_3_	E1T8	91	4.45423	117	617	1535	505	0.401954	0.231683	1.73493	1.73493	0.63436
10-3-NODE-1-length-46156-cov-183-256-cds55	420	10-3-NODE-1-length-46156-cov-183-256-cds55	10_3_VS_E5T_9.SORTED.bam	10_3_	E5T9	31	7.38095	27	151	318.333	98.6667	0.474346	0.273649	1.73341	1.73341	0.634157
10-3-NODE-1-length-46156-cov-183-256-cds39	348	10-3-NODE-1-length-46156-cov-183-256-cds39	10_3_VS_E5T_6.SORTED.bam	10_3_	E5T6	27	7.75862	58	337	266	79	1.26692	0.734177	1.72563	1.72563	0.633112
15-1-NODE-1-length-45931-cov-134-593-reversed-cds55	690	15-1-NODE-1-length-45931-cov-134-593-reversed-cds55	15_1_VS_E5T_6.SORTED.bam	15_1_	E5T6	40	5.7971	57	314	523.667	163.333	0.599618	0.34898	1.7182	1.7182	0.63211
1-7-NODE-1-length-46677-cov-96-6139-cds41	690	1-7-NODE-1-length-46677-cov-96-6139-cds41	1_7_VS_E5T6.sort.bam	1_7_	E5T6	40	5.7971	57	314	523.667	163.333	0.599618	0.34898	1.7182	1.7182	0.63211
2-17-NODE-1-length-46121-cov-121-892-reversed-cds7	690	2-17-NODE-1-length-46121-cov-121-892-reversed-cds7	2_17_VS_E5T_6.SORTED.bam	2_17_	E5T6	40	5.7971	57	314	523.667	163.333	0.599618	0.34898	1.7182	1.7182	0.63211
3-12-NODE-1-length-46379-cov-124-745-reversed-cds48	690	3-12-NODE-1-length-46379-cov-124-745-reversed-cds48	3_12_VS_E5T6.SORTED.bam	3_12_	E5T6	40	5.7971	57	314	523.667	163.333	0.599618	0.34898	1.7182	1.7182	0.63211
5-12-NODE-1-length-46404-cov-112-738-NUEVO-cds27	690	5-12-NODE-1-length-46404-cov-112-738-NUEVO-cds27	5_12_VS_E5T_6.SORTED.bam	5_12_	E5T6	40	5.7971	57	314	523.667	163.333	0.599618	0.34898	1.7182	1.7182	0.63211
5-4-NODE-1-length-46119-cov-180-895-NUEVO-reversed-cds26	690	5-4-NODE-1-length-46119-cov-180-895-NUEVO-reversed-cds26	5_4_VS_E5T_6.SORTED.bam	5_4_	E5T6	40	5.7971	57	314	523.667	163.333	0.599618	0.34898	1.7182	1.7182	0.63211
9-3-NODE-1-length-46150-cov-162-112-cds42	690	9-3-NODE-1-length-46150-cov-162-112-cds42	9_3_VS_E5T_6.sorted.bam	9_3_	E5T6	40	5.7971	57	314	523.667	163.333	0.599618	0.34898	1.7182	1.7182	0.63211
10-3-NODE-1-length-46156-cov-183-256-cds1	99	10-3-NODE-1-length-46156-cov-183-256-cds1	10_3_VS_E5T_6.SORTED.bam	10_3_	E5T6	15	15.1515	22	122	75.6667	23.3333	1.61233	0.942857	1.71005	1.71005	0.631003
10-3-NODE-1-length-46156-cov-183-256-cds21	426	10-3-NODE-1-length-46156-cov-183-256-cds21	10_3_VS_E5T1.SORTED.bam	10_3_	E5T1	14	3.28638	17	79	309.333	113.667	0.255388	0.14956	1.70759	1.70759	0.630668
10-3-NODE-1-length-46156-cov-183-256-cds15	927	10-3-NODE-1-length-46156-cov-183-256-cds15	10_3_VS_E1T6.SORTED.bam	10_3_	E1T6	83	8.95361	164	930	711	213	1.30802	0.769953	1.69883	1.69883	0.629469
10-3-NODE-1-length-46156-cov-183-256-cds61	315	10-3-NODE-1-length-46156-cov-183-256-cds61	10_3_VS_E5T_9.SORTED.bam	10_3_	E5T9	40	12.6984	63	328	236.667	75.3333	1.38592	0.836283	1.65723	1.65723	0.623669
12-10-NODE-1-length-46677-cov-62-7638-cds19	198	12-10-NODE-1-length-46677-cov-62-7638-cds19	12_10_VS_E5T9.SORTED.bam	12_10_	E5T9	2	1.0101	3	17	151	44	0.112583	0.0681818	1.65121	1.65121	0.622814
15-1-NODE-1-length-45931-cov-134-593-reversed-cds31	198	15-1-NODE-1-length-45931-cov-134-593-reversed-cds31	15_1_VS_E5T_9.SORTED.bam	15_1_	E5T9	2	1.0101	3	17	151	44	0.112583	0.0681818	1.65121	1.65121	0.622814
3-12-NODE-1-length-46379-cov-124-745-reversed-cds24	198	3-12-NODE-1-length-46379-cov-124-745-reversed-cds24	3_12_VS_E5T9.SORTED.bam	3_12_	E5T9	2	1.0101	3	17	151	44	0.112583	0.0681818	1.65121	1.65121	0.622814
9-3-NODE-1-length-46150-cov-162-112-cds18	198	9-3-NODE-1-length-46150-cov-162-112-cds18	9_3_VS_E5T_9.sorted.bam	9_3_	E5T9	2	1.0101	3	17	151	44	0.112583	0.0681818	1.65121	1.65121	0.622814
10-3-NODE-1-length-46156-cov-183-256-cds61	315	10-3-NODE-1-length-46156-cov-183-256-cds61	10_3_VS_E1T6.SORTED.bam	10_3_	E1T6	48	15.2381	123	632	236.667	75.3333	2.67042	1.63274	1.63554	1.63554	0.620572
10-3-NODE-1-length-46156-cov-183-256-cds22	321	10-3-NODE-1-length-46156-cov-183-256-cds22	10_3_VS_E1T9.SORTED.bam	10_3_	E1T9	6	1.86916	7	33	236.333	81.6667	0.139633	0.0857143	1.62906	1.62906	0.619635
10-3-NODE-1-length-46156-cov-183-256-cds40	1119	10-3-NODE-1-length-46156-cov-183-256-cds40	10_3_VS_E5T_6.SORTED.bam	10_3_	E5T6	54	4.82574	98	491	842.333	273.667	0.582905	0.3581	1.62777	1.62777	0.619449
10-3-NODE-1-length-46156-cov-183-256-cds61	315	10-3-NODE-1-length-46156-cov-183-256-cds61	10_3_VS_E1T_8.SORTED.bam	10_3_	E1T8	55	17.4603	171	870	236.667	75.3333	3.67606	2.26991	1.61947	1.61947	0.618244
10-3-NODE-1-length-46156-cov-183-256-cds22	321	10-3-NODE-1-length-46156-cov-183-256-cds22	10_3_VS_E5T_6.SORTED.bam	10_3_	E5T6	25	7.78816	49	229	236.333	81.6667	0.96897	0.6	1.61495	1.61495	0.617584
10-3-NODE-1-length-46156-cov-183-256-cds41	642	10-3-NODE-1-length-46156-cov-183-256-cds41	10_3_VS_E1T6.SORTED.bam	10_3_	E1T6	45	7.00935	87	434	483	156	0.898551	0.557692	1.61119	1.61119	0.617033
10-3-NODE-1-length-46156-cov-183-256-cds24	174	10-3-NODE-1-length-46156-cov-183-256-cds24	10_3_VS_E1T_1.SORTED.bam	10_3_	E1T1	12	6.89655	22	111	129.667	41.3333	0.856041	0.532258	1.60832	1.60832	0.616611
10-3-NODE-1-length-46156-cov-183-256-cds33	2043	10-3-NODE-1-length-46156-cov-183-256-cds33	10_3_VS_E1T_1.SORTED.bam	10_3_	E1T1	55	2.69212	72	351	1535	505	0.228664	0.142574	1.60383	1.60383	0.61595
10-3-NODE-1-length-46156-cov-183-256-cds60	189	10-3-NODE-1-length-46156-cov-183-256-cds60	10_3_VS_E5T_9.SORTED.bam	10_3_	E5T9	25	13.2275	45	228	141.333	44.6667	1.61321	1.00746	1.60126	1.60126	0.615571
12-10-NODE-1-length-46677-cov-62-7638-cds42	429	12-10-NODE-1-length-46677-cov-62-7638-cds42	12_10_VS_E5T8.SORTED.bam	12_10_	E5T8	17	3.9627	22	96	311.667	114.333	0.308021	0.19242	1.60078	1.60078	0.6155
15-1-NODE-1-length-45931-cov-134-593-reversed-cds54	429	15-1-NODE-1-length-45931-cov-134-593-reversed-cds54	15_1_VS_E5T_8.SORTED.bam	15_1_	E5T8	17	3.9627	22	96	311.667	114.333	0.308021	0.19242	1.60078	1.60078	0.6155
1-7-NODE-1-length-46677-cov-96-6139-cds40	429	1-7-NODE-1-length-46677-cov-96-6139-cds40	1_7_VS_E5T8_sort.bam	1_7_	E5T8	17	3.9627	22	96	311.667	114.333	0.308021	0.19242	1.60078	1.60078	0.6155
2-17-NODE-1-length-46121-cov-121-892-reversed-cds6	429	2-17-NODE-1-length-46121-cov-121-892-reversed-cds6	2_17_VS_E5T_8.SORTED.bam	2_17_	E5T8	17	3.9627	22	96	311.667	114.333	0.308021	0.19242	1.60078	1.60078	0.6155
3-12-NODE-1-length-46379-cov-124-745-reversed-cds47	429	3-12-NODE-1-length-46379-cov-124-745-reversed-cds47	3_12_VS_E5T_8.SORTED.bam	3_12_	E5T8	17	3.9627	22	96	311.667	114.333	0.308021	0.19242	1.60078	1.60078	0.6155
5-12-NODE-1-length-46404-cov-112-738-NUEVO-cds26	429	5-12-NODE-1-length-46404-cov-112-738-NUEVO-cds26	5_12_VS_E5_T8.SORTED.bam	5_12_	E5T8	17	3.9627	22	96	311.667	114.333	0.308021	0.19242	1.60078	1.60078	0.6155
5-4-NODE-1-length-46119-cov-180-895-NUEVO-reversed-cds25	429	5-4-NODE-1-length-46119-cov-180-895-NUEVO-reversed-cds25	5_4_VS_E5T_8.SORTED.bam	5_4_	E5T8	17	3.9627	22	96	311.667	114.333	0.308021	0.19242	1.60078	1.60078	0.6155
9-3-NODE-1-length-46150-cov-162-112-cds41	429	9-3-NODE-1-length-46150-cov-162-112-cds41	9_3_VS_E5T_8.sorted.bam	9_3_	E5T8	17	3.9627	22	96	311.667	114.333	0.308021	0.19242	1.60078	1.60078	0.6155
10-3-NODE-1-length-46156-cov-183-256-cds33	2043	10-3-NODE-1-length-46156-cov-183-256-cds33	10_3_VS_E5T11.SORTED.bam	10_3_	E5T11	107	5.2374	183	889	1535	505	0.579153	0.362376	1.59821	1.59821	0.61512
12-10-NODE-1-length-46677-cov-62-7638-cds43	690	12-10-NODE-1-length-46677-cov-62-7638-cds43	12_10_VS_E5T6.SORTED.bam	12_10_	E5T6	47	6.81159	76	390	524	163	0.744275	0.466258	1.59627	1.59627	0.614833
10-3-NODE-1-length-46156-cov-183-256-cds38	663	10-3-NODE-1-length-46156-cov-183-256-cds38	10_3_VS_E5T_6.SORTED.bam	10_3_	E5T6	34	5.12821	84	388	491	169	0.790224	0.497041	1.58986	1.58986	0.613878
10-3-NODE-1-length-46156-cov-183-256-cds14	609	10-3-NODE-1-length-46156-cov-183-256-cds14	10_3_VS_E5T8.SORTED.bam	10_3_	E5T8	25	4.10509	26	134	464	142	0.288793	0.183099	1.57725	1.57725	0.61199
10-3-NODE-1-length-46156-cov-183-256-cds11	336	10-3-NODE-1-length-46156-cov-183-256-cds11	10_3_VS_E5T_6.SORTED.bam	10_3_	E5T6	16	4.7619	33	144	244.667	88.3333	0.588556	0.373585	1.57543	1.57543	0.611715
10-3-NODE-1-length-46156-cov-183-256-cds41	642	10-3-NODE-1-length-46156-cov-183-256-cds41	10_3_VS_E5T1.SORTED.bam	10_3_	E5T1	10	1.55763	8	39	483	156	0.0807453	0.0512821	1.57453	1.57453	0.61158
10-3-NODE-1-length-46156-cov-183-256-cds41	642	10-3-NODE-1-length-46156-cov-183-256-cds41	10_3_VS_E1T_8.SORTED.bam	10_3_	E1T8	33	5.14019	53	257	483	156	0.532091	0.339744	1.56615	1.56615	0.610312
10-3-NODE-1-length-46156-cov-183-256-cds33	2043	10-3-NODE-1-length-46156-cov-183-256-cds33	10_3_VS_E1T6.SORTED.bam	10_3_	E1T6	135	6.60793	241	1145	1535	505	0.745928	0.477228	1.56304	1.56304	0.609839
15-1-NODE-1-length-45931-cov-134-593-reversed-cds6	1014	15-1-NODE-1-length-45931-cov-134-593-reversed-cds6	15_1_VS_E1T9.SORTED.bam	15_1_	E1T9	5	0.493097	4	20	770.333	240.667	0.0259628	0.0166205	1.56209	1.56209	0.609694
2-17-NODE-1-length-46121-cov-121-892-reversed-cds16	1014	2-17-NODE-1-length-46121-cov-121-892-reversed-cds16	2_17_VS_E1T_9.SORTED.bam	2_17_	E1T9	5	0.493097	4	20	770.333	240.667	0.0259628	0.0166205	1.56209	1.56209	0.609694
5-12-NODE-1-length-46404-cov-112-738-NUEVO-cds36	1014	5-12-NODE-1-length-46404-cov-112-738-NUEVO-cds36	5_12_VS_E1_T9.SORTED.bam	5_12_	E1T9	5	0.493097	4	20	770.333	240.667	0.0259628	0.0166205	1.56209	1.56209	0.609694
5-4-NODE-1-length-46119-cov-180-895-NUEVO-reversed-cds35	1014	5-4-NODE-1-length-46119-cov-180-895-NUEVO-reversed-cds35	5_4_VS_E1T_9.SORTED.bam	5_4_	E1T9	5	0.493097	4	20	770.333	240.667	0.0259628	0.0166205	1.56209	1.56209	0.609694
9-3-NODE-1-length-46150-cov-162-112-cds51	1014	9-3-NODE-1-length-46150-cov-162-112-cds51	9_3_VS_E1T_9.sorted.bam	9_3_	E1T9	5	0.493097	4	20	770.333	240.667	0.0259628	0.0166205	1.56209	1.56209	0.609694
1-7-NODE-1-length-46677-cov-96-6139-cds51	1014	1-7-NODE-1-length-46677-cov-96-6139-cds51	1_7_VS_E1T9_sort.bam	1_7_	E1T9	5	0.493097	4	20	770.667	240.333	0.0259516	0.0166436	1.55926	1.55926	0.609261
3-12-NODE-1-length-46379-cov-124-745-reversed-cds58	1014	3-12-NODE-1-length-46379-cov-124-745-reversed-cds58	3_12_VS_E1T9.SORTED.bam	3_12_	E1T9	5	0.493097	4	20	770.667	240.333	0.0259516	0.0166436	1.55926	1.55926	0.609261
10-3-NODE-1-length-46156-cov-183-256-cds45	195	10-3-NODE-1-length-46156-cov-183-256-cds45	10_3_VS_E5T11.SORTED.bam	10_3_	E5T11	5	2.5641	4	19	145	47	0.131034	0.0851064	1.53966	1.53966	0.606246
10-3-NODE-1-length-46156-cov-183-256-cds42	1383	10-3-NODE-1-length-46156-cov-183-256-cds42	10_3_VS_E5T_6.SORTED.bam	10_3_	E5T6	37	2.67534	64	300	1039.67	340.333	0.288554	0.188051	1.53445	1.53445	0.605436
10-3-NODE-1-length-46156-cov-183-256-cds23	420	10-3-NODE-1-length-46156-cov-183-256-cds23	10_3_VS_E1T_8.SORTED.bam	10_3_	E1T8	41	9.7619	92	430	314	103	1.36943	0.893204	1.53316	1.53316	0.605237
12-10-NODE-1-length-46677-cov-62-7638-cds24	591	12-10-NODE-1-length-46677-cov-62-7638-cds24	12_10_VS_E1T8.SORTED.bam	12_10_	E1T8	7	1.18443	9	39	435	153	0.0896552	0.0588235	1.52414	1.52414	0.603825
15-1-NODE-1-length-45931-cov-134-593-reversed-cds36	591	15-1-NODE-1-length-45931-cov-134-593-reversed-cds36	15_1_VS_E1T8.SORTED.bam	15_1_	E1T8	7	1.18443	9	39	435	153	0.0896552	0.0588235	1.52414	1.52414	0.603825
1-7-NODE-1-length-46677-cov-96-6139-cds22	591	1-7-NODE-1-length-46677-cov-96-6139-cds22	1_7_VS_E1T8_sort.bam	1_7_	E1T8	7	1.18443	9	39	435	153	0.0896552	0.0588235	1.52414	1.52414	0.603825
2-17-NODE-1-length-46121-cov-121-892-reversed-cds46	591	2-17-NODE-1-length-46121-cov-121-892-reversed-cds46	2_17_VS_E1T_8.SORTED.bam	2_17_	E1T8	7	1.18443	9	39	435	153	0.0896552	0.0588235	1.52414	1.52414	0.603825
3-12-NODE-1-length-46379-cov-124-745-reversed-cds29	591	3-12-NODE-1-length-46379-cov-124-745-reversed-cds29	3_12_VS_E1T_8.SORTED.bam	3_12_	E1T8	7	1.18443	9	39	435	153	0.0896552	0.0588235	1.52414	1.52414	0.603825
5-12-NODE-1-length-46404-cov-112-738-NUEVO-cds8	591	5-12-NODE-1-length-46404-cov-112-738-NUEVO-cds8	5_12_VS_E1T8.SORTED.bam	5_12_	E1T8	7	1.18443	9	39	435	153	0.0896552	0.0588235	1.52414	1.52414	0.603825
5-4-NODE-1-length-46119-cov-180-895-NUEVO-reversed-cds7	591	5-4-NODE-1-length-46119-cov-180-895-NUEVO-reversed-cds7	5_4_VS_E1T_8.SORTED.bam	5_4_	E1T8	7	1.18443	9	39	435	153	0.0896552	0.0588235	1.52414	1.52414	0.603825
9-3-NODE-1-length-46150-cov-162-112-cds23	591	9-3-NODE-1-length-46150-cov-162-112-cds23	9_3_VS_E1T8.sorted.bam	9_3_	E1T8	7	1.18443	9	39	435	153	0.0896552	0.0588235	1.52414	1.52414	0.603825
10-3-NODE-1-length-46156-cov-183-256-cds37	645	10-3-NODE-1-length-46156-cov-183-256-cds37	10_3_VS_E5T_9.SORTED.bam	10_3_	E5T9	18	2.7907	19	92	488.667	153.333	0.188267	0.123913	1.51935	1.51935	0.603072
10-3-NODE-1-length-46156-cov-183-256-cds38	663	10-3-NODE-1-length-46156-cov-183-256-cds38	10_3_VS_E5T8.SORTED.bam	10_3_	E5T8	30	4.52489	49	216	491	169	0.439919	0.289941	1.51727	1.51727	0.602744
10-3-NODE-1-length-46156-cov-183-256-cds28	675	10-3-NODE-1-length-46156-cov-183-256-cds28	10_3_VS_E5T_9.SORTED.bam	10_3_	E5T9	7	1.03704	6	30	515.667	156.333	0.0581771	0.0383795	1.51584	1.51584	0.602518
10-3-NODE-1-length-46156-cov-183-256-cds42	1383	10-3-NODE-1-length-46156-cov-183-256-cds42	10_3_VS_E5T_9.SORTED.bam	10_3_	E5T9	23	1.66305	29	134	1039.67	340.333	0.128887	0.0852106	1.51258	1.51258	0.602002
10-3-NODE-1-length-46156-cov-183-256-cds51	1449	10-3-NODE-1-length-46156-cov-183-256-cds51	10_3_VS_E5T11.SORTED.bam	10_3_	E5T11	48	3.31263	153	759	1108.33	337.667	0.684812	0.45311	1.51136	1.51136	0.601809
10-3-NODE-1-length-46156-cov-183-256-cds33	2043	10-3-NODE-1-length-46156-cov-183-256-cds33	10_3_VS_E5T_6.SORTED.bam	10_3_	E5T6	76	3.72002	90	413	1535	505	0.269055	0.178218	1.5097	1.5097	0.601546
1-7-NODE-1-length-46677-cov-96-6139-cds32	327	1-7-NODE-1-length-46677-cov-96-6139-cds32	1_7_VS_E5T8_sort.bam	1_7_	E5T8	11	3.36391	26	122	245.667	78.3333	0.496608	0.331915	1.49619	1.49619	0.59939
5-12-NODE-1-length-46404-cov-112-738-NUEVO-cds18	327	5-12-NODE-1-length-46404-cov-112-738-NUEVO-cds18	5_12_VS_E5_T8.SORTED.bam	5_12_	E5T8	11	3.36391	26	122	245.667	78.3333	0.496608	0.331915	1.49619	1.49619	0.59939
10-3-NODE-1-length-46156-cov-183-256-cds11	336	10-3-NODE-1-length-46156-cov-183-256-cds11	10_3_VS_E1T6.SORTED.bam	10_3_	E1T6	22	6.54762	52	214	244.667	88.3333	0.874659	0.588679	1.4858	1.4858	0.597715
10-3-NODE-1-length-46156-cov-183-256-cds47	201	10-3-NODE-1-length-46156-cov-183-256-cds47	10_3_VS_E1T_1.SORTED.bam	10_3_	E1T1	11	5.47264	15	66	148.333	49.6667	0.444944	0.302013	1.47326	1.47326	0.595675
10-3-NODE-1-length-46156-cov-183-256-cds56	198	10-3-NODE-1-length-46156-cov-183-256-cds56	10_3_VS_E1T6.SORTED.bam	10_3_	E1T6	13	6.56566	13	65	150.667	44.3333	0.431416	0.293233	1.47124	1.47124	0.595345
10-3-NODE-1-length-46156-cov-183-256-cds21	426	10-3-NODE-1-length-46156-cov-183-256-cds21	10_3_VS_E5T_6.SORTED.bam	10_3_	E5T6	14	3.28638	22	87	309.333	113.667	0.28125	0.193548	1.45313	1.45313	0.592357
10-3-NODE-1-length-46156-cov-183-256-cds42	1383	10-3-NODE-1-length-46156-cov-183-256-cds42	10_3_VS_E1T6.SORTED.bam	10_3_	E1T6	50	3.61533	105	465	1039.67	340.333	0.447259	0.308521	1.44969	1.44969	0.591784
10-3-NODE-1-length-46156-cov-183-256-cds1	99	10-3-NODE-1-length-46156-cov-183-256-cds1	10_3_VS_E5T_9.SORTED.bam	10_3_	E5T9	13	13.1313	16	75	75.6667	23.3333	0.991189	0.685714	1.44548	1.44548	0.591083
12-10-NODE-1-length-46677-cov-62-7638-cds42	429	12-10-NODE-1-length-46677-cov-62-7638-cds42	12_10_VS_E1T1.SORTED.bam	12_10_	E1T1	20	4.662	32	126	311.667	114.333	0.404278	0.279883	1.44445	1.44445	0.59091
15-1-NODE-1-length-45931-cov-134-593-reversed-cds54	429	15-1-NODE-1-length-45931-cov-134-593-reversed-cds54	15_1_VS_E1T1.SORTED.bam	15_1_	E1T1	20	4.662	32	126	311.667	114.333	0.404278	0.279883	1.44445	1.44445	0.59091
1-7-NODE-1-length-46677-cov-96-6139-cds40	429	1-7-NODE-1-length-46677-cov-96-6139-cds40	1_7_VS_E1T_1_sort.bam	1_7_	E1T1	20	4.662	32	126	311.667	114.333	0.404278	0.279883	1.44445	1.44445	0.59091
2-17-NODE-1-length-46121-cov-121-892-reversed-cds6	429	2-17-NODE-1-length-46121-cov-121-892-reversed-cds6	2_17_VS_E1T_1.SORTED.bam	2_17_	E1T1	20	4.662	32	126	311.667	114.333	0.404278	0.279883	1.44445	1.44445	0.59091
3-12-NODE-1-length-46379-cov-124-745-reversed-cds47	429	3-12-NODE-1-length-46379-cov-124-745-reversed-cds47	3_12_VS_E1T1.SORTED.bam	3_12_	E1T1	40	9.32401	64	252	311.667	114.333	0.808556	0.559767	1.44445	1.44445	0.59091
5-12-NODE-1-length-46404-cov-112-738-NUEVO-cds26	429	5-12-NODE-1-length-46404-cov-112-738-NUEVO-cds26	5_12_VS_E1T1.SORTED.bam	5_12_	E1T1	20	4.662	32	126	311.667	114.333	0.404278	0.279883	1.44445	1.44445	0.59091
5-4-NODE-1-length-46119-cov-180-895-NUEVO-reversed-cds25	429	5-4-NODE-1-length-46119-cov-180-895-NUEVO-reversed-cds25	5_4_VS_E1T_1.SORTED.bam	5_4_	E1T1	20	4.662	32	126	311.667	114.333	0.404278	0.279883	1.44445	1.44445	0.59091
9-3-NODE-1-length-46150-cov-162-112-cds41	429	9-3-NODE-1-length-46150-cov-162-112-cds41	9_3_VS_E1T_1.sorted.bam	9_3_	E1T1	20	4.662	32	126	311.667	114.333	0.404278	0.279883	1.44445	1.44445	0.59091
10-3-NODE-1-length-46156-cov-183-256-cds15	927	10-3-NODE-1-length-46156-cov-183-256-cds15	10_3_VS_E1T_1.SORTED.bam	10_3_	E1T1	60	6.47249	113	543	711	213	0.763713	0.530516	1.43957	1.43957	0.590091
10-3-NODE-1-length-46156-cov-183-256-cds12	291	10-3-NODE-1-length-46156-cov-183-256-cds12	10_3_VS_E5T11.SORTED.bam	10_3_	E5T11	19	6.52921	53	255	222.667	65.3333	1.14521	0.811224	1.4117	1.4117	0.585356
12-10-NODE-1-length-46677-cov-62-7638-cds43	690	12-10-NODE-1-length-46677-cov-62-7638-cds43	12_10_VS_E1T8.SORTED.bam	12_10_	E1T8	71	10.2899	166	752	524	163	1.43511	1.0184	1.40918	1.40918	0.584921
10-3-NODE-1-length-46156-cov-183-256-cds41	642	10-3-NODE-1-length-46156-cov-183-256-cds41	10_3_VS_E5T11.SORTED.bam	10_3_	E5T11	32	4.98442	48	208	483	156	0.430642	0.307692	1.39959	1.39959	0.583261
10-3-NODE-1-length-46156-cov-183-256-cds40	1119	10-3-NODE-1-length-46156-cov-183-256-cds40	10_3_VS_E5T11.SORTED.bam	10_3_	E5T11	62	5.54066	197	845	842.333	273.667	1.00317	0.719854	1.39357	1.39357	0.582214
10-3-NODE-1-length-46156-cov-183-256-cds22	321	10-3-NODE-1-length-46156-cov-183-256-cds22	10_3_VS_E1T_11.SORTED.bam	10_3_	E1T11	7	2.18069	7	28	236.333	81.6667	0.118477	0.0857143	1.38223	1.38223	0.580225
10-3-NODE-1-length-46156-cov-183-256-cds9	384	10-3-NODE-1-length-46156-cov-183-256-cds9	10_3_VS_E5T11.SORTED.bam	10_3_	E5T11	31	8.07292	109	451	286	95	1.57692	1.14737	1.37438	1.37438	0.578838
10-3-NODE-1-length-46156-cov-183-256-cds40	1119	10-3-NODE-1-length-46156-cov-183-256-cds40	10_3_VS_E1T_8.SORTED.bam	10_3_	E1T8	87	7.7748	180	761	842.333	273.667	0.903443	0.657734	1.37357	1.37357	0.578693
15-1-NODE-1-length-45931-cov-134-593-reversed-cds55	690	15-1-NODE-1-length-45931-cov-134-593-reversed-cds55	15_1_VS_E5T_9.SORTED.bam	15_1_	E5T9	36	5.21739	53	233	523.667	163.333	0.44494	0.32449	1.3712	1.3712	0.578272
1-7-NODE-1-length-46677-cov-96-6139-cds41	690	1-7-NODE-1-length-46677-cov-96-6139-cds41	1_7_VS_E5T9_sort.bam	1_7_	E5T9	36	5.21739	53	233	523.667	163.333	0.44494	0.32449	1.3712	1.3712	0.578272
10-3-NODE-1-length-46156-cov-183-256-cds16	1014	10-3-NODE-1-length-46156-cov-183-256-cds16	10_3_VS_E5T8.SORTED.bam	10_3_	E5T8	6	0.591716	6	26	770.333	240.667	0.0337516	0.0249307	1.35382	1.35382	0.575158
10-3-NODE-1-length-46156-cov-183-256-cds14	609	10-3-NODE-1-length-46156-cov-183-256-cds14	10_3_VS_E5T_6.SORTED.bam	10_3_	E5T6	25	4.10509	43	188	464	142	0.405172	0.302817	1.33801	1.33801	0.572286
12-10-NODE-1-length-46677-cov-62-7638-cds43	690	12-10-NODE-1-length-46677-cov-62-7638-cds43	12_10_VS_E5T9.SORTED.bam	12_10_	E5T9	40	5.7971	65	279	524	163	0.532443	0.398773	1.3352	1.3352	0.571772
10-3-NODE-1-length-46156-cov-183-256-cds42	1383	10-3-NODE-1-length-46156-cov-183-256-cds42	10_3_VS_E1T_8.SORTED.bam	10_3_	E1T8	53	3.83225	125	508	1039.67	340.333	0.488618	0.367287	1.33034	1.33034	0.570879
10-3-NODE-1-length-46156-cov-183-256-cds38	663	10-3-NODE-1-length-46156-cov-183-256-cds38	10_3_VS_E5T_9.SORTED.bam	10_3_	E5T9	21	3.16742	27	104	491	169	0.211813	0.159763	1.32579	1.32579	0.570039
10-3-NODE-1-length-46156-cov-183-256-cds60	189	10-3-NODE-1-length-46156-cov-183-256-cds60	10_3_VS_E5T11.SORTED.bam	10_3_	E5T11	26	13.7566	52	217	141.333	44.6667	1.53538	1.16418	1.31885	1.31885	0.568752
2-17-NODE-1-length-46121-cov-121-892-reversed-cds7	690	2-17-NODE-1-length-46121-cov-121-892-reversed-cds7	2_17_VS_E5T_9.SORTED.bam	2_17_	E5T9	35	5.07246	53	223	523.667	163.333	0.425843	0.32449	1.31235	1.31235	0.567539
3-12-NODE-1-length-46379-cov-124-745-reversed-cds48	690	3-12-NODE-1-length-46379-cov-124-745-reversed-cds48	3_12_VS_E5T9.SORTED.bam	3_12_	E5T9	35	5.07246	53	222	523.667	163.333	0.423934	0.32449	1.30646	1.30646	0.566436
10-3-NODE-1-length-46156-cov-183-256-cds49	198	10-3-NODE-1-length-46156-cov-183-256-cds49	10_3_VS_E1T6.SORTED.bam	10_3_	E1T6	22	11.1111	22	98	151	44	0.649007	0.5	1.29801	1.29801	0.564841
10-3-NODE-1-length-46156-cov-183-256-cds41	642	10-3-NODE-1-length-46156-cov-183-256-cds41	10_3_VS_E5T_6.SORTED.bam	10_3_	E5T6	21	3.27103	36	144	483	156	0.298137	0.230769	1.29193	1.29193	0.563686
10-3-NODE-1-length-46156-cov-183-256-cds42	1383	10-3-NODE-1-length-46156-cov-183-256-cds42	10_3_VS_E5T11.SORTED.bam	10_3_	E5T11	39	2.81996	83	325	1039.67	340.333	0.3126	0.243879	1.28179	1.28179	0.561747
10-3-NODE-1-length-46156-cov-183-256-cds47	201	10-3-NODE-1-length-46156-cov-183-256-cds47	10_3_VS_E1T_8.SORTED.bam	10_3_	E1T8	14	6.96517	28	107	148.333	49.6667	0.721348	0.563758	1.27953	1.27953	0.561314
10-3-NODE-1-length-46156-cov-183-256-cds42	1383	10-3-NODE-1-length-46156-cov-183-256-cds42	10_3_VS_E5T8.SORTED.bam	10_3_	E5T8	41	2.96457	87	336	1039.67	340.333	0.323181	0.255632	1.26424	1.26424	0.558351
10-3-NODE-1-length-46156-cov-183-256-cds60	189	10-3-NODE-1-length-46156-cov-183-256-cds60	10_3_VS_E1T9.SORTED.bam	10_3_	E1T9	10	5.29101	13	52	141.333	44.6667	0.367925	0.291045	1.26415	1.26415	0.558333
10-3-NODE-1-length-46156-cov-183-256-cds41	642	10-3-NODE-1-length-46156-cov-183-256-cds41	10_3_VS_E1T_11.SORTED.bam	10_3_	E1T11	18	2.80374	23	90	483	156	0.186335	0.147436	1.26384	1.26384	0.558273
10-3-NODE-1-length-46156-cov-183-256-cds15	927	10-3-NODE-1-length-46156-cov-183-256-cds15	10_3_VS_E5T_9.SORTED.bam	10_3_	E5T9	36	3.8835	52	219	711	213	0.308017	0.244131	1.26168	1.26168	0.557852
12-10-NODE-1-length-46677-cov-62-7638-cds24	591	12-10-NODE-1-length-46677-cov-62-7638-cds24	12_10_VS_E1T6.SORTED.bam	12_10_	E1T6	5	0.846024	7	25	435	153	0.0574713	0.0457516	1.25616	1.25616	0.556769
15-1-NODE-1-length-45931-cov-134-593-reversed-cds36	591	15-1-NODE-1-length-45931-cov-134-593-reversed-cds36	15_1_VS_E1T6.SORTED.bam	15_1_	E1T6	5	0.846024	7	25	435	153	0.0574713	0.0457516	1.25616	1.25616	0.556769
1-7-NODE-1-length-46677-cov-96-6139-cds22	591	1-7-NODE-1-length-46677-cov-96-6139-cds22	1_7_VS_E1T6_sort.bam	1_7_	E1T6	5	0.846024	7	25	435	153	0.0574713	0.0457516	1.25616	1.25616	0.556769
2-17-NODE-1-length-46121-cov-121-892-reversed-cds46	591	2-17-NODE-1-length-46121-cov-121-892-reversed-cds46	2_17_VS_E1T_6.SORTED.bam	2_17_	E1T6	5	0.846024	7	25	435	153	0.0574713	0.0457516	1.25616	1.25616	0.556769
3-12-NODE-1-length-46379-cov-124-745-reversed-cds29	591	3-12-NODE-1-length-46379-cov-124-745-reversed-cds29	3_12_VS_E1T_6.SORTED.bam	3_12_	E1T6	5	0.846024	7	25	435	153	0.0574713	0.0457516	1.25616	1.25616	0.556769
5-12-NODE-1-length-46404-cov-112-738-NUEVO-cds8	591	5-12-NODE-1-length-46404-cov-112-738-NUEVO-cds8	5_12_VS_E1_T6.SORTED.bam	5_12_	E1T6	5	0.846024	7	25	435	153	0.0574713	0.0457516	1.25616	1.25616	0.556769
5-4-NODE-1-length-46119-cov-180-895-NUEVO-reversed-cds7	591	5-4-NODE-1-length-46119-cov-180-895-NUEVO-reversed-cds7	5_4_VS_E1T_6.SORTED.bam	5_4_	E1T6	10	1.69205	14	50	435	153	0.114943	0.0915033	1.25616	1.25616	0.556769
9-3-NODE-1-length-46150-cov-162-112-cds23	591	9-3-NODE-1-length-46150-cov-162-112-cds23	9_3_VS_E1T6.sorted.bam	9_3_	E1T6	5	0.846024	7	25	435	153	0.0574713	0.0457516	1.25616	1.25616	0.556769
5-12-NODE-1-length-46404-cov-112-738-NUEVO-cds27	690	5-12-NODE-1-length-46404-cov-112-738-NUEVO-cds27	5_12_VS_E5T9.SORTED.bam	5_12_	E5T9	34	4.92754	53	212	523.667	163.333	0.404838	0.32449	1.24761	1.24761	0.555084
5-4-NODE-1-length-46119-cov-180-895-NUEVO-reversed-cds26	690	5-4-NODE-1-length-46119-cov-180-895-NUEVO-reversed-cds26	5_4_VS_E5T_9.SORTED.bam	5_4_	E5T9	34	4.92754	53	212	523.667	163.333	0.404838	0.32449	1.24761	1.24761	0.555084
9-3-NODE-1-length-46150-cov-162-112-cds42	690	9-3-NODE-1-length-46150-cov-162-112-cds42	9_3_VS_E5T_9.sorted.bam	9_3_	E5T9	34	4.92754	53	212	523.667	163.333	0.404838	0.32449	1.24761	1.24761	0.555084
10-3-NODE-1-length-46156-cov-183-256-cds57	1323	10-3-NODE-1-length-46156-cov-183-256-cds57	10_3_VS_E1T_1.SORTED.bam	10_3_	E1T1	9	0.680272	13	50	997.333	322.667	0.0501337	0.0402893	1.24434	1.24434	0.554435
10-3-NODE-1-length-46156-cov-183-256-cds43	2559	10-3-NODE-1-length-46156-cov-183-256-cds43	10_3_VS_E1T9.SORTED.bam	10_3_	E1T9	22	0.859711	23	98	1980	576	0.0494949	0.0399306	1.23953	1.23953	0.553477
10-3-NODE-1-length-46156-cov-183-256-cds61	315	10-3-NODE-1-length-46156-cov-183-256-cds61	10_3_VS_E1T_11.SORTED.bam	10_3_	E1T11	32	10.1587	61	237	236.667	75.3333	1.00141	0.809735	1.23671	1.23671	0.552915
12-10-NODE-1-length-46677-cov-62-7638-cds42	429	12-10-NODE-1-length-46677-cov-62-7638-cds42	12_10_VS_E1T6.SORTED.bam	12_10_	E1T6	16	3.7296	28	94	311.667	114.333	0.301604	0.244898	1.23155	1.23155	0.551881
15-1-NODE-1-length-45931-cov-134-593-reversed-cds54	429	15-1-NODE-1-length-45931-cov-134-593-reversed-cds54	15_1_VS_E1T6.SORTED.bam	15_1_	E1T6	16	3.7296	28	94	311.667	114.333	0.301604	0.244898	1.23155	1.23155	0.551881
1-7-NODE-1-length-46677-cov-96-6139-cds40	429	1-7-NODE-1-length-46677-cov-96-6139-cds40	1_7_VS_E1T6_sort.bam	1_7_	E1T6	16	3.7296	28	94	311.667	114.333	0.301604	0.244898	1.23155	1.23155	0.551881
2-17-NODE-1-length-46121-cov-121-892-reversed-cds6	429	2-17-NODE-1-length-46121-cov-121-892-reversed-cds6	2_17_VS_E1T_6.SORTED.bam	2_17_	E1T6	16	3.7296	28	94	311.667	114.333	0.301604	0.244898	1.23155	1.23155	0.551881
3-12-NODE-1-length-46379-cov-124-745-reversed-cds47	429	3-12-NODE-1-length-46379-cov-124-745-reversed-cds47	3_12_VS_E1T_6.SORTED.bam	3_12_	E1T6	16	3.7296	28	94	311.667	114.333	0.301604	0.244898	1.23155	1.23155	0.551881
5-12-NODE-1-length-46404-cov-112-738-NUEVO-cds26	429	5-12-NODE-1-length-46404-cov-112-738-NUEVO-cds26	5_12_VS_E1_T6.SORTED.bam	5_12_	E1T6	16	3.7296	28	94	311.667	114.333	0.301604	0.244898	1.23155	1.23155	0.551881
5-4-NODE-1-length-46119-cov-180-895-NUEVO-reversed-cds25	429	5-4-NODE-1-length-46119-cov-180-895-NUEVO-reversed-cds25	5_4_VS_E1T_6.SORTED.bam	5_4_	E1T6	32	7.45921	56	188	311.667	114.333	0.603209	0.489796	1.23155	1.23155	0.551881
9-3-NODE-1-length-46150-cov-162-112-cds41	429	9-3-NODE-1-length-46150-cov-162-112-cds41	9_3_VS_E1T6.sorted.bam	9_3_	E1T6	16	3.7296	28	94	311.667	114.333	0.301604	0.244898	1.23155	1.23155	0.551881
10-3-NODE-1-length-46156-cov-183-256-cds21	426	10-3-NODE-1-length-46156-cov-183-256-cds21	10_3_VS_E5T8.SORTED.bam	10_3_	E5T8	14	3.28638	22	73	309.333	113.667	0.235991	0.193548	1.21929	1.21929	0.549405
10-3-NODE-1-length-46156-cov-183-256-cds23	420	10-3-NODE-1-length-46156-cov-183-256-cds23	10_3_VS_E5T8.SORTED.bam	10_3_	E5T8	18	4.28571	28	104	314	103	0.33121	0.271845	1.21838	1.21838	0.549221
10-3-NODE-1-length-46156-cov-183-256-cds10	660	10-3-NODE-1-length-46156-cov-183-256-cds10	10_3_VS_E1T6.SORTED.bam	10_3_	E1T6	40	6.06061	73	317	513.333	143.667	0.617532	0.508121	1.21533	1.21533	0.548599
10-3-NODE-1-length-46156-cov-183-256-cds9	384	10-3-NODE-1-length-46156-cov-183-256-cds9	10_3_VS_E1T_11.SORTED.bam	10_3_	E1T11	15	3.90625	23	84	286	95	0.293706	0.242105	1.21313	1.21313	0.548152
10-3-NODE-1-length-46156-cov-183-256-cds52	1623	10-3-NODE-1-length-46156-cov-183-256-cds52	10_3_VS_E1T9.SORTED.bam	10_3_	E1T9	6	0.369686	7	25	1211.33	408.667	0.0206384	0.0171289	1.20489	1.20489	0.546463
10-3-NODE-1-length-46156-cov-183-256-cds1	99	10-3-NODE-1-length-46156-cov-183-256-cds1	10_3_VS_E1T_1.SORTED.bam	10_3_	E1T1	7	7.07071	10	39	75.6667	23.3333	0.515419	0.428571	1.20264	1.20264	0.546
10-3-NODE-1-length-46156-cov-183-256-cds24	174	10-3-NODE-1-length-46156-cov-183-256-cds24	10_3_VS_E5T11.SORTED.bam	10_3_	E5T11	8	4.5977	21	79	129.667	41.3333	0.609254	0.508065	1.19917	1.19917	0.545282
10-3-NODE-1-length-46156-cov-183-256-cds9	384	10-3-NODE-1-length-46156-cov-183-256-cds9	10_3_VS_E5T_6.SORTED.bam	10_3_	E5T6	27	7.03125	99	356	286	95	1.24476	1.04211	1.19446	1.19446	0.544307
10-3-NODE-1-length-46156-cov-183-256-cds19	192	10-3-NODE-1-length-46156-cov-183-256-cds19	10_3_VS_E5T11.SORTED.bam	10_3_	E5T11	15	7.8125	67	276	146.667	42.3333	1.88182	1.58268	1.18901	1.18901	0.543172
1-7-NODE-1-length-46677-cov-96-6139-cds40	429	1-7-NODE-1-length-46677-cov-96-6139-cds40	1_7_VS_E5T_1.sort.bam	1_7_	E5T1	14	3.2634	24	76	311.667	114.333	0.24385	0.209913	1.16168	1.16168	0.537396
5-4-NODE-1-length-46119-cov-180-895-NUEVO-reversed-cds25	429	5-4-NODE-1-length-46119-cov-180-895-NUEVO-reversed-cds25	5_4_VS_E5T_1.SORTED.bam	5_4_	E5T1	14	3.2634	24	76	311.667	114.333	0.24385	0.209913	1.16168	1.16168	0.537396
10-3-NODE-1-length-46156-cov-183-256-cds46	1353	10-3-NODE-1-length-46156-cov-183-256-cds46	10_3_VS_E5T_6.SORTED.bam	10_3_	E5T6	14	1.03474	17	65	1037.67	312.333	0.0626405	0.054429	1.15087	1.15087	0.535071
10-3-NODE-1-length-46156-cov-183-256-cds61	315	10-3-NODE-1-length-46156-cov-183-256-cds61	10_3_VS_E1T9.SORTED.bam	10_3_	E1T9	18	5.71429	33	119	236.667	75.3333	0.502817	0.438053	1.14784	1.14784	0.534417
15-1-NODE-1-length-45931-cov-134-593-reversed-cds55	690	15-1-NODE-1-length-45931-cov-134-593-reversed-cds55	15_1_VS_E1T8.SORTED.bam	15_1_	E1T8	69	10	185	677	523.667	163.333	1.29281	1.13265	1.1414	1.1414	0.533015
1-7-NODE-1-length-46677-cov-96-6139-cds41	690	1-7-NODE-1-length-46677-cov-96-6139-cds41	1_7_VS_E1T8_sort.bam	1_7_	E1T8	69	10	185	677	523.667	163.333	1.29281	1.13265	1.1414	1.1414	0.533015
2-17-NODE-1-length-46121-cov-121-892-reversed-cds7	690	2-17-NODE-1-length-46121-cov-121-892-reversed-cds7	2_17_VS_E1T_8.SORTED.bam	2_17_	E1T8	69	10	185	677	523.667	163.333	1.29281	1.13265	1.1414	1.1414	0.533015
3-12-NODE-1-length-46379-cov-124-745-reversed-cds48	690	3-12-NODE-1-length-46379-cov-124-745-reversed-cds48	3_12_VS_E1T_8.SORTED.bam	3_12_	E1T8	69	10	185	677	523.667	163.333	1.29281	1.13265	1.1414	1.1414	0.533015
5-12-NODE-1-length-46404-cov-112-738-NUEVO-cds27	690	5-12-NODE-1-length-46404-cov-112-738-NUEVO-cds27	5_12_VS_E1T8.SORTED.bam	5_12_	E1T8	69	10	185	677	523.667	163.333	1.29281	1.13265	1.1414	1.1414	0.533015
5-4-NODE-1-length-46119-cov-180-895-NUEVO-reversed-cds26	690	5-4-NODE-1-length-46119-cov-180-895-NUEVO-reversed-cds26	5_4_VS_E1T_8.SORTED.bam	5_4_	E1T8	69	10	185	677	523.667	163.333	1.29281	1.13265	1.1414	1.1414	0.533015
9-3-NODE-1-length-46150-cov-162-112-cds42	690	9-3-NODE-1-length-46150-cov-162-112-cds42	9_3_VS_E1T8.sorted.bam	9_3_	E1T8	69	10	185	677	523.667	163.333	1.29281	1.13265	1.1414	1.1414	0.533015
10-3-NODE-1-length-46156-cov-183-256-cds36	564	10-3-NODE-1-length-46156-cov-183-256-cds36	10_3_VS_E1T9.SORTED.bam	10_3_	E1T9	4	0.70922	4	14	423.333	137.667	0.0330709	0.0290557	1.13819	1.13819	0.532314
5-4-NODE-1-length-46119-cov-180-895-NUEVO-reversed-cds23	675	5-4-NODE-1-length-46119-cov-180-895-NUEVO-reversed-cds23	5_4_VS_E1T_8.SORTED.bam	5_4_	E1T8	3	0.444444	4	15	515.667	156.333	0.0290886	0.0255864	1.13688	1.13688	0.532028
9-3-NODE-1-length-46150-cov-162-112-cds10	1323	9-3-NODE-1-length-46150-cov-162-112-cds10	9_3_VS_E5T_9.sorted.bam	9_3_	E5T9	5	0.377929	6	21	997.333	322.667	0.0210561	0.018595	1.13235	1.13235	0.531034
10-3-NODE-1-length-46156-cov-183-256-cds9	384	10-3-NODE-1-length-46156-cov-183-256-cds9	10_3_VS_E1T_1.SORTED.bam	10_3_	E1T1	35	9.11458	131	445	286	95	1.55594	1.37895	1.12836	1.12836	0.530154
10-3-NODE-1-length-46156-cov-183-256-cds38	663	10-3-NODE-1-length-46156-cov-183-256-cds38	10_3_VS_E5T1.SORTED.bam	10_3_	E5T1	20	3.01659	32	104	491	169	0.211813	0.189349	1.11864	1.11864	0.527998
10-3-NODE-1-length-46156-cov-183-256-cds21	426	10-3-NODE-1-length-46156-cov-183-256-cds21	10_3_VS_E5T_9.SORTED.bam	10_3_	E5T9	14	3.28638	36	109	309.333	113.667	0.352371	0.316716	1.11258	1.11258	0.526645
12-10-NODE-1-length-46677-cov-62-7638-cds40	675	12-10-NODE-1-length-46677-cov-62-7638-cds40	12_10_VS_E1T6.SORTED.bam	12_10_	E1T6	3	0.444444	3	11	515.667	156.333	0.0213316	0.0191898	1.11161	1.11161	0.526429
15-1-NODE-1-length-45931-cov-134-593-reversed-cds52	675	15-1-NODE-1-length-45931-cov-134-593-reversed-cds52	15_1_VS_E1T6.SORTED.bam	15_1_	E1T6	3	0.444444	3	11	515.667	156.333	0.0213316	0.0191898	1.11161	1.11161	0.526429
1-7-NODE-1-length-46677-cov-96-6139-cds38	675	1-7-NODE-1-length-46677-cov-96-6139-cds38	1_7_VS_E1T6_sort.bam	1_7_	E1T6	3	0.444444	3	11	515.667	156.333	0.0213316	0.0191898	1.11161	1.11161	0.526429
2-17-NODE-1-length-46121-cov-121-892-reversed-cds4	675	2-17-NODE-1-length-46121-cov-121-892-reversed-cds4	2_17_VS_E1T_6.SORTED.bam	2_17_	E1T6	3	0.444444	3	11	515.667	156.333	0.0213316	0.0191898	1.11161	1.11161	0.526429
3-12-NODE-1-length-46379-cov-124-745-reversed-cds45	675	3-12-NODE-1-length-46379-cov-124-745-reversed-cds45	3_12_VS_E1T_6.SORTED.bam	3_12_	E1T6	3	0.444444	3	11	515.667	156.333	0.0213316	0.0191898	1.11161	1.11161	0.526429
5-12-NODE-1-length-46404-cov-112-738-NUEVO-cds24	675	5-12-NODE-1-length-46404-cov-112-738-NUEVO-cds24	5_12_VS_E1_T6.SORTED.bam	5_12_	E1T6	3	0.444444	3	11	515.667	156.333	0.0213316	0.0191898	1.11161	1.11161	0.526429
5-4-NODE-1-length-46119-cov-180-895-NUEVO-reversed-cds23	675	5-4-NODE-1-length-46119-cov-180-895-NUEVO-reversed-cds23	5_4_VS_E1T_6.SORTED.bam	5_4_	E1T6	6	0.888889	6	22	515.667	156.333	0.0426632	0.0383795	1.11161	1.11161	0.526429
9-3-NODE-1-length-46150-cov-162-112-cds39	675	9-3-NODE-1-length-46150-cov-162-112-cds39	9_3_VS_E1T6.sorted.bam	9_3_	E1T6	3	0.444444	3	11	515.667	156.333	0.0213316	0.0191898	1.11161	1.11161	0.526429
10-3-NODE-1-length-46156-cov-183-256-cds19	192	10-3-NODE-1-length-46156-cov-183-256-cds19	10_3_VS_E1T_11.SORTED.bam	10_3_	E1T11	11	5.72917	22	84	146.667	42.3333	0.572727	0.519685	1.10207	1.10207	0.524278
12-10-NODE-1-length-46677-cov-62-7638-cds42	429	12-10-NODE-1-length-46677-cov-62-7638-cds42	12_10_VS_E5T1.SORTED.bam	12_10_	E5T1	13	3.0303	24	72	311.667	114.333	0.231016	0.209913	1.10053	1.10053	0.523931
15-1-NODE-1-length-45931-cov-134-593-reversed-cds54	429	15-1-NODE-1-length-45931-cov-134-593-reversed-cds54	15_1_VS_E5T_1.SORTED.bam	15_1_	E5T1	13	3.0303	24	72	311.667	114.333	0.231016	0.209913	1.10053	1.10053	0.523931
2-17-NODE-1-length-46121-cov-121-892-reversed-cds6	429	2-17-NODE-1-length-46121-cov-121-892-reversed-cds6	2_17_VS_E5T_1.SORTED.bam	2_17_	E5T1	13	3.0303	24	72	311.667	114.333	0.231016	0.209913	1.10053	1.10053	0.523931
3-12-NODE-1-length-46379-cov-124-745-reversed-cds47	429	3-12-NODE-1-length-46379-cov-124-745-reversed-cds47	3_12_VS_E5T_1.SORTED.bam	3_12_	E5T1	13	3.0303	24	72	311.667	114.333	0.231016	0.209913	1.10053	1.10053	0.523931
5-12-NODE-1-length-46404-cov-112-738-NUEVO-cds26	429	5-12-NODE-1-length-46404-cov-112-738-NUEVO-cds26	5_12_VS_E5_T1.SORTED.bam	5_12_	E5T1	13	3.0303	24	72	311.667	114.333	0.231016	0.209913	1.10053	1.10053	0.523931
9-3-NODE-1-length-46150-cov-162-112-cds41	429	9-3-NODE-1-length-46150-cov-162-112-cds41	9_3_VS_E5T_1.sorted.bam	9_3_	E5T1	13	3.0303	24	72	311.667	114.333	0.231016	0.209913	1.10053	1.10053	0.523931
12-10-NODE-1-length-46677-cov-62-7638-cds42	429	12-10-NODE-1-length-46677-cov-62-7638-cds42	12_10_VS_E5T6.SORTED.bam	12_10_	E5T6	19	4.4289	49	147	311.667	114.333	0.471658	0.428571	1.10053	1.10053	0.523931
15-1-NODE-1-length-45931-cov-134-593-reversed-cds54	429	15-1-NODE-1-length-45931-cov-134-593-reversed-cds54	15_1_VS_E5T_6.SORTED.bam	15_1_	E5T6	19	4.4289	49	147	311.667	114.333	0.471658	0.428571	1.10053	1.10053	0.523931
1-7-NODE-1-length-46677-cov-96-6139-cds40	429	1-7-NODE-1-length-46677-cov-96-6139-cds40	1_7_VS_E5T6.sort.bam	1_7_	E5T6	19	4.4289	49	147	311.667	114.333	0.471658	0.428571	1.10053	1.10053	0.523931
2-17-NODE-1-length-46121-cov-121-892-reversed-cds6	429	2-17-NODE-1-length-46121-cov-121-892-reversed-cds6	2_17_VS_E5T_6.SORTED.bam	2_17_	E5T6	19	4.4289	49	147	311.667	114.333	0.471658	0.428571	1.10053	1.10053	0.523931
3-12-NODE-1-length-46379-cov-124-745-reversed-cds47	429	3-12-NODE-1-length-46379-cov-124-745-reversed-cds47	3_12_VS_E5T6.SORTED.bam	3_12_	E5T6	19	4.4289	49	147	311.667	114.333	0.471658	0.428571	1.10053	1.10053	0.523931
5-12-NODE-1-length-46404-cov-112-738-NUEVO-cds26	429	5-12-NODE-1-length-46404-cov-112-738-NUEVO-cds26	5_12_VS_E5T_6.SORTED.bam	5_12_	E5T6	19	4.4289	49	147	311.667	114.333	0.471658	0.428571	1.10053	1.10053	0.523931
5-4-NODE-1-length-46119-cov-180-895-NUEVO-reversed-cds25	429	5-4-NODE-1-length-46119-cov-180-895-NUEVO-reversed-cds25	5_4_VS_E5T_6.SORTED.bam	5_4_	E5T6	19	4.4289	49	147	311.667	114.333	0.471658	0.428571	1.10053	1.10053	0.523931
9-3-NODE-1-length-46150-cov-162-112-cds41	429	9-3-NODE-1-length-46150-cov-162-112-cds41	9_3_VS_E5T_6.sorted.bam	9_3_	E5T6	19	4.4289	49	147	311.667	114.333	0.471658	0.428571	1.10053	1.10053	0.523931
2-17-NODE-1-length-46121-cov-121-892-reversed-cds33	1323	2-17-NODE-1-length-46121-cov-121-892-reversed-cds33	2_17_VS_E5T_9.SORTED.bam	2_17_	E5T9	4	0.302343	5	17	997.333	322.667	0.0170455	0.0154959	1.1	1.1	0.52381
5-4-NODE-1-length-46119-cov-180-895-NUEVO-reversed-cds53	1323	5-4-NODE-1-length-46119-cov-180-895-NUEVO-reversed-cds53	5_4_VS_E5T_9.SORTED.bam	5_4_	E5T9	4	0.302343	5	17	997.333	322.667	0.0170455	0.0154959	1.1	1.1	0.52381
10-3-NODE-1-length-46156-cov-183-256-cds10	660	10-3-NODE-1-length-46156-cov-183-256-cds10	10_3_VS_E1T_11.SORTED.bam	10_3_	E1T11	14	2.12121	19	74	513.333	143.667	0.144156	0.132251	1.09002	1.09002	0.521536
10-3-NODE-1-length-46156-cov-183-256-cds42	1383	10-3-NODE-1-length-46156-cov-183-256-cds42	10_3_VS_E1T_1.SORTED.bam	10_3_	E1T1	39	2.81996	94	313	1039.67	340.333	0.301058	0.2762	1.09	1.09	0.521531
10-3-NODE-1-length-46156-cov-183-256-cds57	1323	10-3-NODE-1-length-46156-cov-183-256-cds57	10_3_VS_E1T_8.SORTED.bam	10_3_	E1T8	11	0.831444	18	60	997.333	322.667	0.0601604	0.0557851	1.07843	1.07843	0.518868
10-3-NODE-1-length-46156-cov-183-256-cds40	1119	10-3-NODE-1-length-46156-cov-183-256-cds40	10_3_VS_E5T_9.SORTED.bam	10_3_	E5T9	24	2.14477	34	112	842.333	273.667	0.132964	0.124239	1.07023	1.07023	0.516962
10-3-NODE-1-length-46156-cov-183-256-cds38	663	10-3-NODE-1-length-46156-cov-183-256-cds38	10_3_VS_E1T9.SORTED.bam	10_3_	E1T9	9	1.35747	10	31	491	169	0.0631365	0.0591716	1.06701	1.06701	0.516208
10-3-NODE-1-length-46156-cov-183-256-cds8	393	10-3-NODE-1-length-46156-cov-183-256-cds8	10_3_VS_E5T_6.SORTED.bam	10_3_	E5T6	24	6.10687	50	166	296.333	93.6667	0.56018	0.533808	1.0494	1.0494	0.512053
12-10-NODE-1-length-46677-cov-62-7638-cds42	429	12-10-NODE-1-length-46677-cov-62-7638-cds42	12_10_VS_E5T9.SORTED.bam	12_10_	E5T9	10	2.331	14	39	311.667	114.333	0.125134	0.122449	1.02193	1.02193	0.505422
15-1-NODE-1-length-45931-cov-134-593-reversed-cds54	429	15-1-NODE-1-length-45931-cov-134-593-reversed-cds54	15_1_VS_E5T_9.SORTED.bam	15_1_	E5T9	10	2.331	14	39	311.667	114.333	0.125134	0.122449	1.02193	1.02193	0.505422
1-7-NODE-1-length-46677-cov-96-6139-cds40	429	1-7-NODE-1-length-46677-cov-96-6139-cds40	1_7_VS_E5T9_sort.bam	1_7_	E5T9	10	2.331	14	39	311.667	114.333	0.125134	0.122449	1.02193	1.02193	0.505422
3-12-NODE-1-length-46379-cov-124-745-reversed-cds47	429	3-12-NODE-1-length-46379-cov-124-745-reversed-cds47	3_12_VS_E5T9.SORTED.bam	3_12_	E5T9	10	2.331	14	39	311.667	114.333	0.125134	0.122449	1.02193	1.02193	0.505422
5-12-NODE-1-length-46404-cov-112-738-NUEVO-cds26	429	5-12-NODE-1-length-46404-cov-112-738-NUEVO-cds26	5_12_VS_E5T9.SORTED.bam	5_12_	E5T9	10	2.331	14	39	311.667	114.333	0.125134	0.122449	1.02193	1.02193	0.505422
5-4-NODE-1-length-46119-cov-180-895-NUEVO-reversed-cds25	429	5-4-NODE-1-length-46119-cov-180-895-NUEVO-reversed-cds25	5_4_VS_E5T_9.SORTED.bam	5_4_	E5T9	10	2.331	14	39	311.667	114.333	0.125134	0.122449	1.02193	1.02193	0.505422
10-3-NODE-1-length-46156-cov-183-256-cds38	663	10-3-NODE-1-length-46156-cov-183-256-cds38	10_3_VS_E1T6.SORTED.bam	10_3_	E1T6	46	6.93816	160	473	491	169	0.96334	0.946746	1.01753	1.01753	0.504344
10-3-NODE-1-length-46156-cov-183-256-cds8	393	10-3-NODE-1-length-46156-cov-183-256-cds8	10_3_VS_E5T_9.SORTED.bam	10_3_	E5T9	14	3.56234	23	74	296.333	93.6667	0.249719	0.245552	1.01697	1.01697	0.504207
10-3-NODE-1-length-46156-cov-183-256-cds47	201	10-3-NODE-1-length-46156-cov-183-256-cds47	10_3_VS_E5T_9.SORTED.bam	10_3_	E5T9	4	1.99005	5	15	148.333	49.6667	0.101124	0.100671	1.00449	1.00449	0.501121
10-3-NODE-1-length-46156-cov-183-256-cds53	480	10-3-NODE-1-length-46156-cov-183-256-cds53	10_3_VS_E1T_8.SORTED.bam	10_3_	E1T8	18	3.75	30	95	363	114	0.261708	0.263158	0.99449	0.99449	0.498619
10-3-NODE-1-length-46156-cov-183-256-cds42	1383	10-3-NODE-1-length-46156-cov-183-256-cds42	10_3_VS_E5T1.SORTED.bam	10_3_	E5T1	19	1.37383	29	88	1039.67	340.333	0.0846425	0.0852106	0.993333	0.993333	0.498328
10-3-NODE-1-length-46156-cov-183-256-cds39	348	10-3-NODE-1-length-46156-cov-183-256-cds39	10_3_VS_E1T_1.SORTED.bam	10_3_	E1T1	25	7.18391	80	267	266	79	1.00376	1.01266	0.991212	0.991212	0.497793
10-3-NODE-1-length-46156-cov-183-256-cds40	1119	10-3-NODE-1-length-46156-cov-183-256-cds40	10_3_VS_E5T8.SORTED.bam	10_3_	E5T8	38	3.39589	81	243	842.333	273.667	0.288484	0.295981	0.974674	0.974674	0.493587
15-1-NODE-1-length-45931-cov-134-593-reversed-cds39	642	15-1-NODE-1-length-45931-cov-134-593-reversed-cds39	15_1_VS_E1T9.SORTED.bam	15_1_	E1T9	4	0.623053	6	18	483	156	0.0372671	0.0384615	0.968944	0.968944	0.492114
5-12-NODE-1-length-46404-cov-112-738-NUEVO-cds11	642	5-12-NODE-1-length-46404-cov-112-738-NUEVO-cds11	5_12_VS_E1_T9.SORTED.bam	5_12_	E1T9	4	0.623053	6	18	483	156	0.0372671	0.0384615	0.968944	0.968944	0.492114
5-4-NODE-1-length-46119-cov-180-895-NUEVO-reversed-cds10	642	5-4-NODE-1-length-46119-cov-180-895-NUEVO-reversed-cds10	5_4_VS_E1T_9.SORTED.bam	5_4_	E1T9	4	0.623053	6	18	483	156	0.0372671	0.0384615	0.968944	0.968944	0.492114
9-3-NODE-1-length-46150-cov-162-112-cds26	642	9-3-NODE-1-length-46150-cov-162-112-cds26	9_3_VS_E1T_9.sorted.bam	9_3_	E1T9	4	0.623053	6	18	483	156	0.0372671	0.0384615	0.968944	0.968944	0.492114
10-3-NODE-1-length-46156-cov-183-256-cds10	660	10-3-NODE-1-length-46156-cov-183-256-cds10	10_3_VS_E5T11.SORTED.bam	10_3_	E5T11	28	4.24242	51	176	513.333	143.667	0.342857	0.354988	0.965826	0.965826	0.491308
10-3-NODE-1-length-46156-cov-183-256-cds11	336	10-3-NODE-1-length-46156-cov-183-256-cds11	10_3_VS_E1T_11.SORTED.bam	10_3_	E1T11	11	3.27381	24	64	244.667	88.3333	0.26158	0.271698	0.962761	0.962761	0.490514
1-7-NODE-1-length-46677-cov-96-6139-cds25	642	1-7-NODE-1-length-46677-cov-96-6139-cds25	1_7_VS_E1T9_sort.bam	1_7_	E1T9	4	0.623053	6	18	484	155	0.0371901	0.0387097	0.960744	0.960744	0.489989
10-3-NODE-1-length-46156-cov-183-256-cds47	201	10-3-NODE-1-length-46156-cov-183-256-cds47	10_3_VS_E5T8.SORTED.bam	10_3_	E5T8	11	5.47264	22	63	148.333	49.6667	0.424719	0.442953	0.958836	0.958836	0.489493
10-3-NODE-1-length-46156-cov-183-256-cds11	336	10-3-NODE-1-length-46156-cov-183-256-cds11	10_3_VS_E5T1.SORTED.bam	10_3_	E5T1	15	4.46429	28	74	244.667	88.3333	0.302452	0.316981	0.954165	0.954165	0.488272
12-10-NODE-1-length-46677-cov-62-7638-cds34	327	12-10-NODE-1-length-46677-cov-62-7638-cds34	12_10_VS_E5T8.SORTED.bam	12_10_	E5T8	11	3.36391	36	107	245.667	78.3333	0.43555	0.459574	0.947724	0.947724	0.48658
2-17-NODE-1-length-46121-cov-121-892-reversed-cds56	327	2-17-NODE-1-length-46121-cov-121-892-reversed-cds56	2_17_VS_E5T_8.SORTED.bam	2_17_	E5T8	11	3.36391	36	107	245.667	78.3333	0.43555	0.459574	0.947724	0.947724	0.48658
3-12-NODE-1-length-46379-cov-124-745-reversed-cds39	327	3-12-NODE-1-length-46379-cov-124-745-reversed-cds39	3_12_VS_E5T_8.SORTED.bam	3_12_	E5T8	11	3.36391	36	107	245.667	78.3333	0.43555	0.459574	0.947724	0.947724	0.48658
5-4-NODE-1-length-46119-cov-180-895-NUEVO-reversed-cds17	327	5-4-NODE-1-length-46119-cov-180-895-NUEVO-reversed-cds17	5_4_VS_E5T_8.SORTED.bam	5_4_	E5T8	11	3.36391	36	107	245.667	78.3333	0.43555	0.459574	0.947724	0.947724	0.48658
10-3-NODE-1-length-46156-cov-183-256-cds9	384	10-3-NODE-1-length-46156-cov-183-256-cds9	10_3_VS_E1T6.SORTED.bam	10_3_	E1T6	26	6.77083	84	239	286	95	0.835664	0.884211	0.945097	0.945097	0.485887
10-3-NODE-1-length-46156-cov-183-256-cds38	663	10-3-NODE-1-length-46156-cov-183-256-cds38	10_3_VS_E1T_11.SORTED.bam	10_3_	E1T11	21	3.16742	40	109	491	169	0.221996	0.236686	0.937933	0.937933	0.483986
10-3-NODE-1-length-46156-cov-183-256-cds12	291	10-3-NODE-1-length-46156-cov-183-256-cds12	10_3_VS_E5T_6.SORTED.bam	10_3_	E5T6	11	3.78007	31	99	222.667	65.3333	0.444611	0.47449	0.937029	0.937029	0.483746
12-10-NODE-1-length-46677-cov-62-7638-cds42	429	12-10-NODE-1-length-46677-cov-62-7638-cds42	12_10_VS_E511.SORTED.bam	12_10_	E5T11	25	5.82751	105	267	311.667	114.333	0.856684	0.918367	0.932834	0.932834	0.482625
15-1-NODE-1-length-45931-cov-134-593-reversed-cds54	429	15-1-NODE-1-length-45931-cov-134-593-reversed-cds54	15_1_VS_E5T_11.SORTED.bam	15_1_	E5T11	25	5.82751	105	267	311.667	114.333	0.856684	0.918367	0.932834	0.932834	0.482625
1-7-NODE-1-length-46677-cov-96-6139-cds40	429	1-7-NODE-1-length-46677-cov-96-6139-cds40	1_7_VS_E5T11_sort.bam	1_7_	E5T11	25	5.82751	105	267	311.667	114.333	0.856684	0.918367	0.932834	0.932834	0.482625
2-17-NODE-1-length-46121-cov-121-892-reversed-cds6	429	2-17-NODE-1-length-46121-cov-121-892-reversed-cds6	2_17_VS_E5T_11.SORTED.bam	2_17_	E5T11	25	5.82751	105	267	311.667	114.333	0.856684	0.918367	0.932834	0.932834	0.482625
3-12-NODE-1-length-46379-cov-124-745-reversed-cds47	429	3-12-NODE-1-length-46379-cov-124-745-reversed-cds47	3_12_VS_E5T_11.SORTED.bam	3_12_	E5T11	25	5.82751	105	267	311.667	114.333	0.856684	0.918367	0.932834	0.932834	0.482625
5-12-NODE-1-length-46404-cov-112-738-NUEVO-cds26	429	5-12-NODE-1-length-46404-cov-112-738-NUEVO-cds26	5_12_VS_E5_T11.SORTED.bam	5_12_	E5T11	25	5.82751	105	267	311.667	114.333	0.856684	0.918367	0.932834	0.932834	0.482625
5-4-NODE-1-length-46119-cov-180-895-NUEVO-reversed-cds25	429	5-4-NODE-1-length-46119-cov-180-895-NUEVO-reversed-cds25	5_4_VS_E5T_11.SORTED.bam	5_4_	E5T11	25	5.82751	105	267	311.667	114.333	0.856684	0.918367	0.932834	0.932834	0.482625
9-3-NODE-1-length-46150-cov-162-112-cds41	429	9-3-NODE-1-length-46150-cov-162-112-cds41	9_3_VS_E5T11.sorted.bam	9_3_	E5T11	25	5.82751	105	267	311.667	114.333	0.856684	0.918367	0.932834	0.932834	0.482625
10-3-NODE-1-length-46156-cov-183-256-cds12	291	10-3-NODE-1-length-46156-cov-183-256-cds12	10_3_VS_E1T6.SORTED.bam	10_3_	E1T6	25	8.59107	66	209	222.667	65.3333	0.938623	1.0102	0.929142	0.929142	0.481635
10-3-NODE-1-length-46156-cov-183-256-cds9	384	10-3-NODE-1-length-46156-cov-183-256-cds9	10_3_VS_E5T8.SORTED.bam	10_3_	E5T8	17	4.42708	57	159	286	95	0.555944	0.6	0.926573	0.926573	0.480944
1-7-NODE-1-length-46677-cov-96-6139-cds59	390	1-7-NODE-1-length-46677-cov-96-6139-cds59	1_7_VS_E1T6_sort.bam	1_7_	E1T6	3	0.769231	15	42	292.667	94.3333	0.143508	0.159011	0.902506	0.902506	0.474377
10-3-NODE-1-length-46156-cov-183-256-cds9	384	10-3-NODE-1-length-46156-cov-183-256-cds9	10_3_VS_E1T9.SORTED.bam	10_3_	E1T9	5	1.30208	7	19	286	95	0.0664336	0.0736842	0.901598	0.901598	0.474127
10-3-NODE-1-length-46156-cov-183-256-cds19	192	10-3-NODE-1-length-46156-cov-183-256-cds19	10_3_VS_E1T6.SORTED.bam	10_3_	E1T6	18	9.375	65	203	146.667	42.3333	1.38409	1.53543	0.901434	0.901434	0.474081
10-3-NODE-1-length-46156-cov-183-256-cds40	1119	10-3-NODE-1-length-46156-cov-183-256-cds40	10_3_VS_E1T9.SORTED.bam	10_3_	E1T9	3	0.268097	4	11	842.333	273.667	0.013059	0.0146163	0.893451	0.893451	0.471864
10-3-NODE-1-length-46156-cov-183-256-cds41	642	10-3-NODE-1-length-46156-cov-183-256-cds41	10_3_VS_E1T_1.SORTED.bam	10_3_	E1T1	27	4.20561	59	163	483	156	0.337474	0.378205	0.892304	0.892304	0.471544
10-3-NODE-1-length-46156-cov-183-256-cds7	147	10-3-NODE-1-length-46156-cov-183-256-cds7	10_3_VS_E5T1.SORTED.bam	10_3_	E5T1	4	2.72109	5	15	111.333	32.6667	0.134731	0.153061	0.88024	0.88024	0.468153
12-10-NODE-1-length-46677-cov-62-7638-cds21	201	12-10-NODE-1-length-46677-cov-62-7638-cds21	12_10_VS_E5T1.SORTED.bam	12_10_	E5T1	9	4.47761	12	32	149	49	0.214765	0.244898	0.876957	0.876957	0.467223
15-1-NODE-1-length-45931-cov-134-593-reversed-cds33	201	15-1-NODE-1-length-45931-cov-134-593-reversed-cds33	15_1_VS_E5T_1.SORTED.bam	15_1_	E5T1	9	4.47761	12	32	149	49	0.214765	0.244898	0.876957	0.876957	0.467223
1-7-NODE-1-length-46677-cov-96-6139-cds19	201	1-7-NODE-1-length-46677-cov-96-6139-cds19	1_7_VS_E5T_1.sort.bam	1_7_	E5T1	9	4.47761	12	32	149	49	0.214765	0.244898	0.876957	0.876957	0.467223
2-17-NODE-1-length-46121-cov-121-892-reversed-cds43	201	2-17-NODE-1-length-46121-cov-121-892-reversed-cds43	2_17_VS_E5T_1.SORTED.bam	2_17_	E5T1	9	4.47761	12	32	149	49	0.214765	0.244898	0.876957	0.876957	0.467223
3-12-NODE-1-length-46379-cov-124-745-reversed-cds26	201	3-12-NODE-1-length-46379-cov-124-745-reversed-cds26	3_12_VS_E5T_1.SORTED.bam	3_12_	E5T1	9	4.47761	12	32	149	49	0.214765	0.244898	0.876957	0.876957	0.467223
5-4-NODE-1-length-46119-cov-180-895-NUEVO-reversed-cds4	201	5-4-NODE-1-length-46119-cov-180-895-NUEVO-reversed-cds4	5_4_VS_E5T_1.SORTED.bam	5_4_	E5T1	9	4.47761	12	32	149	49	0.214765	0.244898	0.876957	0.876957	0.467223
9-3-NODE-1-length-46150-cov-162-112-cds20	201	9-3-NODE-1-length-46150-cov-162-112-cds20	9_3_VS_E5T_1.sorted.bam	9_3_	E5T1	9	4.47761	12	32	149	49	0.214765	0.244898	0.876957	0.876957	0.467223
2-17-NODE-1-length-46121-cov-121-892-reversed-cds6	429	2-17-NODE-1-length-46121-cov-121-892-reversed-cds6	2_17_VS_E5T_9.SORTED.bam	2_17_	E5T9	9	2.0979	14	33	311.667	114.333	0.105882	0.122449	0.864706	0.864706	0.463722
9-3-NODE-1-length-46150-cov-162-112-cds41	429	9-3-NODE-1-length-46150-cov-162-112-cds41	9_3_VS_E5T_9.sorted.bam	9_3_	E5T9	9	2.0979	14	33	311.667	114.333	0.105882	0.122449	0.864706	0.864706	0.463722
12-10-NODE-1-length-46677-cov-62-7638-cds19	198	12-10-NODE-1-length-46677-cov-62-7638-cds19	12_10_VS_E1T8.SORTED.bam	12_10_	E1T8	7	3.53535	21	62	151	44	0.410596	0.477273	0.860296	0.860296	0.462451
15-1-NODE-1-length-45931-cov-134-593-reversed-cds31	198	15-1-NODE-1-length-45931-cov-134-593-reversed-cds31	15_1_VS_E1T8.SORTED.bam	15_1_	E1T8	7	3.53535	21	62	151	44	0.410596	0.477273	0.860296	0.860296	0.462451
3-12-NODE-1-length-46379-cov-124-745-reversed-cds24	198	3-12-NODE-1-length-46379-cov-124-745-reversed-cds24	3_12_VS_E1T_8.SORTED.bam	3_12_	E1T8	7	3.53535	21	62	151	44	0.410596	0.477273	0.860296	0.860296	0.462451
9-3-NODE-1-length-46150-cov-162-112-cds18	198	9-3-NODE-1-length-46150-cov-162-112-cds18	9_3_VS_E1T8.sorted.bam	9_3_	E1T8	7	3.53535	21	62	151	44	0.410596	0.477273	0.860296	0.860296	0.462451
5-12-NODE-1-length-46404-cov-112-738-NUEVO-cds35	384	5-12-NODE-1-length-46404-cov-112-738-NUEVO-cds35	5_12_VS_E1T11.SORTED.bam	5_12_	E1T11	7	1.82292	13	34	287	94	0.118467	0.138298	0.856607	0.856607	0.461383
10-3-NODE-1-length-46156-cov-183-256-cds40	1119	10-3-NODE-1-length-46156-cov-183-256-cds40	10_3_VS_E5T1.SORTED.bam	10_3_	E5T1	24	2.14477	42	109	842.333	273.667	0.129402	0.153471	0.84317	0.84317	0.457456
2-17-NODE-1-length-46121-cov-121-892-reversed-cds56	327	2-17-NODE-1-length-46121-cov-121-892-reversed-cds56	2_17_VS_E5T_9.SORTED.bam	2_17_	E5T9	10	3.0581	28	73	245.667	78.3333	0.297151	0.357447	0.831314	0.831314	0.453944
3-12-NODE-1-length-46379-cov-124-745-reversed-cds39	327	3-12-NODE-1-length-46379-cov-124-745-reversed-cds39	3_12_VS_E5T9.SORTED.bam	3_12_	E5T9	10	3.0581	28	73	245.667	78.3333	0.297151	0.357447	0.831314	0.831314	0.453944
10-3-NODE-1-length-46156-cov-183-256-cds60	189	10-3-NODE-1-length-46156-cov-183-256-cds60	10_3_VS_E5T_6.SORTED.bam	10_3_	E5T6	31	16.4021	135	352	141.333	44.6667	2.49057	3.02239	0.824039	0.824039	0.451766
12-10-NODE-1-length-46677-cov-62-7638-cds49	189	12-10-NODE-1-length-46677-cov-62-7638-cds49	12_10_VS_E511.SORTED.bam	12_10_	E5T11	8	4.2328	33	90	143	43	0.629371	0.767442	0.820089	0.820089	0.450576
1-7-NODE-1-length-46677-cov-96-6139-cds47	189	1-7-NODE-1-length-46677-cov-96-6139-cds47	1_7_VS_E5T11_sort.bam	1_7_	E5T11	8	4.2328	33	90	143	43	0.629371	0.767442	0.820089	0.820089	0.450576
3-12-NODE-1-length-46379-cov-124-745-reversed-cds54	189	3-12-NODE-1-length-46379-cov-124-745-reversed-cds54	3_12_VS_E5T_11.SORTED.bam	3_12_	E5T11	8	4.2328	33	90	143	43	0.629371	0.767442	0.820089	0.820089	0.450576
10-3-NODE-1-length-46156-cov-183-256-cds24	174	10-3-NODE-1-length-46156-cov-183-256-cds24	10_3_VS_E1T_11.SORTED.bam	10_3_	E1T11	9	5.17241	20	51	129.667	41.3333	0.393316	0.483871	0.812853	0.812853	0.448383
12-10-NODE-1-length-46677-cov-62-7638-cds49	189	12-10-NODE-1-length-46677-cov-62-7638-cds49	12_10_VS_E5T9.SORTED.bam	12_10_	E5T9	2	1.0582	9	24	143	43	0.167832	0.209302	0.801865	0.801865	0.445019
1-7-NODE-1-length-46677-cov-96-6139-cds47	189	1-7-NODE-1-length-46677-cov-96-6139-cds47	1_7_VS_E5T9_sort.bam	1_7_	E5T9	2	1.0582	9	24	143	43	0.167832	0.209302	0.801865	0.801865	0.445019
3-12-NODE-1-length-46379-cov-124-745-reversed-cds54	189	3-12-NODE-1-length-46379-cov-124-745-reversed-cds54	3_12_VS_E5T9.SORTED.bam	3_12_	E5T9	2	1.0582	9	24	143	43	0.167832	0.209302	0.801865	0.801865	0.445019
9-3-NODE-1-length-46150-cov-162-112-cds59	390	9-3-NODE-1-length-46150-cov-162-112-cds59	9_3_VS_E1T6.sorted.bam	9_3_	E1T6	4	1.02564	9	22	292.667	94.3333	0.0751708	0.0954064	0.787902	0.787902	0.440685
1-7-NODE-1-length-46677-cov-96-6139-cds32	327	1-7-NODE-1-length-46677-cov-96-6139-cds32	1_7_VS_E5T9_sort.bam	1_7_	E5T9	10	3.0581	31	76	245.667	78.3333	0.309362	0.395745	0.781722	0.781722	0.438745
2-17-NODE-1-length-46121-cov-121-892-reversed-cds15	384	2-17-NODE-1-length-46121-cov-121-892-reversed-cds15	2_17_VS_E1T_11.SORTED.bam	2_17_	E1T11	5	1.30208	8	19	287	94	0.0662021	0.0851064	0.777875	0.777875	0.437531
10-3-NODE-1-length-46156-cov-183-256-cds39	348	10-3-NODE-1-length-46156-cov-183-256-cds39	10_3_VS_E1T_8.SORTED.bam	10_3_	E1T8	27	7.75862	126	329	266	79	1.23684	1.59494	0.77548	0.77548	0.436772
5-12-NODE-1-length-46404-cov-112-738-NUEVO-cds5	201	5-12-NODE-1-length-46404-cov-112-738-NUEVO-cds5	5_12_VS_E5_T1.SORTED.bam	5_12_	E5T1	5	2.48756	13	30	148.333	49.6667	0.202247	0.261745	0.772688	0.772688	0.435885
15-1-NODE-1-length-45931-cov-134-593-reversed-cds5	384	15-1-NODE-1-length-45931-cov-134-593-reversed-cds5	15_1_VS_E5T_1.SORTED.bam	15_1_	E5T1	12	3.125	23	54	287	94	0.188153	0.244681	0.768974	0.768974	0.434701
5-12-NODE-1-length-46404-cov-112-738-NUEVO-cds35	384	5-12-NODE-1-length-46404-cov-112-738-NUEVO-cds35	5_12_VS_E5_T1.SORTED.bam	5_12_	E5T1	12	3.125	23	54	287	94	0.188153	0.244681	0.768974	0.768974	0.434701
5-4-NODE-1-length-46119-cov-180-895-NUEVO-reversed-cds34	384	5-4-NODE-1-length-46119-cov-180-895-NUEVO-reversed-cds34	5_4_VS_E5T_1.SORTED.bam	5_4_	E5T1	12	3.125	23	54	287	94	0.188153	0.244681	0.768974	0.768974	0.434701
10-3-NODE-1-length-46156-cov-183-256-cds12	291	10-3-NODE-1-length-46156-cov-183-256-cds12	10_3_VS_E1T_1.SORTED.bam	10_3_	E1T1	18	6.18557	44	115	222.667	65.3333	0.516467	0.673469	0.766875	0.766875	0.434029
10-3-NODE-1-length-46156-cov-183-256-cds9	384	10-3-NODE-1-length-46156-cov-183-256-cds9	10_3_VS_E1T_8.SORTED.bam	10_3_	E1T8	28	7.29167	115	263	286	95	0.91958	1.21053	0.759653	0.759653	0.431706
10-3-NODE-1-length-46156-cov-183-256-cds28	675	10-3-NODE-1-length-46156-cov-183-256-cds28	10_3_VS_E1T6.SORTED.bam	10_3_	E1T6	3	0.444444	4	10	515.667	156.333	0.0193924	0.0255864	0.757919	0.757919	0.431145
9-3-NODE-1-length-46150-cov-162-112-cds1	81	9-3-NODE-1-length-46150-cov-162-112-cds1	9_3_VS_E1T8.sorted.bam	9_3_	E1T8	4	4.93827	24	56	59	19	0.949153	1.26316	0.751412	0.751412	0.429032
12-10-NODE-1-length-46677-cov-62-7638-cds21	201	12-10-NODE-1-length-46677-cov-62-7638-cds21	12_10_VS_E5T9.SORTED.bam	12_10_	E5T9	9	4.47761	13	29	149	49	0.194631	0.265306	0.733609	0.733609	0.423169
15-1-NODE-1-length-45931-cov-134-593-reversed-cds33	201	15-1-NODE-1-length-45931-cov-134-593-reversed-cds33	15_1_VS_E5T_9.SORTED.bam	15_1_	E5T9	9	4.47761	13	29	149	49	0.194631	0.265306	0.733609	0.733609	0.423169
1-7-NODE-1-length-46677-cov-96-6139-cds19	201	1-7-NODE-1-length-46677-cov-96-6139-cds19	1_7_VS_E5T9_sort.bam	1_7_	E5T9	9	4.47761	13	29	149	49	0.194631	0.265306	0.733609	0.733609	0.423169
2-17-NODE-1-length-46121-cov-121-892-reversed-cds43	201	2-17-NODE-1-length-46121-cov-121-892-reversed-cds43	2_17_VS_E5T_9.SORTED.bam	2_17_	E5T9	9	4.47761	13	29	149	49	0.194631	0.265306	0.733609	0.733609	0.423169
3-12-NODE-1-length-46379-cov-124-745-reversed-cds26	201	3-12-NODE-1-length-46379-cov-124-745-reversed-cds26	3_12_VS_E5T9.SORTED.bam	3_12_	E5T9	9	4.47761	13	29	149	49	0.194631	0.265306	0.733609	0.733609	0.423169
5-4-NODE-1-length-46119-cov-180-895-NUEVO-reversed-cds4	201	5-4-NODE-1-length-46119-cov-180-895-NUEVO-reversed-cds4	5_4_VS_E5T_9.SORTED.bam	5_4_	E5T9	9	4.47761	13	29	149	49	0.194631	0.265306	0.733609	0.733609	0.423169
9-3-NODE-1-length-46150-cov-162-112-cds20	201	9-3-NODE-1-length-46150-cov-162-112-cds20	9_3_VS_E5T_9.sorted.bam	9_3_	E5T9	9	4.47761	13	29	149	49	0.194631	0.265306	0.733609	0.733609	0.423169
12-10-NODE-1-length-46677-cov-62-7638-cds21	201	12-10-NODE-1-length-46677-cov-62-7638-cds21	12_10_VS_E1T1.SORTED.bam	12_10_	E1T1	9	4.47761	24	53	149	49	0.355705	0.489796	0.72623	0.72623	0.420703
15-1-NODE-1-length-45931-cov-134-593-reversed-cds33	201	15-1-NODE-1-length-45931-cov-134-593-reversed-cds33	15_1_VS_E1T1.SORTED.bam	15_1_	E1T1	9	4.47761	24	53	149	49	0.355705	0.489796	0.72623	0.72623	0.420703
1-7-NODE-1-length-46677-cov-96-6139-cds19	201	1-7-NODE-1-length-46677-cov-96-6139-cds19	1_7_VS_E1T_1_sort.bam	1_7_	E1T1	9	4.47761	24	53	149	49	0.355705	0.489796	0.72623	0.72623	0.420703
2-17-NODE-1-length-46121-cov-121-892-reversed-cds43	201	2-17-NODE-1-length-46121-cov-121-892-reversed-cds43	2_17_VS_E1T_1.SORTED.bam	2_17_	E1T1	9	4.47761	24	53	149	49	0.355705	0.489796	0.72623	0.72623	0.420703
3-12-NODE-1-length-46379-cov-124-745-reversed-cds26	201	3-12-NODE-1-length-46379-cov-124-745-reversed-cds26	3_12_VS_E1T1.SORTED.bam	3_12_	E1T1	18	8.95522	48	106	149	49	0.711409	0.979592	0.72623	0.72623	0.420703
5-4-NODE-1-length-46119-cov-180-895-NUEVO-reversed-cds4	201	5-4-NODE-1-length-46119-cov-180-895-NUEVO-reversed-cds4	5_4_VS_E1T_1.SORTED.bam	5_4_	E1T1	9	4.47761	24	53	149	49	0.355705	0.489796	0.72623	0.72623	0.420703
9-3-NODE-1-length-46150-cov-162-112-cds20	201	9-3-NODE-1-length-46150-cov-162-112-cds20	9_3_VS_E1T_1.sorted.bam	9_3_	E1T1	9	4.47761	24	53	149	49	0.355705	0.489796	0.72623	0.72623	0.420703
15-1-NODE-1-length-45931-cov-134-593-reversed-cds14	390	15-1-NODE-1-length-45931-cov-134-593-reversed-cds14	15_1_VS_E5T_9.SORTED.bam	15_1_	E5T9	4	1.02564	8	18	292.667	94.3333	0.0615034	0.0848057	0.725228	0.725228	0.420366
2-17-NODE-1-length-46121-cov-121-892-reversed-cds24	390	2-17-NODE-1-length-46121-cov-121-892-reversed-cds24	2_17_VS_E5T_9.SORTED.bam	2_17_	E5T9	4	1.02564	8	18	292.667	94.3333	0.0615034	0.0848057	0.725228	0.725228	0.420366
10-3-NODE-1-length-46156-cov-183-256-cds12	291	10-3-NODE-1-length-46156-cov-183-256-cds12	10_3_VS_E5T_9.SORTED.bam	10_3_	E5T9	8	2.74914	13	32	222.667	65.3333	0.143713	0.19898	0.722248	0.722248	0.419363
1-7-NODE-1-length-46677-cov-96-6139-cds59	390	1-7-NODE-1-length-46677-cov-96-6139-cds59	1_7_VS_E1T11_sort.bam	1_7_	E1T11	4	1.02564	17	38	292.667	94.3333	0.129841	0.180212	0.720488	0.720488	0.418769
10-3-NODE-1-length-46156-cov-183-256-cds10	660	10-3-NODE-1-length-46156-cov-183-256-cds10	10_3_VS_E1T9.SORTED.bam	10_3_	E1T9	13	1.9697	28	72	513.333	143.667	0.14026	0.194896	0.719666	0.719666	0.418492
10-3-NODE-1-length-46156-cov-183-256-cds29	129	10-3-NODE-1-length-46156-cov-183-256-cds29	10_3_VS_E5T_6.SORTED.bam	10_3_	E5T6	2	1.55039	9	22	97.6667	28.3333	0.225256	0.317647	0.709139	0.709139	0.41491
10-3-NODE-1-length-46156-cov-183-256-cds37	645	10-3-NODE-1-length-46156-cov-183-256-cds37	10_3_VS_E1T9.SORTED.bam	10_3_	E1T9	11	1.70543	16	36	488.667	153.333	0.0736698	0.104348	0.706003	0.706003	0.413834
15-1-NODE-1-length-45931-cov-134-593-reversed-cds5	384	15-1-NODE-1-length-45931-cov-134-593-reversed-cds5	15_1_VS_E5T_9.SORTED.bam	15_1_	E5T9	11	2.86458	26	56	287	94	0.195122	0.276596	0.705441	0.705441	0.413641
2-17-NODE-1-length-46121-cov-121-892-reversed-cds15	384	2-17-NODE-1-length-46121-cov-121-892-reversed-cds15	2_17_VS_E5T_9.SORTED.bam	2_17_	E5T9	11	2.86458	26	56	287	94	0.195122	0.276596	0.705441	0.705441	0.413641
5-12-NODE-1-length-46404-cov-112-738-NUEVO-cds35	384	5-12-NODE-1-length-46404-cov-112-738-NUEVO-cds35	5_12_VS_E5T9.SORTED.bam	5_12_	E5T9	11	2.86458	26	56	287	94	0.195122	0.276596	0.705441	0.705441	0.413641
5-4-NODE-1-length-46119-cov-180-895-NUEVO-reversed-cds34	384	5-4-NODE-1-length-46119-cov-180-895-NUEVO-reversed-cds34	5_4_VS_E5T_9.SORTED.bam	5_4_	E5T9	11	2.86458	26	56	287	94	0.195122	0.276596	0.705441	0.705441	0.413641
9-3-NODE-1-length-46150-cov-162-112-cds50	384	9-3-NODE-1-length-46150-cov-162-112-cds50	9_3_VS_E5T_9.sorted.bam	9_3_	E5T9	11	2.86458	26	56	287	94	0.195122	0.276596	0.705441	0.705441	0.413641
10-3-NODE-1-length-46156-cov-183-256-cds44	591	10-3-NODE-1-length-46156-cov-183-256-cds44	10_3_VS_E5T_9.SORTED.bam	10_3_	E5T9	4	0.676819	9	18	435	153	0.0413793	0.0588235	0.703448	0.703448	0.412955
15-1-NODE-1-length-45931-cov-134-593-reversed-cds40	1119	15-1-NODE-1-length-45931-cov-134-593-reversed-cds40	15_1_VS_E1T9.SORTED.bam	15_1_	E1T9	3	0.268097	5	11	846	270	0.0130024	0.0185185	0.702128	0.702128	0.4125
9-3-NODE-1-length-46150-cov-162-112-cds33	327	9-3-NODE-1-length-46150-cov-162-112-cds33	9_3_VS_E5T11.sorted.bam	9_3_	E5T11	24	7.33945	167	367	245.667	78.3333	1.49389	2.13191	0.700729	0.700729	0.412017
12-10-NODE-1-length-46677-cov-62-7638-cds34	327	12-10-NODE-1-length-46677-cov-62-7638-cds34	12_10_VS_E511.SORTED.bam	12_10_	E5T11	24	7.33945	167	363	245.667	78.3333	1.47761	2.13191	0.693091	0.693091	0.409364
15-1-NODE-1-length-45931-cov-134-593-reversed-cds46	327	15-1-NODE-1-length-45931-cov-134-593-reversed-cds46	15_1_VS_E5T_11.SORTED.bam	15_1_	E5T11	24	7.33945	167	363	245.667	78.3333	1.47761	2.13191	0.693091	0.693091	0.409364
2-17-NODE-1-length-46121-cov-121-892-reversed-cds56	327	2-17-NODE-1-length-46121-cov-121-892-reversed-cds56	2_17_VS_E5T_11.SORTED.bam	2_17_	E5T11	24	7.33945	167	363	245.667	78.3333	1.47761	2.13191	0.693091	0.693091	0.409364
3-12-NODE-1-length-46379-cov-124-745-reversed-cds39	327	3-12-NODE-1-length-46379-cov-124-745-reversed-cds39	3_12_VS_E5T_11.SORTED.bam	3_12_	E5T11	24	7.33945	167	363	245.667	78.3333	1.47761	2.13191	0.693091	0.693091	0.409364
5-4-NODE-1-length-46119-cov-180-895-NUEVO-reversed-cds17	327	5-4-NODE-1-length-46119-cov-180-895-NUEVO-reversed-cds17	5_4_VS_E5T_11.SORTED.bam	5_4_	E5T11	24	7.33945	167	363	245.667	78.3333	1.47761	2.13191	0.693091	0.693091	0.409364
3-12-NODE-1-length-46379-cov-124-745-reversed-cds9	555	3-12-NODE-1-length-46379-cov-124-745-reversed-cds9	3_12_VS_E1T9.SORTED.bam	3_12_	E1T9	1	0.18018	2	4	410.333	141.667	0.00974817	0.0141176	0.690496	0.690496	0.408457
5-4-NODE-1-length-46119-cov-180-895-NUEVO-reversed-cds46	555	5-4-NODE-1-length-46119-cov-180-895-NUEVO-reversed-cds46	5_4_VS_E1T_9.SORTED.bam	5_4_	E1T9	1	0.18018	2	4	410.333	141.667	0.00974817	0.0141176	0.690496	0.690496	0.408457
12-10-NODE-1-length-46677-cov-62-7638-cds11	1323	12-10-NODE-1-length-46677-cov-62-7638-cds11	12_10_VS_E5T9.SORTED.bam	12_10_	E5T9	6	0.453515	10	21	997.333	322.667	0.0210561	0.0309917	0.679412	0.679412	0.404553
15-1-NODE-1-length-45931-cov-134-593-reversed-cds23	1323	15-1-NODE-1-length-45931-cov-134-593-reversed-cds23	15_1_VS_E5T_9.SORTED.bam	15_1_	E5T9	6	0.453515	10	21	997.333	322.667	0.0210561	0.0309917	0.679412	0.679412	0.404553
3-12-NODE-1-length-46379-cov-124-745-reversed-cds16	1323	3-12-NODE-1-length-46379-cov-124-745-reversed-cds16	3_12_VS_E5T9.SORTED.bam	3_12_	E5T9	6	0.453515	10	21	997.333	322.667	0.0210561	0.0309917	0.679412	0.679412	0.404553
10-3-NODE-1-length-46156-cov-183-256-cds1	99	10-3-NODE-1-length-46156-cov-183-256-cds1	10_3_VS_E1T6.SORTED.bam	10_3_	E1T6	6	6.06061	10	22	75.6667	23.3333	0.290749	0.428571	0.678414	0.678414	0.404199
12-10-NODE-1-length-46677-cov-62-7638-cds40	675	12-10-NODE-1-length-46677-cov-62-7638-cds40	12_10_VS_E1T8.SORTED.bam	12_10_	E1T8	5	0.740741	9	20	515.667	156.333	0.0387847	0.0575693	0.673705	0.673705	0.402523
2-17-NODE-1-length-46121-cov-121-892-reversed-cds4	675	2-17-NODE-1-length-46121-cov-121-892-reversed-cds4	2_17_VS_E1T_8.SORTED.bam	2_17_	E1T8	5	0.740741	9	20	515.667	156.333	0.0387847	0.0575693	0.673705	0.673705	0.402523
3-12-NODE-1-length-46379-cov-124-745-reversed-cds45	675	3-12-NODE-1-length-46379-cov-124-745-reversed-cds45	3_12_VS_E1T_8.SORTED.bam	3_12_	E1T8	5	0.740741	9	20	515.667	156.333	0.0387847	0.0575693	0.673705	0.673705	0.402523
9-3-NODE-1-length-46150-cov-162-112-cds33	327	9-3-NODE-1-length-46150-cov-162-112-cds33	9_3_VS_E5T_9.sorted.bam	9_3_	E5T9	9	2.75229	31	65	245.667	78.3333	0.264586	0.395745	0.668578	0.668578	0.400687
15-1-NODE-1-length-45931-cov-134-593-reversed-cds14	390	15-1-NODE-1-length-45931-cov-134-593-reversed-cds14	15_1_VS_E1T1.SORTED.bam	15_1_	E1T1	6	1.53846	41	85	292.667	94.3333	0.290433	0.434629	0.668232	0.668232	0.400563
2-17-NODE-1-length-46121-cov-121-892-reversed-cds24	390	2-17-NODE-1-length-46121-cov-121-892-reversed-cds24	2_17_VS_E1T_1.SORTED.bam	2_17_	E1T1	6	1.53846	41	85	292.667	94.3333	0.290433	0.434629	0.668232	0.668232	0.400563
10-3-NODE-1-length-46156-cov-183-256-cds30	1062	10-3-NODE-1-length-46156-cov-183-256-cds30	10_3_VS_E1T_8.SORTED.bam	10_3_	E1T8	9	0.847458	18	31	763.667	295.333	0.0405936	0.0609481	0.666036	0.666036	0.399773
12-10-NODE-1-length-46677-cov-62-7638-cds61	384	12-10-NODE-1-length-46677-cov-62-7638-cds61	12_10_VS_E5T1.SORTED.bam	12_10_	E5T1	7	1.82292	21	42	286	95	0.146853	0.221053	0.664336	0.664336	0.39916
5-12-NODE-1-length-46404-cov-112-738-NUEVO-cds43	384	5-12-NODE-1-length-46404-cov-112-738-NUEVO-cds43	5_12_VS_E5_T1.SORTED.bam	5_12_	E5T1	7	1.82292	21	42	286	95	0.146853	0.221053	0.664336	0.664336	0.39916
5-4-NODE-1-length-46119-cov-180-895-NUEVO-reversed-cds42	384	5-4-NODE-1-length-46119-cov-180-895-NUEVO-reversed-cds42	5_4_VS_E5T_1.SORTED.bam	5_4_	E5T1	7	1.82292	21	42	286	95	0.146853	0.221053	0.664336	0.664336	0.39916
15-1-NODE-1-length-45931-cov-134-593-reversed-cds14	390	15-1-NODE-1-length-45931-cov-134-593-reversed-cds14	15_1_VS_E1T11.SORTED.bam	15_1_	E1T11	4	1.02564	23	47	292.667	94.3333	0.160592	0.243816	0.658661	0.658661	0.397104
2-17-NODE-1-length-46121-cov-121-892-reversed-cds24	390	2-17-NODE-1-length-46121-cov-121-892-reversed-cds24	2_17_VS_E1T_11.SORTED.bam	2_17_	E1T11	4	1.02564	23	47	292.667	94.3333	0.160592	0.243816	0.658661	0.658661	0.397104
1-7-NODE-1-length-46677-cov-96-6139-cds32	327	1-7-NODE-1-length-46677-cov-96-6139-cds32	1_7_VS_E5T11_sort.bam	1_7_	E5T11	23	7.03364	195	402	245.667	78.3333	1.63636	2.48936	0.657343	0.657343	0.396624
5-12-NODE-1-length-46404-cov-112-738-NUEVO-cds18	327	5-12-NODE-1-length-46404-cov-112-738-NUEVO-cds18	5_12_VS_E5_T11.SORTED.bam	5_12_	E5T11	23	7.03364	195	402	245.667	78.3333	1.63636	2.48936	0.657343	0.657343	0.396624
15-1-NODE-1-length-45931-cov-134-593-reversed-cds46	327	15-1-NODE-1-length-45931-cov-134-593-reversed-cds46	15_1_VS_E5T_8.SORTED.bam	15_1_	E5T8	12	3.66972	52	107	245.667	78.3333	0.43555	0.66383	0.656116	0.656116	0.396178
9-3-NODE-1-length-46150-cov-162-112-cds33	327	9-3-NODE-1-length-46150-cov-162-112-cds33	9_3_VS_E5T_8.sorted.bam	9_3_	E5T8	12	3.66972	52	107	245.667	78.3333	0.43555	0.66383	0.656116	0.656116	0.396178
10-3-NODE-1-length-46156-cov-183-256-cds60	189	10-3-NODE-1-length-46156-cov-183-256-cds60	10_3_VS_E5T1.SORTED.bam	10_3_	E5T1	15	7.93651	27	56	141.333	44.6667	0.396226	0.604478	0.655486	0.655486	0.395948
12-10-NODE-1-length-46677-cov-62-7638-cds1	81	12-10-NODE-1-length-46677-cov-62-7638-cds1	12_10_VS_E1T8.SORTED.bam	12_10_	E1T8	5	6.17284	14	29	59.3333	18.6667	0.488764	0.75	0.651685	0.651685	0.394558
10-3-NODE-1-length-46156-cov-183-256-cds60	189	10-3-NODE-1-length-46156-cov-183-256-cds60	10_3_VS_E5T8.SORTED.bam	10_3_	E5T8	28	14.8148	91	187	141.333	44.6667	1.32311	2.03731	0.64944	0.64944	0.393734
9-3-NODE-1-length-46150-cov-162-112-cds59	390	9-3-NODE-1-length-46150-cov-162-112-cds59	9_3_VS_E1T_1.sorted.bam	9_3_	E1T1	2	0.512821	6	12	292.667	94.3333	0.0410023	0.0636042	0.644647	0.644647	0.391967
12-10-NODE-1-length-46677-cov-62-7638-cds21	201	12-10-NODE-1-length-46677-cov-62-7638-cds21	12_10_VS_E5T6.SORTED.bam	12_10_	E5T6	9	4.47761	25	49	149	49	0.328859	0.510204	0.644564	0.644564	0.391936
15-1-NODE-1-length-45931-cov-134-593-reversed-cds33	201	15-1-NODE-1-length-45931-cov-134-593-reversed-cds33	15_1_VS_E5T_6.SORTED.bam	15_1_	E5T6	9	4.47761	25	49	149	49	0.328859	0.510204	0.644564	0.644564	0.391936
1-7-NODE-1-length-46677-cov-96-6139-cds19	201	1-7-NODE-1-length-46677-cov-96-6139-cds19	1_7_VS_E5T6.sort.bam	1_7_	E5T6	9	4.47761	25	49	149	49	0.328859	0.510204	0.644564	0.644564	0.391936
2-17-NODE-1-length-46121-cov-121-892-reversed-cds43	201	2-17-NODE-1-length-46121-cov-121-892-reversed-cds43	2_17_VS_E5T_6.SORTED.bam	2_17_	E5T6	9	4.47761	25	49	149	49	0.328859	0.510204	0.644564	0.644564	0.391936
3-12-NODE-1-length-46379-cov-124-745-reversed-cds26	201	3-12-NODE-1-length-46379-cov-124-745-reversed-cds26	3_12_VS_E5T6.SORTED.bam	3_12_	E5T6	9	4.47761	25	49	149	49	0.328859	0.510204	0.644564	0.644564	0.391936
5-4-NODE-1-length-46119-cov-180-895-NUEVO-reversed-cds4	201	5-4-NODE-1-length-46119-cov-180-895-NUEVO-reversed-cds4	5_4_VS_E5T_6.SORTED.bam	5_4_	E5T6	9	4.47761	25	49	149	49	0.328859	0.510204	0.644564	0.644564	0.391936
9-3-NODE-1-length-46150-cov-162-112-cds20	201	9-3-NODE-1-length-46150-cov-162-112-cds20	9_3_VS_E5T_6.sorted.bam	9_3_	E5T6	9	4.47761	25	49	149	49	0.328859	0.510204	0.644564	0.644564	0.391936
9-3-NODE-1-length-46150-cov-162-112-cds1	81	9-3-NODE-1-length-46150-cov-162-112-cds1	9_3_VS_E5T_9.sorted.bam	9_3_	E5T9	4	4.93827	7	14	59	19	0.237288	0.368421	0.644068	0.644068	0.391753
2-17-NODE-1-length-46121-cov-121-892-reversed-cds15	384	2-17-NODE-1-length-46121-cov-121-892-reversed-cds15	2_17_VS_E5T_1.SORTED.bam	2_17_	E5T1	11	2.86458	23	45	287	94	0.156794	0.244681	0.640812	0.640812	0.390546
9-3-NODE-1-length-46150-cov-162-112-cds50	384	9-3-NODE-1-length-46150-cov-162-112-cds50	9_3_VS_E5T_1.sorted.bam	9_3_	E5T1	11	2.86458	23	45	287	94	0.156794	0.244681	0.640812	0.640812	0.390546
12-10-NODE-1-length-46677-cov-62-7638-cds34	327	12-10-NODE-1-length-46677-cov-62-7638-cds34	12_10_VS_E1T9.SORTED.bam	12_10_	E1T9	2	0.611621	4	8	245.667	78.3333	0.0325645	0.0510638	0.63772	0.63772	0.389395
15-1-NODE-1-length-45931-cov-134-593-reversed-cds46	327	15-1-NODE-1-length-45931-cov-134-593-reversed-cds46	15_1_VS_E1T9.SORTED.bam	15_1_	E1T9	2	0.611621	4	8	245.667	78.3333	0.0325645	0.0510638	0.63772	0.63772	0.389395
1-7-NODE-1-length-46677-cov-96-6139-cds32	327	1-7-NODE-1-length-46677-cov-96-6139-cds32	1_7_VS_E1T9_sort.bam	1_7_	E1T9	2	0.611621	4	8	245.667	78.3333	0.0325645	0.0510638	0.63772	0.63772	0.389395
2-17-NODE-1-length-46121-cov-121-892-reversed-cds56	327	2-17-NODE-1-length-46121-cov-121-892-reversed-cds56	2_17_VS_E1T_9.SORTED.bam	2_17_	E1T9	2	0.611621	4	8	245.667	78.3333	0.0325645	0.0510638	0.63772	0.63772	0.389395
3-12-NODE-1-length-46379-cov-124-745-reversed-cds39	327	3-12-NODE-1-length-46379-cov-124-745-reversed-cds39	3_12_VS_E1T9.SORTED.bam	3_12_	E1T9	2	0.611621	4	8	245.667	78.3333	0.0325645	0.0510638	0.63772	0.63772	0.389395
5-12-NODE-1-length-46404-cov-112-738-NUEVO-cds18	327	5-12-NODE-1-length-46404-cov-112-738-NUEVO-cds18	5_12_VS_E1_T9.SORTED.bam	5_12_	E1T9	2	0.611621	4	8	245.667	78.3333	0.0325645	0.0510638	0.63772	0.63772	0.389395
5-4-NODE-1-length-46119-cov-180-895-NUEVO-reversed-cds17	327	5-4-NODE-1-length-46119-cov-180-895-NUEVO-reversed-cds17	5_4_VS_E1T_9.SORTED.bam	5_4_	E1T9	2	0.611621	4	8	245.667	78.3333	0.0325645	0.0510638	0.63772	0.63772	0.389395
9-3-NODE-1-length-46150-cov-162-112-cds33	327	9-3-NODE-1-length-46150-cov-162-112-cds33	9_3_VS_E1T_9.sorted.bam	9_3_	E1T9	2	0.611621	4	8	245.667	78.3333	0.0325645	0.0510638	0.63772	0.63772	0.389395
10-3-NODE-1-length-46156-cov-183-256-cds24	174	10-3-NODE-1-length-46156-cov-183-256-cds24	10_3_VS_E5T8.SORTED.bam	10_3_	E5T8	6	3.44828	16	32	129.667	41.3333	0.246787	0.387097	0.637532	0.637532	0.389325
12-10-NODE-1-length-46677-cov-62-7638-cds50	237	12-10-NODE-1-length-46677-cov-62-7638-cds50	12_10_VS_E1T11.SORTED.bam	12_10_	E1T11	12	5.06329	37	78	180.333	53.6667	0.432532	0.689441	0.627367	0.627367	0.38551
1-7-NODE-1-length-46677-cov-96-6139-cds48	237	1-7-NODE-1-length-46677-cov-96-6139-cds48	1_7_VS_E1T11_sort.bam	1_7_	E1T11	12	5.06329	37	78	180.333	53.6667	0.432532	0.689441	0.627367	0.627367	0.38551
1-7-NODE-1-length-46677-cov-96-6139-cds59	390	1-7-NODE-1-length-46677-cov-96-6139-cds59	1_7_VS_E1T8_sort.bam	1_7_	E1T8	5	1.28205	33	64	292.667	94.3333	0.218679	0.349823	0.625112	0.625112	0.384658
1-7-NODE-1-length-46677-cov-96-6139-cds46	156	1-7-NODE-1-length-46677-cov-96-6139-cds46	1_7_VS_E5T_1.sort.bam	1_7_	E5T1	2	1.28205	3	5	111.333	41.6667	0.0449102	0.072	0.623752	0.623752	0.384143
3-12-NODE-1-length-46379-cov-124-745-reversed-cds53	156	3-12-NODE-1-length-46379-cov-124-745-reversed-cds53	3_12_VS_E5T_1.SORTED.bam	3_12_	E5T1	2	1.28205	3	5	111.333	41.6667	0.0449102	0.072	0.623752	0.623752	0.384143
15-1-NODE-1-length-45931-cov-134-593-reversed-cds3	192	15-1-NODE-1-length-45931-cov-134-593-reversed-cds3	15_1_VS_E5T_11.SORTED.bam	15_1_	E5T11	15	7.8125	108	232	146.667	42.3333	1.58182	2.55118	0.620034	0.620034	0.382729
2-17-NODE-1-length-46121-cov-121-892-reversed-cds13	192	2-17-NODE-1-length-46121-cov-121-892-reversed-cds13	2_17_VS_E5T_11.SORTED.bam	2_17_	E5T11	15	7.8125	108	232	146.667	42.3333	1.58182	2.55118	0.620034	0.620034	0.382729
5-12-NODE-1-length-46404-cov-112-738-NUEVO-cds33	192	5-12-NODE-1-length-46404-cov-112-738-NUEVO-cds33	5_12_VS_E5_T11.SORTED.bam	5_12_	E5T11	15	7.8125	108	232	146.667	42.3333	1.58182	2.55118	0.620034	0.620034	0.382729
5-4-NODE-1-length-46119-cov-180-895-NUEVO-reversed-cds32	192	5-4-NODE-1-length-46119-cov-180-895-NUEVO-reversed-cds32	5_4_VS_E5T_11.SORTED.bam	5_4_	E5T11	15	7.8125	108	232	146.667	42.3333	1.58182	2.55118	0.620034	0.620034	0.382729
9-3-NODE-1-length-46150-cov-162-112-cds48	192	9-3-NODE-1-length-46150-cov-162-112-cds48	9_3_VS_E5T11.sorted.bam	9_3_	E5T11	15	7.8125	108	232	146.667	42.3333	1.58182	2.55118	0.620034	0.620034	0.382729
1-7-NODE-1-length-46677-cov-96-6139-cds9	1323	1-7-NODE-1-length-46677-cov-96-6139-cds9	1_7_VS_E5T9_sort.bam	1_7_	E5T9	5	0.377929	9	17	997.333	322.667	0.0170455	0.0278926	0.611111	0.611111	0.37931
10-3-NODE-1-length-46156-cov-183-256-cds39	348	10-3-NODE-1-length-46156-cov-183-256-cds39	10_3_VS_E1T_11.SORTED.bam	10_3_	E1T11	17	4.88506	42	86	266	79	0.323308	0.531646	0.608127	0.608127	0.378159
9-3-NODE-1-length-46150-cov-162-112-cds1	81	9-3-NODE-1-length-46150-cov-162-112-cds1	9_3_VS_E5T11.sorted.bam	9_3_	E5T11	5	6.17284	35	66	59	19	1.11864	1.84211	0.607264	0.607264	0.377825
1-7-NODE-1-length-46677-cov-96-6139-cds59	390	1-7-NODE-1-length-46677-cov-96-6139-cds59	1_7_VS_E1T_1_sort.bam	1_7_	E1T1	6	1.53846	34	64	292.667	94.3333	0.218679	0.360424	0.606727	0.606727	0.377617
15-1-NODE-1-length-45931-cov-134-593-reversed-cds5	384	15-1-NODE-1-length-45931-cov-134-593-reversed-cds5	15_1_VS_E5T_6.SORTED.bam	15_1_	E5T6	20	5.20833	92	170	287	94	0.592334	0.978723	0.605211	0.605211	0.377029
5-4-NODE-1-length-46119-cov-180-895-NUEVO-reversed-cds34	384	5-4-NODE-1-length-46119-cov-180-895-NUEVO-reversed-cds34	5_4_VS_E5T_6.SORTED.bam	5_4_	E5T6	20	5.20833	92	170	287	94	0.592334	0.978723	0.605211	0.605211	0.377029
15-1-NODE-1-length-45931-cov-134-593-reversed-cds14	390	15-1-NODE-1-length-45931-cov-134-593-reversed-cds14	15_1_VS_E1T8.SORTED.bam	15_1_	E1T8	7	1.79487	49	92	292.667	94.3333	0.314351	0.519435	0.605179	0.605179	0.377016
2-17-NODE-1-length-46121-cov-121-892-reversed-cds24	390	2-17-NODE-1-length-46121-cov-121-892-reversed-cds24	2_17_VS_E1T_8.SORTED.bam	2_17_	E1T8	7	1.79487	49	92	292.667	94.3333	0.314351	0.519435	0.605179	0.605179	0.377016
12-10-NODE-1-length-46677-cov-62-7638-cds19	198	12-10-NODE-1-length-46677-cov-62-7638-cds19	12_10_VS_E1T6.SORTED.bam	12_10_	E1T6	28	14.1414	56	116	151	44	0.768212	1.27273	0.603595	0.603595	0.376401
15-1-NODE-1-length-45931-cov-134-593-reversed-cds31	198	15-1-NODE-1-length-45931-cov-134-593-reversed-cds31	15_1_VS_E1T6.SORTED.bam	15_1_	E1T6	28	14.1414	56	116	151	44	0.768212	1.27273	0.603595	0.603595	0.376401
3-12-NODE-1-length-46379-cov-124-745-reversed-cds24	198	3-12-NODE-1-length-46379-cov-124-745-reversed-cds24	3_12_VS_E1T_6.SORTED.bam	3_12_	E1T6	28	14.1414	56	116	151	44	0.768212	1.27273	0.603595	0.603595	0.376401
9-3-NODE-1-length-46150-cov-162-112-cds18	198	9-3-NODE-1-length-46150-cov-162-112-cds18	9_3_VS_E1T6.sorted.bam	9_3_	E1T6	28	14.1414	56	116	151	44	0.768212	1.27273	0.603595	0.603595	0.376401
12-10-NODE-1-length-46677-cov-62-7638-cds34	327	12-10-NODE-1-length-46677-cov-62-7638-cds34	12_10_VS_E5T9.SORTED.bam	12_10_	E5T9	9	2.75229	28	53	245.667	78.3333	0.215739	0.357447	0.603557	0.603557	0.376386
5-4-NODE-1-length-46119-cov-180-895-NUEVO-reversed-cds17	327	5-4-NODE-1-length-46119-cov-180-895-NUEVO-reversed-cds17	5_4_VS_E5T_9.SORTED.bam	5_4_	E5T9	9	2.75229	28	53	245.667	78.3333	0.215739	0.357447	0.603557	0.603557	0.376386
12-10-NODE-1-length-46677-cov-62-7638-cds48	156	12-10-NODE-1-length-46677-cov-62-7638-cds48	12_10_VS_E5T1.SORTED.bam	12_10_	E5T1	2	1.28205	3	5	112.333	40.6667	0.0445104	0.0737705	0.603363	0.603363	0.376311
2-17-NODE-1-length-46121-cov-121-892-reversed-cds50	1119	2-17-NODE-1-length-46121-cov-121-892-reversed-cds50	2_17_VS_E1T_9.SORTED.bam	2_17_	E1T9	4	0.357462	7	13	843.333	272.667	0.015415	0.0256724	0.600452	0.600452	0.375176
5-4-NODE-1-length-46119-cov-180-895-NUEVO-reversed-cds11	1119	5-4-NODE-1-length-46119-cov-180-895-NUEVO-reversed-cds11	5_4_VS_E1T_9.SORTED.bam	5_4_	E1T9	4	0.357462	7	13	843.333	272.667	0.015415	0.0256724	0.600452	0.600452	0.375176
9-3-NODE-1-length-46150-cov-162-112-cds27	1119	9-3-NODE-1-length-46150-cov-162-112-cds27	9_3_VS_E1T_9.sorted.bam	9_3_	E1T9	4	0.357462	7	13	843.333	272.667	0.015415	0.0256724	0.600452	0.600452	0.375176
10-3-NODE-1-length-46156-cov-183-256-cds24	174	10-3-NODE-1-length-46156-cov-183-256-cds24	10_3_VS_E5T_9.SORTED.bam	10_3_	E5T9	6	3.44828	20	37	129.667	41.3333	0.285347	0.483871	0.589717	0.589717	0.370957
12-10-NODE-1-length-46677-cov-62-7638-cds19	198	12-10-NODE-1-length-46677-cov-62-7638-cds19	12_10_VS_E5T8.SORTED.bam	12_10_	E5T8	3	1.51515	8	16	151	44	0.10596	0.181818	0.582781	0.582781	0.368201
15-1-NODE-1-length-45931-cov-134-593-reversed-cds31	198	15-1-NODE-1-length-45931-cov-134-593-reversed-cds31	15_1_VS_E5T_8.SORTED.bam	15_1_	E5T8	3	1.51515	8	16	151	44	0.10596	0.181818	0.582781	0.582781	0.368201
3-12-NODE-1-length-46379-cov-124-745-reversed-cds24	198	3-12-NODE-1-length-46379-cov-124-745-reversed-cds24	3_12_VS_E5T_8.SORTED.bam	3_12_	E5T8	3	1.51515	8	16	151	44	0.10596	0.181818	0.582781	0.582781	0.368201
9-3-NODE-1-length-46150-cov-162-112-cds18	198	9-3-NODE-1-length-46150-cov-162-112-cds18	9_3_VS_E5T_8.sorted.bam	9_3_	E5T8	3	1.51515	8	16	151	44	0.10596	0.181818	0.582781	0.582781	0.368201
2-17-NODE-1-length-46121-cov-121-892-reversed-cds15	384	2-17-NODE-1-length-46121-cov-121-892-reversed-cds15	2_17_VS_E5T_6.SORTED.bam	2_17_	E5T6	22	5.72917	101	179	287	94	0.623693	1.07447	0.580467	0.580467	0.367276
5-12-NODE-1-length-46404-cov-112-738-NUEVO-cds35	384	5-12-NODE-1-length-46404-cov-112-738-NUEVO-cds35	5_12_VS_E5T_6.SORTED.bam	5_12_	E5T6	22	5.72917	101	179	287	94	0.623693	1.07447	0.580467	0.580467	0.367276
9-3-NODE-1-length-46150-cov-162-112-cds50	384	9-3-NODE-1-length-46150-cov-162-112-cds50	9_3_VS_E5T_6.sorted.bam	9_3_	E5T6	22	5.72917	101	179	287	94	0.623693	1.07447	0.580467	0.580467	0.367276
10-3-NODE-1-length-46156-cov-183-256-cds29	129	10-3-NODE-1-length-46156-cov-183-256-cds29	10_3_VS_E5T1.SORTED.bam	10_3_	E5T1	2	1.55039	6	12	97.6667	28.3333	0.122867	0.211765	0.580205	0.580205	0.367171
10-3-NODE-1-length-46156-cov-183-256-cds29	129	10-3-NODE-1-length-46156-cov-183-256-cds29	10_3_VS_E5T8.SORTED.bam	10_3_	E5T8	2	1.55039	4	8	97.6667	28.3333	0.0819113	0.141176	0.580205	0.580205	0.367171
12-10-NODE-1-length-46677-cov-62-7638-cds21	201	12-10-NODE-1-length-46677-cov-62-7638-cds21	12_10_VS_E5T8.SORTED.bam	12_10_	E5T8	10	4.97512	21	37	149	49	0.248322	0.428571	0.579418	0.579418	0.366856
15-1-NODE-1-length-45931-cov-134-593-reversed-cds33	201	15-1-NODE-1-length-45931-cov-134-593-reversed-cds33	15_1_VS_E5T_8.SORTED.bam	15_1_	E5T8	10	4.97512	21	37	149	49	0.248322	0.428571	0.579418	0.579418	0.366856
1-7-NODE-1-length-46677-cov-96-6139-cds19	201	1-7-NODE-1-length-46677-cov-96-6139-cds19	1_7_VS_E5T8_sort.bam	1_7_	E5T8	10	4.97512	21	37	149	49	0.248322	0.428571	0.579418	0.579418	0.366856
2-17-NODE-1-length-46121-cov-121-892-reversed-cds43	201	2-17-NODE-1-length-46121-cov-121-892-reversed-cds43	2_17_VS_E5T_8.SORTED.bam	2_17_	E5T8	10	4.97512	21	37	149	49	0.248322	0.428571	0.579418	0.579418	0.366856
3-12-NODE-1-length-46379-cov-124-745-reversed-cds26	201	3-12-NODE-1-length-46379-cov-124-745-reversed-cds26	3_12_VS_E5T_8.SORTED.bam	3_12_	E5T8	10	4.97512	21	37	149	49	0.248322	0.428571	0.579418	0.579418	0.366856
5-4-NODE-1-length-46119-cov-180-895-NUEVO-reversed-cds4	201	5-4-NODE-1-length-46119-cov-180-895-NUEVO-reversed-cds4	5_4_VS_E5T_8.SORTED.bam	5_4_	E5T8	10	4.97512	21	37	149	49	0.248322	0.428571	0.579418	0.579418	0.366856
9-3-NODE-1-length-46150-cov-162-112-cds20	201	9-3-NODE-1-length-46150-cov-162-112-cds20	9_3_VS_E5T_8.sorted.bam	9_3_	E5T8	10	4.97512	21	37	149	49	0.248322	0.428571	0.579418	0.579418	0.366856
15-1-NODE-1-length-45931-cov-134-593-reversed-cds1	207	15-1-NODE-1-length-45931-cov-134-593-reversed-cds1	15_1_VS_E5T_8.SORTED.bam	15_1_	E5T8	10	4.83092	27	43	149.667	54.3333	0.287305	0.496933	0.578157	0.578157	0.36635
12-10-NODE-1-length-46677-cov-62-7638-cds49	189	12-10-NODE-1-length-46677-cov-62-7638-cds49	12_10_VS_E5T6.SORTED.bam	12_10_	E5T6	8	4.2328	24	46	143	43	0.321678	0.55814	0.57634	0.57634	0.365619
1-7-NODE-1-length-46677-cov-96-6139-cds47	189	1-7-NODE-1-length-46677-cov-96-6139-cds47	1_7_VS_E5T6.sort.bam	1_7_	E5T6	8	4.2328	24	46	143	43	0.321678	0.55814	0.57634	0.57634	0.365619
3-12-NODE-1-length-46379-cov-124-745-reversed-cds54	189	3-12-NODE-1-length-46379-cov-124-745-reversed-cds54	3_12_VS_E5T6.SORTED.bam	3_12_	E5T6	8	4.2328	24	46	143	43	0.321678	0.55814	0.57634	0.57634	0.365619
5-12-NODE-1-length-46404-cov-112-738-NUEVO-cds18	327	5-12-NODE-1-length-46404-cov-112-738-NUEVO-cds18	5_12_VS_E5T9.SORTED.bam	5_12_	E5T9	9	2.75229	31	56	245.667	78.3333	0.227951	0.395745	0.576006	0.576006	0.365484
1-7-NODE-1-length-46677-cov-96-6139-cds50	429	1-7-NODE-1-length-46677-cov-96-6139-cds50	1_7_VS_E5T_1.sort.bam	1_7_	E5T1	19	4.4289	53	94	322	104	0.291925	0.509615	0.572835	0.572835	0.364205
3-12-NODE-1-length-46379-cov-124-745-reversed-cds57	429	3-12-NODE-1-length-46379-cov-124-745-reversed-cds57	3_12_VS_E5T_1.SORTED.bam	3_12_	E5T1	19	4.4289	53	94	322	104	0.291925	0.509615	0.572835	0.572835	0.364205
12-10-NODE-1-length-46677-cov-62-7638-cds29	348	12-10-NODE-1-length-46677-cov-62-7638-cds29	12_10_VS_E1T11.SORTED.bam	12_10_	E1T11	14	4.02299	39	75	266.333	78.6667	0.281602	0.495763	0.568018	0.568018	0.362252
2-17-NODE-1-length-46121-cov-121-892-reversed-cds51	348	2-17-NODE-1-length-46121-cov-121-892-reversed-cds51	2_17_VS_E1T_11.SORTED.bam	2_17_	E1T11	14	4.02299	39	75	266.333	78.6667	0.281602	0.495763	0.568018	0.568018	0.362252
3-12-NODE-1-length-46379-cov-124-745-reversed-cds34	348	3-12-NODE-1-length-46379-cov-124-745-reversed-cds34	3_12_VS_E1T_11.SORTED.bam	3_12_	E1T11	14	4.02299	39	75	266.333	78.6667	0.281602	0.495763	0.568018	0.568018	0.362252
5-12-NODE-1-length-46404-cov-112-738-NUEVO-cds13	348	5-12-NODE-1-length-46404-cov-112-738-NUEVO-cds13	5_12_VS_E1T11.SORTED.bam	5_12_	E1T11	14	4.02299	39	75	266.333	78.6667	0.281602	0.495763	0.568018	0.568018	0.362252
5-4-NODE-1-length-46119-cov-180-895-NUEVO-reversed-cds12	348	5-4-NODE-1-length-46119-cov-180-895-NUEVO-reversed-cds12	5_4_VS_E1T_11.SORTED.bam	5_4_	E1T11	14	4.02299	39	75	266.333	78.6667	0.281602	0.495763	0.568018	0.568018	0.362252
9-3-NODE-1-length-46150-cov-162-112-cds28	348	9-3-NODE-1-length-46150-cov-162-112-cds28	9_3_VS_E1T_11.sorted.bam	9_3_	E1T11	14	4.02299	39	75	266.333	78.6667	0.281602	0.495763	0.568018	0.568018	0.362252
12-10-NODE-1-length-46677-cov-62-7638-cds50	237	12-10-NODE-1-length-46677-cov-62-7638-cds50	12_10_VS_E1T6.SORTED.bam	12_10_	E1T6	19	8.01688	106	201	180.333	53.6667	1.1146	1.97516	0.564311	0.564311	0.360741
1-7-NODE-1-length-46677-cov-96-6139-cds48	237	1-7-NODE-1-length-46677-cov-96-6139-cds48	1_7_VS_E1T6_sort.bam	1_7_	E1T6	19	8.01688	106	201	180.333	53.6667	1.1146	1.97516	0.564311	0.564311	0.360741
3-12-NODE-1-length-46379-cov-124-745-reversed-cds55	237	3-12-NODE-1-length-46379-cov-124-745-reversed-cds55	3_12_VS_E1T_6.SORTED.bam	3_12_	E1T6	19	8.01688	106	201	180.333	53.6667	1.1146	1.97516	0.564311	0.564311	0.360741
15-1-NODE-1-length-45931-cov-134-593-reversed-cds40	1119	15-1-NODE-1-length-45931-cov-134-593-reversed-cds40	15_1_VS_E5T_1.SORTED.bam	15_1_	E5T1	28	2.50223	65	114	846	270	0.134752	0.240741	0.559738	0.559738	0.358867
12-10-NODE-1-length-46677-cov-62-7638-cds52	429	12-10-NODE-1-length-46677-cov-62-7638-cds52	12_10_VS_E5T1.SORTED.bam	12_10_	E5T1	18	4.1958	52	91	323	103	0.281734	0.504854	0.55805	0.55805	0.358172
9-3-NODE-1-length-46150-cov-162-112-cds27	1119	9-3-NODE-1-length-46150-cov-162-112-cds27	9_3_VS_E5T_1.sorted.bam	9_3_	E5T1	21	1.87668	49	84	843.333	272.667	0.0996047	0.179707	0.554263	0.554263	0.356608
1-7-NODE-1-length-46677-cov-96-6139-cds8	1371	1-7-NODE-1-length-46677-cov-96-6139-cds8	1_7_VS_E1T8_sort.bam	1_7_	E1T8	12	0.875274	41	74	1047.33	320.667	0.0706556	0.127859	0.552607	0.552607	0.355922
2-17-NODE-1-length-46121-cov-121-892-reversed-cds32	1371	2-17-NODE-1-length-46121-cov-121-892-reversed-cds32	2_17_VS_E1T_8.SORTED.bam	2_17_	E1T8	12	0.875274	41	74	1047.33	320.667	0.0706556	0.127859	0.552607	0.552607	0.355922
5-12-NODE-1-length-46404-cov-112-738-NUEVO-cds53	1371	5-12-NODE-1-length-46404-cov-112-738-NUEVO-cds53	5_12_VS_E1T8.SORTED.bam	5_12_	E1T8	12	0.875274	41	74	1047.33	320.667	0.0706556	0.127859	0.552607	0.552607	0.355922
3-12-NODE-1-length-46379-cov-124-745-reversed-cds57	429	3-12-NODE-1-length-46379-cov-124-745-reversed-cds57	3_12_VS_E5T9.SORTED.bam	3_12_	E5T9	24	5.59441	76	130	322	104	0.403727	0.730769	0.552468	0.552468	0.355864
12-10-NODE-1-length-46677-cov-62-7638-cds34	327	12-10-NODE-1-length-46677-cov-62-7638-cds34	12_10_VS_E5T6.SORTED.bam	12_10_	E5T6	9	2.75229	67	115	245.667	78.3333	0.468114	0.855319	0.547297	0.547297	0.353712
15-1-NODE-1-length-45931-cov-134-593-reversed-cds46	327	15-1-NODE-1-length-45931-cov-134-593-reversed-cds46	15_1_VS_E5T_6.SORTED.bam	15_1_	E5T6	9	2.75229	67	115	245.667	78.3333	0.468114	0.855319	0.547297	0.547297	0.353712
2-17-NODE-1-length-46121-cov-121-892-reversed-cds56	327	2-17-NODE-1-length-46121-cov-121-892-reversed-cds56	2_17_VS_E5T_6.SORTED.bam	2_17_	E5T6	9	2.75229	67	115	245.667	78.3333	0.468114	0.855319	0.547297	0.547297	0.353712
3-12-NODE-1-length-46379-cov-124-745-reversed-cds39	327	3-12-NODE-1-length-46379-cov-124-745-reversed-cds39	3_12_VS_E5T6.SORTED.bam	3_12_	E5T6	9	2.75229	67	115	245.667	78.3333	0.468114	0.855319	0.547297	0.547297	0.353712
9-3-NODE-1-length-46150-cov-162-112-cds33	327	9-3-NODE-1-length-46150-cov-162-112-cds33	9_3_VS_E1T_1.sorted.bam	9_3_	E1T1	25	7.64526	145	248	245.667	78.3333	1.0095	1.85106	0.545361	0.545361	0.352902
12-10-NODE-1-length-46677-cov-62-7638-cds50	237	12-10-NODE-1-length-46677-cov-62-7638-cds50	12_10_VS_E511.SORTED.bam	12_10_	E5T11	13	5.48523	52	95	180.333	53.6667	0.526802	0.968944	0.543687	0.543687	0.3522
1-7-NODE-1-length-46677-cov-96-6139-cds48	237	1-7-NODE-1-length-46677-cov-96-6139-cds48	1_7_VS_E5T11_sort.bam	1_7_	E5T11	13	5.48523	52	95	180.333	53.6667	0.526802	0.968944	0.543687	0.543687	0.3522
3-12-NODE-1-length-46379-cov-124-745-reversed-cds55	237	3-12-NODE-1-length-46379-cov-124-745-reversed-cds55	3_12_VS_E5T_11.SORTED.bam	3_12_	E5T11	13	5.48523	52	95	180.333	53.6667	0.526802	0.968944	0.543687	0.543687	0.3522
1-7-NODE-1-length-46677-cov-96-6139-cds26	1119	1-7-NODE-1-length-46677-cov-96-6139-cds26	1_7_VS_E5T6.sort.bam	1_7_	E5T6	55	4.9151	229	381	842.333	273.667	0.452315	0.836784	0.540539	0.540539	0.350877
12-10-NODE-1-length-46677-cov-62-7638-cds34	327	12-10-NODE-1-length-46677-cov-62-7638-cds34	12_10_VS_E1T1.SORTED.bam	12_10_	E1T1	25	7.64526	143	241	245.667	78.3333	0.981004	1.82553	0.53738	0.53738	0.349543
15-1-NODE-1-length-45931-cov-134-593-reversed-cds46	327	15-1-NODE-1-length-45931-cov-134-593-reversed-cds46	15_1_VS_E1T1.SORTED.bam	15_1_	E1T1	25	7.64526	143	241	245.667	78.3333	0.981004	1.82553	0.53738	0.53738	0.349543
2-17-NODE-1-length-46121-cov-121-892-reversed-cds56	327	2-17-NODE-1-length-46121-cov-121-892-reversed-cds56	2_17_VS_E1T_1.SORTED.bam	2_17_	E1T1	25	7.64526	143	241	245.667	78.3333	0.981004	1.82553	0.53738	0.53738	0.349543
3-12-NODE-1-length-46379-cov-124-745-reversed-cds39	327	3-12-NODE-1-length-46379-cov-124-745-reversed-cds39	3_12_VS_E1T1.SORTED.bam	3_12_	E1T1	50	15.2905	286	482	245.667	78.3333	1.96201	3.65106	0.53738	0.53738	0.349543
5-4-NODE-1-length-46119-cov-180-895-NUEVO-reversed-cds17	327	5-4-NODE-1-length-46119-cov-180-895-NUEVO-reversed-cds17	5_4_VS_E1T_1.SORTED.bam	5_4_	E1T1	25	7.64526	143	241	245.667	78.3333	0.981004	1.82553	0.53738	0.53738	0.349543
10-3-NODE-1-length-46156-cov-183-256-cds44	591	10-3-NODE-1-length-46156-cov-183-256-cds44	10_3_VS_E1T_8.SORTED.bam	10_3_	E1T8	7	1.18443	19	29	435	153	0.0666667	0.124183	0.536842	0.536842	0.349315
9-3-NODE-1-length-46150-cov-162-112-cds1	81	9-3-NODE-1-length-46150-cov-162-112-cds1	9_3_VS_E1T_11.sorted.bam	9_3_	E1T11	4	4.93827	15	25	59	19	0.423729	0.789474	0.536723	0.536723	0.349265
15-1-NODE-1-length-45931-cov-134-593-reversed-cds42	663	15-1-NODE-1-length-45931-cov-134-593-reversed-cds42	15_1_VS_E5T_9.SORTED.bam	15_1_	E5T9	15	2.26244	40	62	490.667	169.333	0.126359	0.23622	0.534918	0.534918	0.3485
12-10-NODE-1-length-46677-cov-62-7638-cds49	189	12-10-NODE-1-length-46677-cov-62-7638-cds49	12_10_VS_E1T11.SORTED.bam	12_10_	E1T11	16	8.46561	58	103	143	43	0.72028	1.34884	0.534	0.534	0.34811
1-7-NODE-1-length-46677-cov-96-6139-cds47	189	1-7-NODE-1-length-46677-cov-96-6139-cds47	1_7_VS_E1T11_sort.bam	1_7_	E1T11	16	8.46561	58	103	143	43	0.72028	1.34884	0.534	0.534	0.34811
3-12-NODE-1-length-46379-cov-124-745-reversed-cds54	189	3-12-NODE-1-length-46379-cov-124-745-reversed-cds54	3_12_VS_E1T_11.SORTED.bam	3_12_	E1T11	16	8.46561	58	103	143	43	0.72028	1.34884	0.534	0.534	0.34811
3-12-NODE-1-length-46379-cov-124-745-reversed-cds33	1119	3-12-NODE-1-length-46379-cov-124-745-reversed-cds33	3_12_VS_E5T_1.SORTED.bam	3_12_	E5T1	21	1.87668	51	84	843.333	272.667	0.0996047	0.187042	0.532527	0.532527	0.347483
3-12-NODE-1-length-46379-cov-124-745-reversed-cds6	393	3-12-NODE-1-length-46379-cov-124-745-reversed-cds6	3_12_VS_E5T_1.SORTED.bam	3_12_	E5T1	26	6.61578	95	160	296.667	93.3333	0.539326	1.01786	0.529864	0.529864	0.346347
15-1-NODE-1-length-45931-cov-134-593-reversed-cds14	390	15-1-NODE-1-length-45931-cov-134-593-reversed-cds14	15_1_VS_E5T_11.SORTED.bam	15_1_	E5T11	6	1.53846	53	87	292.667	94.3333	0.297267	0.561837	0.529097	0.529097	0.346019
2-17-NODE-1-length-46121-cov-121-892-reversed-cds24	390	2-17-NODE-1-length-46121-cov-121-892-reversed-cds24	2_17_VS_E5T_11.SORTED.bam	2_17_	E5T11	6	1.53846	53	87	292.667	94.3333	0.297267	0.561837	0.529097	0.529097	0.346019
12-10-NODE-1-length-46677-cov-62-7638-cds34	327	12-10-NODE-1-length-46677-cov-62-7638-cds34	12_10_VS_E1T11.SORTED.bam	12_10_	E1T11	16	4.89297	44	73	245.667	78.3333	0.297151	0.561702	0.529018	0.529018	0.345986
15-1-NODE-1-length-45931-cov-134-593-reversed-cds46	327	15-1-NODE-1-length-45931-cov-134-593-reversed-cds46	15_1_VS_E1T11.SORTED.bam	15_1_	E1T11	16	4.89297	44	73	245.667	78.3333	0.297151	0.561702	0.529018	0.529018	0.345986
1-7-NODE-1-length-46677-cov-96-6139-cds32	327	1-7-NODE-1-length-46677-cov-96-6139-cds32	1_7_VS_E1T11_sort.bam	1_7_	E1T11	16	4.89297	44	73	245.667	78.3333	0.297151	0.561702	0.529018	0.529018	0.345986
2-17-NODE-1-length-46121-cov-121-892-reversed-cds56	327	2-17-NODE-1-length-46121-cov-121-892-reversed-cds56	2_17_VS_E1T_11.SORTED.bam	2_17_	E1T11	16	4.89297	44	73	245.667	78.3333	0.297151	0.561702	0.529018	0.529018	0.345986
3-12-NODE-1-length-46379-cov-124-745-reversed-cds39	327	3-12-NODE-1-length-46379-cov-124-745-reversed-cds39	3_12_VS_E1T_11.SORTED.bam	3_12_	E1T11	16	4.89297	44	73	245.667	78.3333	0.297151	0.561702	0.529018	0.529018	0.345986
5-12-NODE-1-length-46404-cov-112-738-NUEVO-cds18	327	5-12-NODE-1-length-46404-cov-112-738-NUEVO-cds18	5_12_VS_E1T11.SORTED.bam	5_12_	E1T11	16	4.89297	44	73	245.667	78.3333	0.297151	0.561702	0.529018	0.529018	0.345986
5-4-NODE-1-length-46119-cov-180-895-NUEVO-reversed-cds17	327	5-4-NODE-1-length-46119-cov-180-895-NUEVO-reversed-cds17	5_4_VS_E1T_11.SORTED.bam	5_4_	E1T11	16	4.89297	44	73	245.667	78.3333	0.297151	0.561702	0.529018	0.529018	0.345986
9-3-NODE-1-length-46150-cov-162-112-cds33	327	9-3-NODE-1-length-46150-cov-162-112-cds33	9_3_VS_E1T_11.sorted.bam	9_3_	E1T11	16	4.89297	44	73	245.667	78.3333	0.297151	0.561702	0.529018	0.529018	0.345986
12-10-NODE-1-length-46677-cov-62-7638-cds27	642	12-10-NODE-1-length-46677-cov-62-7638-cds27	12_10_VS_E1T9.SORTED.bam	12_10_	E1T9	5	0.778816	11	18	483	156	0.0372671	0.0705128	0.528515	0.528515	0.34577
2-17-NODE-1-length-46121-cov-121-892-reversed-cds49	642	2-17-NODE-1-length-46121-cov-121-892-reversed-cds49	2_17_VS_E1T_9.SORTED.bam	2_17_	E1T9	5	0.778816	11	18	483	156	0.0372671	0.0705128	0.528515	0.528515	0.34577
3-12-NODE-1-length-46379-cov-124-745-reversed-cds32	642	3-12-NODE-1-length-46379-cov-124-745-reversed-cds32	3_12_VS_E1T9.SORTED.bam	3_12_	E1T9	5	0.778816	11	18	483	156	0.0372671	0.0705128	0.528515	0.528515	0.34577
10-3-NODE-1-length-46156-cov-183-256-cds44	591	10-3-NODE-1-length-46156-cov-183-256-cds44	10_3_VS_E1T_11.SORTED.bam	10_3_	E1T11	2	0.338409	4	6	435	153	0.0137931	0.0261438	0.527586	0.527586	0.345372
3-12-NODE-1-length-46379-cov-124-745-reversed-cds32	642	3-12-NODE-1-length-46379-cov-124-745-reversed-cds32	3_12_VS_E1T_11.SORTED.bam	3_12_	E1T11	18	2.80374	43	70	483	156	0.144928	0.275641	0.525784	0.525784	0.344599
5-4-NODE-1-length-46119-cov-180-895-NUEVO-reversed-cds10	642	5-4-NODE-1-length-46119-cov-180-895-NUEVO-reversed-cds10	5_4_VS_E1T_11.SORTED.bam	5_4_	E1T11	18	2.80374	43	70	483	156	0.144928	0.275641	0.525784	0.525784	0.344599
5-4-NODE-1-length-46119-cov-180-895-NUEVO-reversed-cds11	1119	5-4-NODE-1-length-46119-cov-180-895-NUEVO-reversed-cds11	5_4_VS_E5T_6.SORTED.bam	5_4_	E5T6	49	4.37891	220	357	843.333	272.667	0.42332	0.806846	0.52466	0.52466	0.344116
9-3-NODE-1-length-46150-cov-162-112-cds27	1119	9-3-NODE-1-length-46150-cov-162-112-cds27	9_3_VS_E5T_6.sorted.bam	9_3_	E5T6	49	4.37891	220	357	843.333	272.667	0.42332	0.806846	0.52466	0.52466	0.344116
12-10-NODE-1-length-46677-cov-62-7638-cds51	195	12-10-NODE-1-length-46677-cov-62-7638-cds51	12_10_VS_E1T11.SORTED.bam	12_10_	E1T11	5	2.5641	10	14	139.667	52.3333	0.100239	0.191083	0.524582	0.524582	0.344083
1-7-NODE-1-length-46677-cov-96-6139-cds49	195	1-7-NODE-1-length-46677-cov-96-6139-cds49	1_7_VS_E1T11_sort.bam	1_7_	E1T11	5	2.5641	10	14	139.667	52.3333	0.100239	0.191083	0.524582	0.524582	0.344083
3-12-NODE-1-length-46379-cov-124-745-reversed-cds56	195	3-12-NODE-1-length-46379-cov-124-745-reversed-cds56	3_12_VS_E1T_11.SORTED.bam	3_12_	E1T11	5	2.5641	10	14	139.667	52.3333	0.100239	0.191083	0.524582	0.524582	0.344083
1-7-NODE-1-length-46677-cov-96-6139-cds50	429	1-7-NODE-1-length-46677-cov-96-6139-cds50	1_7_VS_E5T6.sort.bam	1_7_	E5T6	32	7.45921	134	217	322	104	0.673913	1.28846	0.523037	0.523037	0.343417
3-12-NODE-1-length-46379-cov-124-745-reversed-cds57	429	3-12-NODE-1-length-46379-cov-124-745-reversed-cds57	3_12_VS_E5T6.SORTED.bam	3_12_	E5T6	32	7.45921	134	217	322	104	0.673913	1.28846	0.523037	0.523037	0.343417
5-12-NODE-1-length-46404-cov-112-738-NUEVO-cds12	1119	5-12-NODE-1-length-46404-cov-112-738-NUEVO-cds12	5_12_VS_E5T_6.SORTED.bam	5_12_	E5T6	49	4.37891	220	357	844	272	0.422986	0.808824	0.522964	0.522964	0.343386
5-12-NODE-1-length-46404-cov-112-738-NUEVO-cds5	201	5-12-NODE-1-length-46404-cov-112-738-NUEVO-cds5	5_12_VS_E5_T8.SORTED.bam	5_12_	E5T8	11	5.47264	33	51	148.333	49.6667	0.34382	0.66443	0.517467	0.517467	0.341007
12-10-NODE-1-length-46677-cov-62-7638-cds10	1371	12-10-NODE-1-length-46677-cov-62-7638-cds10	12_10_VS_E1T8.SORTED.bam	12_10_	E1T8	13	0.948213	45	76	1047.33	320.667	0.0725652	0.140333	0.517095	0.517095	0.340845
15-1-NODE-1-length-45931-cov-134-593-reversed-cds22	1371	15-1-NODE-1-length-45931-cov-134-593-reversed-cds22	15_1_VS_E1T8.SORTED.bam	15_1_	E1T8	13	0.948213	45	76	1047.33	320.667	0.0725652	0.140333	0.517095	0.517095	0.340845
3-12-NODE-1-length-46379-cov-124-745-reversed-cds15	1371	3-12-NODE-1-length-46379-cov-124-745-reversed-cds15	3_12_VS_E1T_8.SORTED.bam	3_12_	E1T8	13	0.948213	45	76	1047.33	320.667	0.0725652	0.140333	0.517095	0.517095	0.340845
5-4-NODE-1-length-46119-cov-180-895-NUEVO-reversed-cds52	1371	5-4-NODE-1-length-46119-cov-180-895-NUEVO-reversed-cds52	5_4_VS_E1T_8.SORTED.bam	5_4_	E1T8	13	0.948213	45	76	1047.33	320.667	0.0725652	0.140333	0.517095	0.517095	0.340845
9-3-NODE-1-length-46150-cov-162-112-cds9	1371	9-3-NODE-1-length-46150-cov-162-112-cds9	9_3_VS_E1T8.sorted.bam	9_3_	E1T8	13	0.948213	45	76	1047.33	320.667	0.0725652	0.140333	0.517095	0.517095	0.340845
15-1-NODE-1-length-45931-cov-134-593-reversed-cds1	207	15-1-NODE-1-length-45931-cov-134-593-reversed-cds1	15_1_VS_E5T_6.SORTED.bam	15_1_	E5T6	10	4.83092	34	48	149.667	54.3333	0.320713	0.625767	0.512511	0.512511	0.338848
12-10-NODE-1-length-46677-cov-62-7638-cds60	660	12-10-NODE-1-length-46677-cov-62-7638-cds60	12_10_VS_E511.SORTED.bam	12_10_	E5T11	28	4.24242	91	165	513.333	143.667	0.321429	0.633411	0.507457	0.507457	0.336631
5-12-NODE-1-length-46404-cov-112-738-NUEVO-cds24	675	5-12-NODE-1-length-46404-cov-112-738-NUEVO-cds24	5_12_VS_E1T8.SORTED.bam	5_12_	E1T8	4	0.592593	9	15	515.667	156.333	0.0290886	0.0575693	0.505279	0.505279	0.335671
12-10-NODE-1-length-46677-cov-62-7638-cds52	429	12-10-NODE-1-length-46677-cov-62-7638-cds52	12_10_VS_E5T6.SORTED.bam	12_10_	E5T6	33	7.69231	137	217	323	103	0.671827	1.3301	0.505096	0.505096	0.335591
2-17-NODE-1-length-46121-cov-121-892-reversed-cds1	183	2-17-NODE-1-length-46121-cov-121-892-reversed-cds1	2_17_VS_E5T_11.SORTED.bam	2_17_	E5T11	15	8.19672	50	75	134.667	45.3333	0.556931	1.10294	0.50495	0.50495	0.335526
15-1-NODE-1-length-45931-cov-134-593-reversed-cds6	1014	15-1-NODE-1-length-45931-cov-134-593-reversed-cds6	15_1_VS_E5T_1.SORTED.bam	15_1_	E5T1	5	0.493097	13	21	770.333	240.667	0.0272609	0.0540166	0.504677	0.504677	0.335405
2-17-NODE-1-length-46121-cov-121-892-reversed-cds16	1014	2-17-NODE-1-length-46121-cov-121-892-reversed-cds16	2_17_VS_E5T_1.SORTED.bam	2_17_	E5T1	5	0.493097	13	21	770.333	240.667	0.0272609	0.0540166	0.504677	0.504677	0.335405
5-12-NODE-1-length-46404-cov-112-738-NUEVO-cds36	1014	5-12-NODE-1-length-46404-cov-112-738-NUEVO-cds36	5_12_VS_E5_T1.SORTED.bam	5_12_	E5T1	5	0.493097	13	21	770.333	240.667	0.0272609	0.0540166	0.504677	0.504677	0.335405
5-4-NODE-1-length-46119-cov-180-895-NUEVO-reversed-cds35	1014	5-4-NODE-1-length-46119-cov-180-895-NUEVO-reversed-cds35	5_4_VS_E5T_1.SORTED.bam	5_4_	E5T1	5	0.493097	13	21	770.333	240.667	0.0272609	0.0540166	0.504677	0.504677	0.335405
9-3-NODE-1-length-46150-cov-162-112-cds51	1014	9-3-NODE-1-length-46150-cov-162-112-cds51	9_3_VS_E5T_1.sorted.bam	9_3_	E5T1	5	0.493097	13	21	770.333	240.667	0.0272609	0.0540166	0.504677	0.504677	0.335405
1-7-NODE-1-length-46677-cov-96-6139-cds51	1014	1-7-NODE-1-length-46677-cov-96-6139-cds51	1_7_VS_E5T_1.sort.bam	1_7_	E5T1	5	0.493097	13	21	770.667	240.333	0.0272491	0.0540915	0.50376	0.50376	0.335
3-12-NODE-1-length-46379-cov-124-745-reversed-cds58	1014	3-12-NODE-1-length-46379-cov-124-745-reversed-cds58	3_12_VS_E5T_1.SORTED.bam	3_12_	E5T1	5	0.493097	13	21	770.667	240.333	0.0272491	0.0540915	0.50376	0.50376	0.335
15-1-NODE-1-length-45931-cov-134-593-reversed-cds40	1119	15-1-NODE-1-length-45931-cov-134-593-reversed-cds40	15_1_VS_E5T_6.SORTED.bam	15_1_	E5T6	57	5.09383	244	385	846	270	0.455083	0.903704	0.503575	0.503575	0.334919
15-1-NODE-1-length-45931-cov-134-593-reversed-cds1	207	15-1-NODE-1-length-45931-cov-134-593-reversed-cds1	15_1_VS_E5T_1.SORTED.bam	15_1_	E5T1	10	4.83092	31	43	149.667	54.3333	0.287305	0.570552	0.503556	0.503556	0.33491
1-7-NODE-1-length-46677-cov-96-6139-cds50	429	1-7-NODE-1-length-46677-cov-96-6139-cds50	1_7_VS_E5T9_sort.bam	1_7_	E5T9	23	5.36131	76	118	322	104	0.36646	0.730769	0.501471	0.501471	0.333987
15-1-NODE-1-length-45931-cov-134-593-reversed-cds13	381	15-1-NODE-1-length-45931-cov-134-593-reversed-cds13	15_1_VS_E5T_1.SORTED.bam	15_1_	E5T1	8	2.09974	28	42	283.333	94.6667	0.148235	0.295775	0.501176	0.501176	0.333856
1-7-NODE-1-length-46677-cov-96-6139-cds58	381	1-7-NODE-1-length-46677-cov-96-6139-cds58	1_7_VS_E5T_1.sort.bam	1_7_	E5T1	8	2.09974	28	42	283.333	94.6667	0.148235	0.295775	0.501176	0.501176	0.333856
2-17-NODE-1-length-46121-cov-121-892-reversed-cds23	381	2-17-NODE-1-length-46121-cov-121-892-reversed-cds23	2_17_VS_E5T_1.SORTED.bam	2_17_	E5T1	8	2.09974	28	42	283.333	94.6667	0.148235	0.295775	0.501176	0.501176	0.333856
9-3-NODE-1-length-46150-cov-162-112-cds58	381	9-3-NODE-1-length-46150-cov-162-112-cds58	9_3_VS_E5T_1.sorted.bam	9_3_	E5T1	8	2.09974	28	42	283.333	94.6667	0.148235	0.295775	0.501176	0.501176	0.333856
15-1-NODE-1-length-45931-cov-134-593-reversed-cds1	207	15-1-NODE-1-length-45931-cov-134-593-reversed-cds1	15_1_VS_E5T_9.SORTED.bam	15_1_	E5T9	11	5.31401	53	73	149.667	54.3333	0.487751	0.97546	0.500021	0.500021	0.333343
12-10-NODE-1-length-46677-cov-62-7638-cds33	459	12-10-NODE-1-length-46677-cov-62-7638-cds33	12_10_VS_E1T11.SORTED.bam	12_10_	E1T11	7	1.52505	18	28	345.333	110.667	0.0810811	0.162651	0.498498	0.498498	0.332665
1-7-NODE-1-length-46677-cov-96-6139-cds31	459	1-7-NODE-1-length-46677-cov-96-6139-cds31	1_7_VS_E1T11_sort.bam	1_7_	E1T11	7	1.52505	18	28	345.333	110.667	0.0810811	0.162651	0.498498	0.498498	0.332665
2-17-NODE-1-length-46121-cov-121-892-reversed-cds55	459	2-17-NODE-1-length-46121-cov-121-892-reversed-cds55	2_17_VS_E1T_11.SORTED.bam	2_17_	E1T11	7	1.52505	18	28	345.333	110.667	0.0810811	0.162651	0.498498	0.498498	0.332665
5-12-NODE-1-length-46404-cov-112-738-NUEVO-cds17	459	5-12-NODE-1-length-46404-cov-112-738-NUEVO-cds17	5_12_VS_E1T11.SORTED.bam	5_12_	E1T11	7	1.52505	18	28	345.333	110.667	0.0810811	0.162651	0.498498	0.498498	0.332665
9-3-NODE-1-length-46150-cov-162-112-cds32	459	9-3-NODE-1-length-46150-cov-162-112-cds32	9_3_VS_E1T_11.sorted.bam	9_3_	E1T11	7	1.52505	18	28	345.333	110.667	0.0810811	0.162651	0.498498	0.498498	0.332665
5-4-NODE-1-length-46119-cov-180-895-NUEVO-reversed-cds11	1119	5-4-NODE-1-length-46119-cov-180-895-NUEVO-reversed-cds11	5_4_VS_E5T_8.SORTED.bam	5_4_	E5T8	37	3.30652	121	185	843.333	272.667	0.219368	0.443765	0.494332	0.494332	0.330805
12-10-NODE-1-length-46677-cov-62-7638-cds28	1119	12-10-NODE-1-length-46677-cov-62-7638-cds28	12_10_VS_E5T1.SORTED.bam	12_10_	E5T1	22	1.96604	56	85	843.333	272.667	0.100791	0.205379	0.490754	0.490754	0.329198
5-4-NODE-1-length-46119-cov-180-895-NUEVO-reversed-cds11	1119	5-4-NODE-1-length-46119-cov-180-895-NUEVO-reversed-cds11	5_4_VS_E5T_1.SORTED.bam	5_4_	E5T1	22	1.96604	56	85	843.333	272.667	0.100791	0.205379	0.490754	0.490754	0.329198
15-1-NODE-1-length-45931-cov-134-593-reversed-cds4	195	15-1-NODE-1-length-45931-cov-134-593-reversed-cds4	15_1_VS_E1T11.SORTED.bam	15_1_	E1T11	12	6.15385	28	37	140.333	51.6667	0.263658	0.541935	0.486512	0.486512	0.327284
2-17-NODE-1-length-46121-cov-121-892-reversed-cds14	195	2-17-NODE-1-length-46121-cov-121-892-reversed-cds14	2_17_VS_E1T_11.SORTED.bam	2_17_	E1T11	12	6.15385	28	37	140.333	51.6667	0.263658	0.541935	0.486512	0.486512	0.327284
5-12-NODE-1-length-46404-cov-112-738-NUEVO-cds34	195	5-12-NODE-1-length-46404-cov-112-738-NUEVO-cds34	5_12_VS_E1T11.SORTED.bam	5_12_	E1T11	12	6.15385	28	37	140.333	51.6667	0.263658	0.541935	0.486512	0.486512	0.327284
5-4-NODE-1-length-46119-cov-180-895-NUEVO-reversed-cds33	195	5-4-NODE-1-length-46119-cov-180-895-NUEVO-reversed-cds33	5_4_VS_E1T_11.SORTED.bam	5_4_	E1T11	12	6.15385	28	37	140.333	51.6667	0.263658	0.541935	0.486512	0.486512	0.327284
9-3-NODE-1-length-46150-cov-162-112-cds49	195	9-3-NODE-1-length-46150-cov-162-112-cds49	9_3_VS_E1T_11.sorted.bam	9_3_	E1T11	12	6.15385	28	37	140.333	51.6667	0.263658	0.541935	0.486512	0.486512	0.327284
15-1-NODE-1-length-45931-cov-134-593-reversed-cds40	1119	15-1-NODE-1-length-45931-cov-134-593-reversed-cds40	15_1_VS_E5T_11.SORTED.bam	15_1_	E5T11	39	3.48525	245	372	846	270	0.439716	0.907407	0.484585	0.484585	0.326411
12-10-NODE-1-length-46677-cov-62-7638-cds52	429	12-10-NODE-1-length-46677-cov-62-7638-cds52	12_10_VS_E5T9.SORTED.bam	12_10_	E5T9	25	5.82751	83	126	323	103	0.390093	0.805825	0.484091	0.484091	0.326187
12-10-NODE-1-length-46677-cov-62-7638-cds1	81	12-10-NODE-1-length-46677-cov-62-7638-cds1	12_10_VS_E1T1.SORTED.bam	12_10_	E1T1	5	6.17284	13	20	59.3333	18.6667	0.337079	0.696429	0.48401	0.48401	0.32615
10-3-NODE-1-length-46156-cov-183-256-cds44	591	10-3-NODE-1-length-46156-cov-183-256-cds44	10_3_VS_E5T11.SORTED.bam	10_3_	E5T11	8	1.35364	24	33	435	153	0.0758621	0.156863	0.483621	0.483621	0.325973
1-7-NODE-1-length-46677-cov-96-6139-cds59	390	1-7-NODE-1-length-46677-cov-96-6139-cds59	1_7_VS_E5T6.sort.bam	1_7_	E5T6	4	1.02564	32	48	292.667	94.3333	0.164009	0.339223	0.483485	0.483485	0.325912
3-12-NODE-1-length-46379-cov-124-745-reversed-cds33	1119	3-12-NODE-1-length-46379-cov-124-745-reversed-cds33	3_12_VS_E5T6.SORTED.bam	3_12_	E5T6	50	4.46828	239	357	843.333	272.667	0.42332	0.876528	0.482951	0.482951	0.325669
12-10-NODE-1-length-46677-cov-62-7638-cds58	291	12-10-NODE-1-length-46677-cov-62-7638-cds58	12_10_VS_E1T1.SORTED.bam	12_10_	E1T1	9	3.09278	30	50	223.333	64.6667	0.223881	0.463918	0.482587	0.482587	0.325503
12-10-NODE-1-length-46677-cov-62-7638-cds62	393	12-10-NODE-1-length-46677-cov-62-7638-cds62	12_10_VS_E5T8.SORTED.bam	12_10_	E5T8	10	2.54453	21	32	296.333	93.6667	0.107987	0.224199	0.481654	0.481654	0.325079
15-1-NODE-1-length-45931-cov-134-593-reversed-cds46	327	15-1-NODE-1-length-45931-cov-134-593-reversed-cds46	15_1_VS_E5T_9.SORTED.bam	15_1_	E5T9	8	2.44648	28	42	245.667	78.3333	0.170963	0.357447	0.47829	0.47829	0.323543
15-1-NODE-1-length-45931-cov-134-593-reversed-cds5	384	15-1-NODE-1-length-45931-cov-134-593-reversed-cds5	15_1_VS_E5T_11.SORTED.bam	15_1_	E5T11	33	8.59375	205	297	287	94	1.03484	2.18085	0.474513	0.474513	0.32181
5-12-NODE-1-length-46404-cov-112-738-NUEVO-cds35	384	5-12-NODE-1-length-46404-cov-112-738-NUEVO-cds35	5_12_VS_E5_T11.SORTED.bam	5_12_	E5T11	33	8.59375	205	297	287	94	1.03484	2.18085	0.474513	0.474513	0.32181
5-4-NODE-1-length-46119-cov-180-895-NUEVO-reversed-cds34	384	5-4-NODE-1-length-46119-cov-180-895-NUEVO-reversed-cds34	5_4_VS_E5T_11.SORTED.bam	5_4_	E5T11	33	8.59375	205	297	287	94	1.03484	2.18085	0.474513	0.474513	0.32181
9-3-NODE-1-length-46150-cov-162-112-cds50	384	9-3-NODE-1-length-46150-cov-162-112-cds50	9_3_VS_E5T11.sorted.bam	9_3_	E5T11	33	8.59375	205	297	287	94	1.03484	2.18085	0.474513	0.474513	0.32181
12-10-NODE-1-length-46677-cov-62-7638-cds50	237	12-10-NODE-1-length-46677-cov-62-7638-cds50	12_10_VS_E1T1.SORTED.bam	12_10_	E1T1	19	8.01688	142	226	180.333	53.6667	1.25323	2.64596	0.47364	0.47364	0.321408
1-7-NODE-1-length-46677-cov-96-6139-cds48	237	1-7-NODE-1-length-46677-cov-96-6139-cds48	1_7_VS_E1T_1_sort.bam	1_7_	E1T1	19	8.01688	142	226	180.333	53.6667	1.25323	2.64596	0.47364	0.47364	0.321408
3-12-NODE-1-length-46379-cov-124-745-reversed-cds55	237	3-12-NODE-1-length-46379-cov-124-745-reversed-cds55	3_12_VS_E1T1.SORTED.bam	3_12_	E1T1	38	16.0338	284	452	180.333	53.6667	2.50647	5.29193	0.47364	0.47364	0.321408
15-1-NODE-1-length-45931-cov-134-593-reversed-cds20	189	15-1-NODE-1-length-45931-cov-134-593-reversed-cds20	15_1_VS_E1T9.SORTED.bam	15_1_	E1T9	9	4.7619	23	34	141.333	44.6667	0.240566	0.514925	0.467186	0.467186	0.318423
2-17-NODE-1-length-46121-cov-121-892-reversed-cds30	189	2-17-NODE-1-length-46121-cov-121-892-reversed-cds30	2_17_VS_E1T_9.SORTED.bam	2_17_	E1T9	9	4.7619	23	34	141.333	44.6667	0.240566	0.514925	0.467186	0.467186	0.318423
3-12-NODE-1-length-46379-cov-124-745-reversed-cds13	189	3-12-NODE-1-length-46379-cov-124-745-reversed-cds13	3_12_VS_E1T9.SORTED.bam	3_12_	E1T9	9	4.7619	23	34	141.333	44.6667	0.240566	0.514925	0.467186	0.467186	0.318423
1-7-NODE-1-length-46677-cov-96-6139-cds32	327	1-7-NODE-1-length-46677-cov-96-6139-cds32	1_7_VS_E1T_1_sort.bam	1_7_	E1T1	24	7.33945	144	210	245.667	78.3333	0.854817	1.8383	0.465005	0.465005	0.317408
5-12-NODE-1-length-46404-cov-112-738-NUEVO-cds18	327	5-12-NODE-1-length-46404-cov-112-738-NUEVO-cds18	5_12_VS_E1T1.SORTED.bam	5_12_	E1T1	24	7.33945	144	210	245.667	78.3333	0.854817	1.8383	0.465005	0.465005	0.317408
10-3-NODE-1-length-46156-cov-183-256-cds29	129	10-3-NODE-1-length-46156-cov-183-256-cds29	10_3_VS_E5T_9.SORTED.bam	10_3_	E5T9	2	1.55039	5	8	97.6667	28.3333	0.0819113	0.176471	0.464164	0.464164	0.317016
1-7-NODE-1-length-46677-cov-96-6139-cds50	429	1-7-NODE-1-length-46677-cov-96-6139-cds50	1_7_VS_E5T8_sort.bam	1_7_	E5T8	20	4.662	67	96	322	104	0.298137	0.644231	0.462779	0.462779	0.31637
3-12-NODE-1-length-46379-cov-124-745-reversed-cds57	429	3-12-NODE-1-length-46379-cov-124-745-reversed-cds57	3_12_VS_E5T_8.SORTED.bam	3_12_	E5T8	20	4.662	67	96	322	104	0.298137	0.644231	0.462779	0.462779	0.31637
5-4-NODE-1-length-46119-cov-180-895-NUEVO-reversed-cds12	348	5-4-NODE-1-length-46119-cov-180-895-NUEVO-reversed-cds12	5_4_VS_E5T_9.SORTED.bam	5_4_	E5T9	12	3.44828	30	47	266.333	78.6667	0.176471	0.381356	0.462745	0.462745	0.316354
10-3-NODE-1-length-46156-cov-183-256-cds1	99	10-3-NODE-1-length-46156-cov-183-256-cds1	10_3_VS_E1T_8.SORTED.bam	10_3_	E1T8	7	7.07071	20	30	75.6667	23.3333	0.396476	0.857143	0.462555	0.462555	0.316265
1-7-NODE-1-length-46677-cov-96-6139-cds48	237	1-7-NODE-1-length-46677-cov-96-6139-cds48	1_7_VS_E1T8_sort.bam	1_7_	E1T8	19	8.01688	91	141	180.333	53.6667	0.781885	1.69565	0.461112	0.461112	0.31559
3-12-NODE-1-length-46379-cov-124-745-reversed-cds55	237	3-12-NODE-1-length-46379-cov-124-745-reversed-cds55	3_12_VS_E1T_8.SORTED.bam	3_12_	E1T8	19	8.01688	91	141	180.333	53.6667	0.781885	1.69565	0.461112	0.461112	0.31559
12-10-NODE-1-length-46677-cov-62-7638-cds54	1014	12-10-NODE-1-length-46677-cov-62-7638-cds54	12_10_VS_E1T11.SORTED.bam	12_10_	E1T11	7	0.690335	17	25	770	241	0.0324675	0.0705394	0.460275	0.460275	0.315197
15-1-NODE-1-length-45931-cov-134-593-reversed-cds6	1014	15-1-NODE-1-length-45931-cov-134-593-reversed-cds6	15_1_VS_E5T_8.SORTED.bam	15_1_	E5T8	6	0.591716	13	19	770.333	240.667	0.0246646	0.0540166	0.456612	0.456612	0.313475
2-17-NODE-1-length-46121-cov-121-892-reversed-cds16	1014	2-17-NODE-1-length-46121-cov-121-892-reversed-cds16	2_17_VS_E5T_8.SORTED.bam	2_17_	E5T8	6	0.591716	13	19	770.333	240.667	0.0246646	0.0540166	0.456612	0.456612	0.313475
5-12-NODE-1-length-46404-cov-112-738-NUEVO-cds36	1014	5-12-NODE-1-length-46404-cov-112-738-NUEVO-cds36	5_12_VS_E5_T8.SORTED.bam	5_12_	E5T8	6	0.591716	13	19	770.333	240.667	0.0246646	0.0540166	0.456612	0.456612	0.313475
5-4-NODE-1-length-46119-cov-180-895-NUEVO-reversed-cds35	1014	5-4-NODE-1-length-46119-cov-180-895-NUEVO-reversed-cds35	5_4_VS_E5T_8.SORTED.bam	5_4_	E5T8	6	0.591716	13	19	770.333	240.667	0.0246646	0.0540166	0.456612	0.456612	0.313475
9-3-NODE-1-length-46150-cov-162-112-cds51	1014	9-3-NODE-1-length-46150-cov-162-112-cds51	9_3_VS_E5T_8.sorted.bam	9_3_	E5T8	6	0.591716	13	19	770.333	240.667	0.0246646	0.0540166	0.456612	0.456612	0.313475
3-12-NODE-1-length-46379-cov-124-745-reversed-cds6	393	3-12-NODE-1-length-46379-cov-124-745-reversed-cds6	3_12_VS_E5T_8.SORTED.bam	3_12_	E5T8	16	4.07125	55	79	296.667	93.3333	0.266292	0.589286	0.45189	0.45189	0.311242
1-7-NODE-1-length-46677-cov-96-6139-cds59	390	1-7-NODE-1-length-46677-cov-96-6139-cds59	1_7_VS_E5T11_sort.bam	1_7_	E5T11	6	1.53846	40	56	292.667	94.3333	0.191344	0.424028	0.451253	0.451253	0.31094
15-1-NODE-1-length-45931-cov-134-593-reversed-cds40	1119	15-1-NODE-1-length-45931-cov-134-593-reversed-cds40	15_1_VS_E1T11.SORTED.bam	15_1_	E1T11	27	2.41287	67	94	846	270	0.111111	0.248148	0.447761	0.447761	0.309278
12-10-NODE-1-length-46677-cov-62-7638-cds8	189	12-10-NODE-1-length-46677-cov-62-7638-cds8	12_10_VS_E1T9.SORTED.bam	12_10_	E1T9	10	5.29101	27	38	141.333	44.6667	0.268868	0.604478	0.444794	0.444794	0.30786
1-7-NODE-1-length-46677-cov-96-6139-cds6	189	1-7-NODE-1-length-46677-cov-96-6139-cds6	1_7_VS_E1T9_sort.bam	1_7_	E1T9	10	5.29101	27	38	141.333	44.6667	0.268868	0.604478	0.444794	0.444794	0.30786
15-1-NODE-1-length-45931-cov-134-593-reversed-cds56	174	15-1-NODE-1-length-45931-cov-134-593-reversed-cds56	15_1_VS_E5T_9.SORTED.bam	15_1_	E5T9	7	4.02299	28	39	129.667	41.3333	0.300771	0.677419	0.443996	0.443996	0.307477
1-7-NODE-1-length-46677-cov-96-6139-cds42	174	1-7-NODE-1-length-46677-cov-96-6139-cds42	1_7_VS_E5T9_sort.bam	1_7_	E5T9	7	4.02299	28	39	129.667	41.3333	0.300771	0.677419	0.443996	0.443996	0.307477
2-17-NODE-1-length-46121-cov-121-892-reversed-cds8	174	2-17-NODE-1-length-46121-cov-121-892-reversed-cds8	2_17_VS_E5T_9.SORTED.bam	2_17_	E5T9	7	4.02299	28	39	129.667	41.3333	0.300771	0.677419	0.443996	0.443996	0.307477
3-12-NODE-1-length-46379-cov-124-745-reversed-cds49	174	3-12-NODE-1-length-46379-cov-124-745-reversed-cds49	3_12_VS_E5T9.SORTED.bam	3_12_	E5T9	7	4.02299	28	39	129.667	41.3333	0.300771	0.677419	0.443996	0.443996	0.307477
5-12-NODE-1-length-46404-cov-112-738-NUEVO-cds28	174	5-12-NODE-1-length-46404-cov-112-738-NUEVO-cds28	5_12_VS_E5T9.SORTED.bam	5_12_	E5T9	7	4.02299	28	39	129.667	41.3333	0.300771	0.677419	0.443996	0.443996	0.307477
5-4-NODE-1-length-46119-cov-180-895-NUEVO-reversed-cds27	174	5-4-NODE-1-length-46119-cov-180-895-NUEVO-reversed-cds27	5_4_VS_E5T_9.SORTED.bam	5_4_	E5T9	7	4.02299	28	39	129.667	41.3333	0.300771	0.677419	0.443996	0.443996	0.307477
9-3-NODE-1-length-46150-cov-162-112-cds43	174	9-3-NODE-1-length-46150-cov-162-112-cds43	9_3_VS_E5T_9.sorted.bam	9_3_	E5T9	7	4.02299	28	39	129.667	41.3333	0.300771	0.677419	0.443996	0.443996	0.307477
12-10-NODE-1-length-46677-cov-62-7638-cds29	348	12-10-NODE-1-length-46677-cov-62-7638-cds29	12_10_VS_E5T6.SORTED.bam	12_10_	E5T6	28	8.04598	165	247	266.333	78.6667	0.927409	2.09746	0.442159	0.442159	0.306595
12-10-NODE-1-length-46677-cov-62-7638-cds12	198	12-10-NODE-1-length-46677-cov-62-7638-cds12	12_10_VS_E511.SORTED.bam	12_10_	E5T11	1	0.505051	2	3	150.667	44.3333	0.0199115	0.0451128	0.441372	0.441372	0.306216
15-1-NODE-1-length-45931-cov-134-593-reversed-cds24	198	15-1-NODE-1-length-45931-cov-134-593-reversed-cds24	15_1_VS_E5T_11.SORTED.bam	15_1_	E5T11	1	0.505051	2	3	150.667	44.3333	0.0199115	0.0451128	0.441372	0.441372	0.306216
1-7-NODE-1-length-46677-cov-96-6139-cds10	198	1-7-NODE-1-length-46677-cov-96-6139-cds10	1_7_VS_E5T11_sort.bam	1_7_	E5T11	1	0.505051	2	3	150.667	44.3333	0.0199115	0.0451128	0.441372	0.441372	0.306216
2-17-NODE-1-length-46121-cov-121-892-reversed-cds34	198	2-17-NODE-1-length-46121-cov-121-892-reversed-cds34	2_17_VS_E5T_11.SORTED.bam	2_17_	E5T11	1	0.505051	2	3	150.667	44.3333	0.0199115	0.0451128	0.441372	0.441372	0.306216
3-12-NODE-1-length-46379-cov-124-745-reversed-cds17	198	3-12-NODE-1-length-46379-cov-124-745-reversed-cds17	3_12_VS_E5T_11.SORTED.bam	3_12_	E5T11	1	0.505051	2	3	150.667	44.3333	0.0199115	0.0451128	0.441372	0.441372	0.306216
5-12-NODE-1-length-46404-cov-112-738-NUEVO-cds55	198	5-12-NODE-1-length-46404-cov-112-738-NUEVO-cds55	5_12_VS_E5_T11.SORTED.bam	5_12_	E5T11	1	0.505051	2	3	150.667	44.3333	0.0199115	0.0451128	0.441372	0.441372	0.306216
5-4-NODE-1-length-46119-cov-180-895-NUEVO-reversed-cds54	198	5-4-NODE-1-length-46119-cov-180-895-NUEVO-reversed-cds54	5_4_VS_E5T_11.SORTED.bam	5_4_	E5T11	1	0.505051	2	3	150.667	44.3333	0.0199115	0.0451128	0.441372	0.441372	0.306216
9-3-NODE-1-length-46150-cov-162-112-cds11	198	9-3-NODE-1-length-46150-cov-162-112-cds11	9_3_VS_E5T11.sorted.bam	9_3_	E5T11	1	0.505051	2	3	150.667	44.3333	0.0199115	0.0451128	0.441372	0.441372	0.306216
2-17-NODE-1-length-46121-cov-121-892-reversed-cds11	426	2-17-NODE-1-length-46121-cov-121-892-reversed-cds11	2_17_VS_E5T_9.SORTED.bam	2_17_	E5T9	14	3.28638	66	79	309.333	113.667	0.255388	0.580645	0.439835	0.439835	0.305476
5-12-NODE-1-length-46404-cov-112-738-NUEVO-cds5	201	5-12-NODE-1-length-46404-cov-112-738-NUEVO-cds5	5_12_VS_E1T1.SORTED.bam	5_12_	E1T1	10	4.97512	32	42	148.333	49.6667	0.283146	0.644295	0.439466	0.439466	0.305298
12-10-NODE-1-length-46677-cov-62-7638-cds28	1119	12-10-NODE-1-length-46677-cov-62-7638-cds28	12_10_VS_E5T6.SORTED.bam	12_10_	E5T6	51	4.55764	263	357	843.333	272.667	0.42332	0.964548	0.438879	0.438879	0.305015
2-17-NODE-1-length-46121-cov-121-892-reversed-cds50	1119	2-17-NODE-1-length-46121-cov-121-892-reversed-cds50	2_17_VS_E5T_6.SORTED.bam	2_17_	E5T6	51	4.55764	263	357	843.333	272.667	0.42332	0.964548	0.438879	0.438879	0.305015
2-17-NODE-1-length-46121-cov-121-892-reversed-cds50	1119	2-17-NODE-1-length-46121-cov-121-892-reversed-cds50	2_17_VS_E5T_1.SORTED.bam	2_17_	E5T1	23	2.05541	62	84	843.333	272.667	0.0996047	0.227384	0.438047	0.438047	0.304612
3-12-NODE-1-length-46379-cov-124-745-reversed-cds55	237	3-12-NODE-1-length-46379-cov-124-745-reversed-cds55	3_12_VS_E1T_11.SORTED.bam	3_12_	E1T11	13	5.48523	53	78	180.333	53.6667	0.432532	0.987578	0.437973	0.437973	0.304577
12-10-NODE-1-length-46677-cov-62-7638-cds51	195	12-10-NODE-1-length-46677-cov-62-7638-cds51	12_10_VS_E511.SORTED.bam	12_10_	E5T11	3	1.53846	42	49	139.667	52.3333	0.350835	0.802548	0.437152	0.437152	0.304179
10-3-NODE-1-length-46156-cov-183-256-cds44	591	10-3-NODE-1-length-46156-cov-183-256-cds44	10_3_VS_E1T6.SORTED.bam	10_3_	E1T6	8	1.35364	29	36	435	153	0.0827586	0.189542	0.436623	0.436623	0.303923
2-17-NODE-1-length-46121-cov-121-892-reversed-cds49	642	2-17-NODE-1-length-46121-cov-121-892-reversed-cds49	2_17_VS_E1T_11.SORTED.bam	2_17_	E1T11	19	2.9595	52	70	483	156	0.144928	0.333333	0.434783	0.434783	0.30303
5-12-NODE-1-length-46404-cov-112-738-NUEVO-cds11	642	5-12-NODE-1-length-46404-cov-112-738-NUEVO-cds11	5_12_VS_E1T11.SORTED.bam	5_12_	E1T11	19	2.9595	52	70	483	156	0.144928	0.333333	0.434783	0.434783	0.30303
15-1-NODE-1-length-45931-cov-134-593-reversed-cds52	675	15-1-NODE-1-length-45931-cov-134-593-reversed-cds52	15_1_VS_E1T8.SORTED.bam	15_1_	E1T8	6	0.888889	14	20	515.667	156.333	0.0387847	0.0895522	0.433096	0.433096	0.30221
1-7-NODE-1-length-46677-cov-96-6139-cds38	675	1-7-NODE-1-length-46677-cov-96-6139-cds38	1_7_VS_E1T8_sort.bam	1_7_	E1T8	6	0.888889	14	20	515.667	156.333	0.0387847	0.0895522	0.433096	0.433096	0.30221
2-17-NODE-1-length-46121-cov-121-892-reversed-cds52	663	2-17-NODE-1-length-46121-cov-121-892-reversed-cds52	2_17_VS_E1T_1.SORTED.bam	2_17_	E1T1	19	2.86576	72	91	491.667	168.333	0.185085	0.427723	0.432721	0.432721	0.302028
5-4-NODE-1-length-46119-cov-180-895-NUEVO-reversed-cds13	663	5-4-NODE-1-length-46119-cov-180-895-NUEVO-reversed-cds13	5_4_VS_E1T_1.SORTED.bam	5_4_	E1T1	19	2.86576	72	91	491.667	168.333	0.185085	0.427723	0.432721	0.432721	0.302028
9-3-NODE-1-length-46150-cov-162-112-cds29	663	9-3-NODE-1-length-46150-cov-162-112-cds29	9_3_VS_E1T_1.sorted.bam	9_3_	E1T1	19	2.86576	72	91	491.667	168.333	0.185085	0.427723	0.432721	0.432721	0.302028
5-4-NODE-1-length-46119-cov-180-895-NUEVO-reversed-cds11	1119	5-4-NODE-1-length-46119-cov-180-895-NUEVO-reversed-cds11	5_4_VS_E5T_9.SORTED.bam	5_4_	E5T9	21	1.87668	55	73	843.333	272.667	0.0865613	0.201711	0.429134	0.429134	0.300276
1-7-NODE-1-length-46677-cov-96-6139-cds28	663	1-7-NODE-1-length-46677-cov-96-6139-cds28	1_7_VS_E5T9_sort.bam	1_7_	E5T9	19	2.86576	53	66	491	169	0.13442	0.313609	0.428621	0.428621	0.300024
5-12-NODE-1-length-46404-cov-112-738-NUEVO-cds12	1119	5-12-NODE-1-length-46404-cov-112-738-NUEVO-cds12	5_12_VS_E5_T1.SORTED.bam	5_12_	E5T1	23	2.05541	64	85	844	272	0.100711	0.235294	0.428021	0.428021	0.29973
15-1-NODE-1-length-45931-cov-134-593-reversed-cds40	1119	15-1-NODE-1-length-45931-cov-134-593-reversed-cds40	15_1_VS_E5T_8.SORTED.bam	15_1_	E5T8	36	3.21716	119	158	846	270	0.186761	0.440741	0.423744	0.423744	0.297627
1-7-NODE-1-length-46677-cov-96-6139-cds26	1119	1-7-NODE-1-length-46677-cov-96-6139-cds26	1_7_VS_E5T8_sort.bam	1_7_	E5T8	34	3.03843	122	159	842.333	273.667	0.188761	0.445798	0.423424	0.423424	0.297469
12-10-NODE-1-length-46677-cov-62-7638-cds27	642	12-10-NODE-1-length-46677-cov-62-7638-cds27	12_10_VS_E1T11.SORTED.bam	12_10_	E1T11	19	2.9595	54	70	483	156	0.144928	0.346154	0.41868	0.41868	0.295119
9-3-NODE-1-length-46150-cov-162-112-cds26	642	9-3-NODE-1-length-46150-cov-162-112-cds26	9_3_VS_E1T_11.sorted.bam	9_3_	E1T11	19	2.9595	54	70	483	156	0.144928	0.346154	0.41868	0.41868	0.295119
2-17-NODE-1-length-46121-cov-121-892-reversed-cds15	384	2-17-NODE-1-length-46121-cov-121-892-reversed-cds15	2_17_VS_E5T_11.SORTED.bam	2_17_	E5T11	34	8.85417	235	297	287	94	1.03484	2.5	0.413937	0.413937	0.292755
15-1-NODE-1-length-45931-cov-134-593-reversed-cds6	1014	15-1-NODE-1-length-45931-cov-134-593-reversed-cds6	15_1_VS_E5T_6.SORTED.bam	15_1_	E5T6	10	0.986193	51	67	770.333	240.667	0.0869753	0.211911	0.410433	0.410433	0.290998
2-17-NODE-1-length-46121-cov-121-892-reversed-cds16	1014	2-17-NODE-1-length-46121-cov-121-892-reversed-cds16	2_17_VS_E5T_6.SORTED.bam	2_17_	E5T6	10	0.986193	51	67	770.333	240.667	0.0869753	0.211911	0.410433	0.410433	0.290998
5-12-NODE-1-length-46404-cov-112-738-NUEVO-cds36	1014	5-12-NODE-1-length-46404-cov-112-738-NUEVO-cds36	5_12_VS_E5T_6.SORTED.bam	5_12_	E5T6	10	0.986193	51	67	770.333	240.667	0.0869753	0.211911	0.410433	0.410433	0.290998
5-4-NODE-1-length-46119-cov-180-895-NUEVO-reversed-cds35	1014	5-4-NODE-1-length-46119-cov-180-895-NUEVO-reversed-cds35	5_4_VS_E5T_6.SORTED.bam	5_4_	E5T6	10	0.986193	51	67	770.333	240.667	0.0869753	0.211911	0.410433	0.410433	0.290998
9-3-NODE-1-length-46150-cov-162-112-cds51	1014	9-3-NODE-1-length-46150-cov-162-112-cds51	9_3_VS_E5T_6.sorted.bam	9_3_	E5T6	10	0.986193	51	67	770.333	240.667	0.0869753	0.211911	0.410433	0.410433	0.290998
1-7-NODE-1-length-46677-cov-96-6139-cds51	1014	1-7-NODE-1-length-46677-cov-96-6139-cds51	1_7_VS_E5T6.sort.bam	1_7_	E5T6	10	0.986193	51	67	770.667	240.333	0.0869377	0.212205	0.409687	0.409687	0.290623
3-12-NODE-1-length-46379-cov-124-745-reversed-cds58	1014	3-12-NODE-1-length-46379-cov-124-745-reversed-cds58	3_12_VS_E5T6.SORTED.bam	3_12_	E5T6	10	0.986193	51	67	770.667	240.333	0.0869377	0.212205	0.409687	0.409687	0.290623
2-17-NODE-1-length-46121-cov-121-892-reversed-cds35	420	2-17-NODE-1-length-46121-cov-121-892-reversed-cds35	2_17_VS_E1T_11.SORTED.bam	2_17_	E1T11	11	2.61905	32	43	320	97	0.134375	0.329897	0.407324	0.407324	0.289432
12-10-NODE-1-length-46677-cov-62-7638-cds11	1323	12-10-NODE-1-length-46677-cov-62-7638-cds11	12_10_VS_E5T8.SORTED.bam	12_10_	E5T8	4	0.302343	8	10	997.333	322.667	0.0100267	0.0247934	0.404412	0.404412	0.287958
15-1-NODE-1-length-45931-cov-134-593-reversed-cds23	1323	15-1-NODE-1-length-45931-cov-134-593-reversed-cds23	15_1_VS_E5T_8.SORTED.bam	15_1_	E5T8	4	0.302343	8	10	997.333	322.667	0.0100267	0.0247934	0.404412	0.404412	0.287958
1-7-NODE-1-length-46677-cov-96-6139-cds9	1323	1-7-NODE-1-length-46677-cov-96-6139-cds9	1_7_VS_E5T8_sort.bam	1_7_	E5T8	4	0.302343	8	10	997.333	322.667	0.0100267	0.0247934	0.404412	0.404412	0.287958
2-17-NODE-1-length-46121-cov-121-892-reversed-cds33	1323	2-17-NODE-1-length-46121-cov-121-892-reversed-cds33	2_17_VS_E5T_8.SORTED.bam	2_17_	E5T8	4	0.302343	8	10	997.333	322.667	0.0100267	0.0247934	0.404412	0.404412	0.287958
3-12-NODE-1-length-46379-cov-124-745-reversed-cds16	1323	3-12-NODE-1-length-46379-cov-124-745-reversed-cds16	3_12_VS_E5T_8.SORTED.bam	3_12_	E5T8	4	0.302343	8	10	997.333	322.667	0.0100267	0.0247934	0.404412	0.404412	0.287958
5-4-NODE-1-length-46119-cov-180-895-NUEVO-reversed-cds53	1323	5-4-NODE-1-length-46119-cov-180-895-NUEVO-reversed-cds53	5_4_VS_E5T_8.SORTED.bam	5_4_	E5T8	4	0.302343	8	10	997.333	322.667	0.0100267	0.0247934	0.404412	0.404412	0.287958
9-3-NODE-1-length-46150-cov-162-112-cds10	1323	9-3-NODE-1-length-46150-cov-162-112-cds10	9_3_VS_E5T_8.sorted.bam	9_3_	E5T8	4	0.302343	8	10	997.333	322.667	0.0100267	0.0247934	0.404412	0.404412	0.287958
5-12-NODE-1-length-46404-cov-112-738-NUEVO-cds54	1323	5-12-NODE-1-length-46404-cov-112-738-NUEVO-cds54	5_12_VS_E5_T8.SORTED.bam	5_12_	E5T8	4	0.302343	8	10	998	322	0.01002	0.0248447	0.403307	0.403307	0.287397
1-7-NODE-1-length-46677-cov-96-6139-cds26	1119	1-7-NODE-1-length-46677-cov-96-6139-cds26	1_7_VS_E5T_1.sort.bam	1_7_	E5T1	26	2.3235	72	89	842.333	273.667	0.105659	0.263094	0.401602	0.401602	0.28653
3-12-NODE-1-length-46379-cov-124-745-reversed-cds33	1119	3-12-NODE-1-length-46379-cov-124-745-reversed-cds33	3_12_VS_E5T9.SORTED.bam	3_12_	E5T9	22	1.96604	59	73	843.333	272.667	0.0865613	0.216381	0.40004	0.40004	0.285735
12-10-NODE-1-length-46677-cov-62-7638-cds62	393	12-10-NODE-1-length-46677-cov-62-7638-cds62	12_10_VS_E5T1.SORTED.bam	12_10_	E5T1	23	5.85242	95	120	296.333	93.6667	0.404949	1.01423	0.399266	0.399266	0.28534
5-12-NODE-1-length-46404-cov-112-738-NUEVO-cds44	393	5-12-NODE-1-length-46404-cov-112-738-NUEVO-cds44	5_12_VS_E5_T1.SORTED.bam	5_12_	E5T1	23	5.85242	95	120	296.333	93.6667	0.404949	1.01423	0.399266	0.399266	0.28534
5-4-NODE-1-length-46119-cov-180-895-NUEVO-reversed-cds43	393	5-4-NODE-1-length-46119-cov-180-895-NUEVO-reversed-cds43	5_4_VS_E5T_1.SORTED.bam	5_4_	E5T1	23	5.85242	95	120	296.333	93.6667	0.404949	1.01423	0.399266	0.399266	0.28534
15-1-NODE-1-length-45931-cov-134-593-reversed-cds40	1119	15-1-NODE-1-length-45931-cov-134-593-reversed-cds40	15_1_VS_E1T8.SORTED.bam	15_1_	E1T8	93	8.31099	513	637	846	270	0.752955	1.9	0.396292	0.396292	0.283818
1-7-NODE-1-length-46677-cov-96-6139-cds27	348	1-7-NODE-1-length-46677-cov-96-6139-cds27	1_7_VS_E1T11_sort.bam	1_7_	E1T11	17	4.88506	55	73	266	79	0.274436	0.696203	0.39419	0.39419	0.282738
15-1-NODE-1-length-45931-cov-134-593-reversed-cds12	660	15-1-NODE-1-length-45931-cov-134-593-reversed-cds12	15_1_VS_E5T_11.SORTED.bam	15_1_	E5T11	27	4.09091	91	128	513.667	143.333	0.249189	0.634884	0.392495	0.392495	0.281865
2-17-NODE-1-length-46121-cov-121-892-reversed-cds22	660	2-17-NODE-1-length-46121-cov-121-892-reversed-cds22	2_17_VS_E5T_11.SORTED.bam	2_17_	E5T11	27	4.09091	91	128	513.667	143.333	0.249189	0.634884	0.392495	0.392495	0.281865
9-3-NODE-1-length-46150-cov-162-112-cds57	660	9-3-NODE-1-length-46150-cov-162-112-cds57	9_3_VS_E5T11.sorted.bam	9_3_	E5T11	27	4.09091	91	128	513.667	143.333	0.249189	0.634884	0.392495	0.392495	0.281865
12-10-NODE-1-length-46677-cov-62-7638-cds52	429	12-10-NODE-1-length-46677-cov-62-7638-cds52	12_10_VS_E5T8.SORTED.bam	12_10_	E5T8	23	5.36131	78	96	323	103	0.297214	0.757282	0.392474	0.392474	0.281854
1-7-NODE-1-length-46677-cov-96-6139-cds4	696	1-7-NODE-1-length-46677-cov-96-6139-cds4	1_7_VS_E5T6.sort.bam	1_7_	E5T6	67	9.62644	689	791	516.667	176.333	1.53097	3.90737	0.391815	0.391815	0.281514
2-17-NODE-1-length-46121-cov-121-892-reversed-cds28	696	2-17-NODE-1-length-46121-cov-121-892-reversed-cds28	2_17_VS_E5T_6.SORTED.bam	2_17_	E5T6	67	9.62644	689	791	516.667	176.333	1.53097	3.90737	0.391815	0.391815	0.281514
3-12-NODE-1-length-46379-cov-124-745-reversed-cds11	696	3-12-NODE-1-length-46379-cov-124-745-reversed-cds11	3_12_VS_E5T6.SORTED.bam	3_12_	E5T6	67	9.62644	689	791	516.667	176.333	1.53097	3.90737	0.391815	0.391815	0.281514
9-3-NODE-1-length-46150-cov-162-112-cds5	696	9-3-NODE-1-length-46150-cov-162-112-cds5	9_3_VS_E5T_6.sorted.bam	9_3_	E5T6	67	9.62644	689	791	516.667	176.333	1.53097	3.90737	0.391815	0.391815	0.281514
12-10-NODE-1-length-46677-cov-62-7638-cds54	1014	12-10-NODE-1-length-46677-cov-62-7638-cds54	12_10_VS_E5T8.SORTED.bam	12_10_	E5T8	2	0.197239	4	5	770	241	0.00649351	0.0165975	0.391234	0.391234	0.281214
12-10-NODE-1-length-46677-cov-62-7638-cds38	1062	12-10-NODE-1-length-46677-cov-62-7638-cds38	12_10_VS_E1T1.SORTED.bam	12_10_	E1T1	6	0.564972	14	14	763.667	295.333	0.0183326	0.0474041	0.386731	0.386731	0.278879
2-17-NODE-1-length-46121-cov-121-892-reversed-cds2	1062	2-17-NODE-1-length-46121-cov-121-892-reversed-cds2	2_17_VS_E1T_1.SORTED.bam	2_17_	E1T1	6	0.564972	14	14	763.667	295.333	0.0183326	0.0474041	0.386731	0.386731	0.278879
5-12-NODE-1-length-46404-cov-112-738-NUEVO-cds22	1062	5-12-NODE-1-length-46404-cov-112-738-NUEVO-cds22	5_12_VS_E1T1.SORTED.bam	5_12_	E1T1	6	0.564972	14	14	763.667	295.333	0.0183326	0.0474041	0.386731	0.386731	0.278879
10-3-NODE-1-length-46156-cov-183-256-cds30	1062	10-3-NODE-1-length-46156-cov-183-256-cds30	10_3_VS_E5T1.SORTED.bam	10_3_	E5T1	2	0.188324	4	4	763.667	295.333	0.00523789	0.013544	0.386731	0.386731	0.278879
15-1-NODE-1-length-45931-cov-134-593-reversed-cds40	1119	15-1-NODE-1-length-45931-cov-134-593-reversed-cds40	15_1_VS_E1T6.SORTED.bam	15_1_	E1T6	85	7.59607	485	584	846	270	0.690307	1.7963	0.384295	0.384295	0.277611
15-1-NODE-1-length-45931-cov-134-593-reversed-cds39	642	15-1-NODE-1-length-45931-cov-134-593-reversed-cds39	15_1_VS_E1T11.SORTED.bam	15_1_	E1T11	21	3.27103	65	77	483	156	0.15942	0.416667	0.382609	0.382609	0.27673
3-12-NODE-1-length-46379-cov-124-745-reversed-cds24	198	3-12-NODE-1-length-46379-cov-124-745-reversed-cds24	3_12_VS_E5T_11.SORTED.bam	3_12_	E5T11	14	7.07071	55	72	151	44	0.476821	1.25	0.381457	0.381457	0.276127
9-3-NODE-1-length-46150-cov-162-112-cds18	198	9-3-NODE-1-length-46150-cov-162-112-cds18	9_3_VS_E5T11.sorted.bam	9_3_	E5T11	14	7.07071	55	72	151	44	0.476821	1.25	0.381457	0.381457	0.276127
12-10-NODE-1-length-46677-cov-62-7638-cds29	348	12-10-NODE-1-length-46677-cov-62-7638-cds29	12_10_VS_E1T1.SORTED.bam	12_10_	E1T1	22	6.32184	124	160	266.333	78.6667	0.600751	1.57627	0.381122	0.381122	0.275951
2-17-NODE-1-length-46121-cov-121-892-reversed-cds51	348	2-17-NODE-1-length-46121-cov-121-892-reversed-cds51	2_17_VS_E1T_1.SORTED.bam	2_17_	E1T1	22	6.32184	124	160	266.333	78.6667	0.600751	1.57627	0.381122	0.381122	0.275951
3-12-NODE-1-length-46379-cov-124-745-reversed-cds34	348	3-12-NODE-1-length-46379-cov-124-745-reversed-cds34	3_12_VS_E1T1.SORTED.bam	3_12_	E1T1	44	12.6437	248	320	266.333	78.6667	1.2015	3.15254	0.381122	0.381122	0.275951
5-12-NODE-1-length-46404-cov-112-738-NUEVO-cds13	348	5-12-NODE-1-length-46404-cov-112-738-NUEVO-cds13	5_12_VS_E1T1.SORTED.bam	5_12_	E1T1	22	6.32184	124	160	266.333	78.6667	0.600751	1.57627	0.381122	0.381122	0.275951
5-4-NODE-1-length-46119-cov-180-895-NUEVO-reversed-cds12	348	5-4-NODE-1-length-46119-cov-180-895-NUEVO-reversed-cds12	5_4_VS_E1T_1.SORTED.bam	5_4_	E1T1	22	6.32184	124	160	266.333	78.6667	0.600751	1.57627	0.381122	0.381122	0.275951
9-3-NODE-1-length-46150-cov-162-112-cds28	348	9-3-NODE-1-length-46150-cov-162-112-cds28	9_3_VS_E1T_1.sorted.bam	9_3_	E1T1	22	6.32184	124	160	266.333	78.6667	0.600751	1.57627	0.381122	0.381122	0.275951
1-7-NODE-1-length-46677-cov-96-6139-cds25	642	1-7-NODE-1-length-46677-cov-96-6139-cds25	1_7_VS_E1T11_sort.bam	1_7_	E1T11	21	3.27103	65	77	484	155	0.159091	0.419355	0.379371	0.379371	0.275032
1-7-NODE-1-length-46677-cov-96-6139-cds57	660	1-7-NODE-1-length-46677-cov-96-6139-cds57	1_7_VS_E5T11_sort.bam	1_7_	E5T11	27	4.09091	91	123	513.333	143.667	0.23961	0.633411	0.378286	0.378286	0.274461
3-12-NODE-1-length-46379-cov-124-745-reversed-cds4	660	3-12-NODE-1-length-46379-cov-124-745-reversed-cds4	3_12_VS_E5T_11.SORTED.bam	3_12_	E5T11	27	4.09091	91	123	513.333	143.667	0.23961	0.633411	0.378286	0.378286	0.274461
5-12-NODE-1-length-46404-cov-112-738-NUEVO-cds42	660	5-12-NODE-1-length-46404-cov-112-738-NUEVO-cds42	5_12_VS_E5_T11.SORTED.bam	5_12_	E5T11	27	4.09091	91	123	513.333	143.667	0.23961	0.633411	0.378286	0.378286	0.274461
5-4-NODE-1-length-46119-cov-180-895-NUEVO-reversed-cds41	660	5-4-NODE-1-length-46119-cov-180-895-NUEVO-reversed-cds41	5_4_VS_E5T_11.SORTED.bam	5_4_	E5T11	27	4.09091	91	123	513.333	143.667	0.23961	0.633411	0.378286	0.378286	0.274461
5-12-NODE-1-length-46404-cov-112-738-NUEVO-cds12	1119	5-12-NODE-1-length-46404-cov-112-738-NUEVO-cds12	5_12_VS_E5_T8.SORTED.bam	5_12_	E5T8	37	3.30652	143	167	844	272	0.197867	0.525735	0.376363	0.376363	0.273447
5-4-NODE-1-length-46119-cov-180-895-NUEVO-reversed-cds48	696	5-4-NODE-1-length-46119-cov-180-895-NUEVO-reversed-cds48	5_4_VS_E5T_6.SORTED.bam	5_4_	E5T6	67	9.62644	694	764	516.667	176.333	1.47871	3.93573	0.375714	0.375714	0.273105
12-10-NODE-1-length-46677-cov-62-7638-cds49	189	12-10-NODE-1-length-46677-cov-62-7638-cds49	12_10_VS_E1T8.SORTED.bam	12_10_	E1T8	19	10.0529	122	152	143	43	1.06294	2.83721	0.374642	0.374642	0.272538
1-7-NODE-1-length-46677-cov-96-6139-cds47	189	1-7-NODE-1-length-46677-cov-96-6139-cds47	1_7_VS_E1T8_sort.bam	1_7_	E1T8	19	10.0529	122	152	143	43	1.06294	2.83721	0.374642	0.374642	0.272538
3-12-NODE-1-length-46379-cov-124-745-reversed-cds54	189	3-12-NODE-1-length-46379-cov-124-745-reversed-cds54	3_12_VS_E1T_8.SORTED.bam	3_12_	E1T8	19	10.0529	122	152	143	43	1.06294	2.83721	0.374642	0.374642	0.272538
5-12-NODE-1-length-46404-cov-112-738-NUEVO-cds14	663	5-12-NODE-1-length-46404-cov-112-738-NUEVO-cds14	5_12_VS_E5T9.SORTED.bam	5_12_	E5T9	21	3.16742	64	70	491.667	168.333	0.142373	0.380198	0.37447	0.37447	0.272447
1-7-NODE-1-length-46677-cov-96-6139-cds43	420	1-7-NODE-1-length-46677-cov-96-6139-cds43	1_7_VS_E5T8_sort.bam	1_7_	E5T8	13	3.09524	41	47	314.333	102.667	0.149523	0.399351	0.374415	0.374415	0.272418
12-10-NODE-1-length-46677-cov-62-7638-cds29	348	12-10-NODE-1-length-46677-cov-62-7638-cds29	12_10_VS_E5T9.SORTED.bam	12_10_	E5T9	11	3.16092	30	38	266.333	78.6667	0.142678	0.381356	0.374134	0.374134	0.272269
2-17-NODE-1-length-46121-cov-121-892-reversed-cds51	348	2-17-NODE-1-length-46121-cov-121-892-reversed-cds51	2_17_VS_E5T_9.SORTED.bam	2_17_	E5T9	11	3.16092	30	38	266.333	78.6667	0.142678	0.381356	0.374134	0.374134	0.272269
3-12-NODE-1-length-46379-cov-124-745-reversed-cds34	348	3-12-NODE-1-length-46379-cov-124-745-reversed-cds34	3_12_VS_E5T9.SORTED.bam	3_12_	E5T9	11	3.16092	30	38	266.333	78.6667	0.142678	0.381356	0.374134	0.374134	0.272269
5-12-NODE-1-length-46404-cov-112-738-NUEVO-cds13	348	5-12-NODE-1-length-46404-cov-112-738-NUEVO-cds13	5_12_VS_E5T9.SORTED.bam	5_12_	E5T9	11	3.16092	30	38	266.333	78.6667	0.142678	0.381356	0.374134	0.374134	0.272269
9-3-NODE-1-length-46150-cov-162-112-cds32	459	9-3-NODE-1-length-46150-cov-162-112-cds32	9_3_VS_E1T_9.sorted.bam	9_3_	E1T9	2	0.43573	6	7	345.333	110.667	0.0202703	0.0542169	0.373874	0.373874	0.272131
5-12-NODE-1-length-46404-cov-112-738-NUEVO-cds31	426	5-12-NODE-1-length-46404-cov-112-738-NUEVO-cds31	5_12_VS_E5T9.SORTED.bam	5_12_	E5T9	16	3.75587	78	79	309.333	113.667	0.255388	0.686217	0.372168	0.372168	0.271226
5-4-NODE-1-length-46119-cov-180-895-NUEVO-reversed-cds30	426	5-4-NODE-1-length-46119-cov-180-895-NUEVO-reversed-cds30	5_4_VS_E5T_9.SORTED.bam	5_4_	E5T9	16	3.75587	78	79	309.333	113.667	0.255388	0.686217	0.372168	0.372168	0.271226
9-3-NODE-1-length-46150-cov-162-112-cds46	426	9-3-NODE-1-length-46150-cov-162-112-cds46	9_3_VS_E5T_9.sorted.bam	9_3_	E5T9	16	3.75587	78	79	309.333	113.667	0.255388	0.686217	0.372168	0.372168	0.271226
12-10-NODE-1-length-46677-cov-62-7638-cds28	1119	12-10-NODE-1-length-46677-cov-62-7638-cds28	12_10_VS_E5T8.SORTED.bam	12_10_	E5T8	37	3.30652	143	164	843.333	272.667	0.194466	0.52445	0.370801	0.370801	0.270499
15-1-NODE-1-length-45931-cov-134-593-reversed-cds41	345	15-1-NODE-1-length-45931-cov-134-593-reversed-cds41	15_1_VS_E1T6.SORTED.bam	15_1_	E1T6	36	10.4348	265	336	264.667	77.3333	1.26952	3.42672	0.370477	0.370477	0.270327
9-3-NODE-1-length-46150-cov-162-112-cds28	348	9-3-NODE-1-length-46150-cov-162-112-cds28	9_3_VS_E5T_1.sorted.bam	9_3_	E5T1	15	4.31034	44	55	266.333	78.6667	0.206508	0.559322	0.369212	0.369212	0.269653
12-10-NODE-1-length-46677-cov-62-7638-cds28	1119	12-10-NODE-1-length-46677-cov-62-7638-cds28	12_10_VS_E5T9.SORTED.bam	12_10_	E5T9	23	2.05541	64	73	843.333	272.667	0.0865613	0.234719	0.368787	0.368787	0.269426
5-12-NODE-1-length-46404-cov-112-738-NUEVO-cds51	189	5-12-NODE-1-length-46404-cov-112-738-NUEVO-cds51	5_12_VS_E1_T9.SORTED.bam	5_12_	E1T9	10	5.29101	30	35	141.333	44.6667	0.247642	0.671642	0.368711	0.368711	0.269385
9-3-NODE-1-length-46150-cov-162-112-cds7	189	9-3-NODE-1-length-46150-cov-162-112-cds7	9_3_VS_E1T_9.sorted.bam	9_3_	E1T9	10	5.29101	30	35	141.333	44.6667	0.247642	0.671642	0.368711	0.368711	0.269385
3-12-NODE-1-length-46379-cov-124-745-reversed-cds18	420	3-12-NODE-1-length-46379-cov-124-745-reversed-cds18	3_12_VS_E1T_11.SORTED.bam	3_12_	E1T11	12	2.85714	37	45	320	97	0.140625	0.381443	0.368666	0.368666	0.269361
12-10-NODE-1-length-46677-cov-62-7638-cds11	1323	12-10-NODE-1-length-46677-cov-62-7638-cds11	12_10_VS_E5T6.SORTED.bam	12_10_	E5T6	7	0.529101	22	25	997.333	322.667	0.0250668	0.0681818	0.367647	0.367647	0.268817
15-1-NODE-1-length-45931-cov-134-593-reversed-cds23	1323	15-1-NODE-1-length-45931-cov-134-593-reversed-cds23	15_1_VS_E5T_6.SORTED.bam	15_1_	E5T6	7	0.529101	22	25	997.333	322.667	0.0250668	0.0681818	0.367647	0.367647	0.268817
1-7-NODE-1-length-46677-cov-96-6139-cds9	1323	1-7-NODE-1-length-46677-cov-96-6139-cds9	1_7_VS_E5T6.sort.bam	1_7_	E5T6	7	0.529101	22	25	997.333	322.667	0.0250668	0.0681818	0.367647	0.367647	0.268817
2-17-NODE-1-length-46121-cov-121-892-reversed-cds33	1323	2-17-NODE-1-length-46121-cov-121-892-reversed-cds33	2_17_VS_E5T_6.SORTED.bam	2_17_	E5T6	7	0.529101	22	25	997.333	322.667	0.0250668	0.0681818	0.367647	0.367647	0.268817
3-12-NODE-1-length-46379-cov-124-745-reversed-cds16	1323	3-12-NODE-1-length-46379-cov-124-745-reversed-cds16	3_12_VS_E5T6.SORTED.bam	3_12_	E5T6	7	0.529101	22	25	997.333	322.667	0.0250668	0.0681818	0.367647	0.367647	0.268817
5-4-NODE-1-length-46119-cov-180-895-NUEVO-reversed-cds53	1323	5-4-NODE-1-length-46119-cov-180-895-NUEVO-reversed-cds53	5_4_VS_E5T_6.SORTED.bam	5_4_	E5T6	7	0.529101	22	25	997.333	322.667	0.0250668	0.0681818	0.367647	0.367647	0.268817
9-3-NODE-1-length-46150-cov-162-112-cds10	1323	9-3-NODE-1-length-46150-cov-162-112-cds10	9_3_VS_E5T_6.sorted.bam	9_3_	E5T6	7	0.529101	22	25	997.333	322.667	0.0250668	0.0681818	0.367647	0.367647	0.268817
12-10-NODE-1-length-46677-cov-62-7638-cds49	189	12-10-NODE-1-length-46677-cov-62-7638-cds49	12_10_VS_E5T1.SORTED.bam	12_10_	E5T1	2	1.0582	9	11	143	43	0.0769231	0.209302	0.367521	0.367521	0.26875
1-7-NODE-1-length-46677-cov-96-6139-cds47	189	1-7-NODE-1-length-46677-cov-96-6139-cds47	1_7_VS_E5T_1.sort.bam	1_7_	E5T1	2	1.0582	9	11	143	43	0.0769231	0.209302	0.367521	0.367521	0.26875
3-12-NODE-1-length-46379-cov-124-745-reversed-cds54	189	3-12-NODE-1-length-46379-cov-124-745-reversed-cds54	3_12_VS_E5T_1.SORTED.bam	3_12_	E5T1	2	1.0582	9	11	143	43	0.0769231	0.209302	0.367521	0.367521	0.26875
3-12-NODE-1-length-46379-cov-124-745-reversed-cds11	696	3-12-NODE-1-length-46379-cov-124-745-reversed-cds11	3_12_VS_E5T9.SORTED.bam	3_12_	E5T9	72	10.3448	574	618	516.667	176.333	1.19613	3.2552	0.367452	0.367452	0.268713
5-12-NODE-1-length-46404-cov-112-738-NUEVO-cds54	1323	5-12-NODE-1-length-46404-cov-112-738-NUEVO-cds54	5_12_VS_E5T_6.SORTED.bam	5_12_	E5T6	7	0.529101	22	25	998	322	0.0250501	0.068323	0.366642	0.366642	0.26828
1-7-NODE-1-length-46677-cov-96-6139-cds27	348	1-7-NODE-1-length-46677-cov-96-6139-cds27	1_7_VS_E1T8_sort.bam	1_7_	E1T8	28	8.04598	205	253	266	79	0.951128	2.59494	0.366532	0.366532	0.268221
12-10-NODE-1-length-46677-cov-62-7638-cds6	696	12-10-NODE-1-length-46677-cov-62-7638-cds6	12_10_VS_E5T6.SORTED.bam	12_10_	E5T6	66	9.48276	689	739	516.667	176.333	1.43032	3.90737	0.366057	0.366057	0.267966
15-1-NODE-1-length-45931-cov-134-593-reversed-cds18	696	15-1-NODE-1-length-45931-cov-134-593-reversed-cds18	15_1_VS_E5T_6.SORTED.bam	15_1_	E5T6	66	9.48276	689	739	516.667	176.333	1.43032	3.90737	0.366057	0.366057	0.267966
2-17-NODE-1-length-46121-cov-121-892-reversed-cds50	1119	2-17-NODE-1-length-46121-cov-121-892-reversed-cds50	2_17_VS_E5T_8.SORTED.bam	2_17_	E5T8	37	3.30652	144	163	843.333	272.667	0.193281	0.528117	0.36598	0.36598	0.267925
5-12-NODE-1-length-46404-cov-112-738-NUEVO-cds54	1323	5-12-NODE-1-length-46404-cov-112-738-NUEVO-cds54	5_12_VS_E5T9.SORTED.bam	5_12_	E5T9	6	0.453515	15	17	998	322	0.0170341	0.0465839	0.365665	0.365665	0.267756
15-1-NODE-1-length-45931-cov-134-593-reversed-cds5	384	15-1-NODE-1-length-45931-cov-134-593-reversed-cds5	15_1_VS_E1T1.SORTED.bam	15_1_	E1T1	22	5.72917	137	152	287	94	0.529617	1.45745	0.363387	0.363387	0.266532
2-17-NODE-1-length-46121-cov-121-892-reversed-cds15	384	2-17-NODE-1-length-46121-cov-121-892-reversed-cds15	2_17_VS_E1T_1.SORTED.bam	2_17_	E1T1	22	5.72917	137	152	287	94	0.529617	1.45745	0.363387	0.363387	0.266532
9-3-NODE-1-length-46150-cov-162-112-cds50	384	9-3-NODE-1-length-46150-cov-162-112-cds50	9_3_VS_E1T_1.sorted.bam	9_3_	E1T1	22	5.72917	137	152	287	94	0.529617	1.45745	0.363387	0.363387	0.266532
5-4-NODE-1-length-46119-cov-180-895-NUEVO-reversed-cds50	189	5-4-NODE-1-length-46119-cov-180-895-NUEVO-reversed-cds50	5_4_VS_E1T_9.SORTED.bam	5_4_	E1T9	11	5.82011	34	39	141.333	44.6667	0.275943	0.761194	0.362514	0.362514	0.266063
3-12-NODE-1-length-46379-cov-124-745-reversed-cds5	384	3-12-NODE-1-length-46379-cov-124-745-reversed-cds5	3_12_VS_E5T_1.SORTED.bam	3_12_	E5T1	10	2.60417	44	48	286	95	0.167832	0.463158	0.362365	0.362365	0.265982
10-3-NODE-1-length-46156-cov-183-256-cds11	336	10-3-NODE-1-length-46156-cov-183-256-cds11	10_3_VS_E1T9.SORTED.bam	10_3_	E1T9	2	0.595238	6	6	244.667	88.3333	0.0245232	0.0679245	0.361035	0.361035	0.265265
3-12-NODE-1-length-46379-cov-124-745-reversed-cds3	336	3-12-NODE-1-length-46379-cov-124-745-reversed-cds3	3_12_VS_E1T9.SORTED.bam	3_12_	E1T9	2	0.595238	6	6	244.667	88.3333	0.0245232	0.0679245	0.361035	0.361035	0.265265
9-3-NODE-1-length-46150-cov-162-112-cds56	336	9-3-NODE-1-length-46150-cov-162-112-cds56	9_3_VS_E1T_9.sorted.bam	9_3_	E1T9	2	0.595238	6	6	244.667	88.3333	0.0245232	0.0679245	0.361035	0.361035	0.265265
12-10-NODE-1-length-46677-cov-62-7638-cds8	189	12-10-NODE-1-length-46677-cov-62-7638-cds8	12_10_VS_E1T8.SORTED.bam	12_10_	E1T8	30	15.873	167	190	141.333	44.6667	1.34434	3.73881	0.359564	0.359564	0.26447
15-1-NODE-1-length-45931-cov-134-593-reversed-cds20	189	15-1-NODE-1-length-45931-cov-134-593-reversed-cds20	15_1_VS_E1T8.SORTED.bam	15_1_	E1T8	30	15.873	167	190	141.333	44.6667	1.34434	3.73881	0.359564	0.359564	0.26447
1-7-NODE-1-length-46677-cov-96-6139-cds6	189	1-7-NODE-1-length-46677-cov-96-6139-cds6	1_7_VS_E1T8_sort.bam	1_7_	E1T8	30	15.873	167	190	141.333	44.6667	1.34434	3.73881	0.359564	0.359564	0.26447
2-17-NODE-1-length-46121-cov-121-892-reversed-cds30	189	2-17-NODE-1-length-46121-cov-121-892-reversed-cds30	2_17_VS_E1T_8.SORTED.bam	2_17_	E1T8	30	15.873	167	190	141.333	44.6667	1.34434	3.73881	0.359564	0.359564	0.26447
3-12-NODE-1-length-46379-cov-124-745-reversed-cds13	189	3-12-NODE-1-length-46379-cov-124-745-reversed-cds13	3_12_VS_E1T_8.SORTED.bam	3_12_	E1T8	30	15.873	167	190	141.333	44.6667	1.34434	3.73881	0.359564	0.359564	0.26447
5-12-NODE-1-length-46404-cov-112-738-NUEVO-cds51	189	5-12-NODE-1-length-46404-cov-112-738-NUEVO-cds51	5_12_VS_E1T8.SORTED.bam	5_12_	E1T8	30	15.873	167	190	141.333	44.6667	1.34434	3.73881	0.359564	0.359564	0.26447
5-4-NODE-1-length-46119-cov-180-895-NUEVO-reversed-cds50	189	5-4-NODE-1-length-46119-cov-180-895-NUEVO-reversed-cds50	5_4_VS_E1T_8.SORTED.bam	5_4_	E1T8	30	15.873	167	190	141.333	44.6667	1.34434	3.73881	0.359564	0.359564	0.26447
9-3-NODE-1-length-46150-cov-162-112-cds7	189	9-3-NODE-1-length-46150-cov-162-112-cds7	9_3_VS_E1T8.sorted.bam	9_3_	E1T8	30	15.873	167	190	141.333	44.6667	1.34434	3.73881	0.359564	0.359564	0.26447
12-10-NODE-1-length-46677-cov-62-7638-cds30	663	12-10-NODE-1-length-46677-cov-62-7638-cds30	12_10_VS_E1T1.SORTED.bam	12_10_	E1T1	20	3.01659	87	91	491.667	168.333	0.185085	0.516832	0.358114	0.358114	0.263685
3-12-NODE-1-length-46379-cov-124-745-reversed-cds35	663	3-12-NODE-1-length-46379-cov-124-745-reversed-cds35	3_12_VS_E1T1.SORTED.bam	3_12_	E1T1	40	6.03318	174	182	491.667	168.333	0.370169	1.03366	0.358114	0.358114	0.263685
5-12-NODE-1-length-46404-cov-112-738-NUEVO-cds14	663	5-12-NODE-1-length-46404-cov-112-738-NUEVO-cds14	5_12_VS_E1T1.SORTED.bam	5_12_	E1T1	20	3.01659	87	91	491.667	168.333	0.185085	0.516832	0.358114	0.358114	0.263685
12-10-NODE-1-length-46677-cov-62-7638-cds6	696	12-10-NODE-1-length-46677-cov-62-7638-cds6	12_10_VS_E5T9.SORTED.bam	12_10_	E5T9	73	10.4885	591	620	516.667	176.333	1.2	3.35161	0.358037	0.358037	0.263643
15-1-NODE-1-length-45931-cov-134-593-reversed-cds18	696	15-1-NODE-1-length-45931-cov-134-593-reversed-cds18	15_1_VS_E5T_9.SORTED.bam	15_1_	E5T9	73	10.4885	591	620	516.667	176.333	1.2	3.35161	0.358037	0.358037	0.263643
2-17-NODE-1-length-46121-cov-121-892-reversed-cds28	696	2-17-NODE-1-length-46121-cov-121-892-reversed-cds28	2_17_VS_E5T_9.SORTED.bam	2_17_	E5T9	73	10.4885	591	620	516.667	176.333	1.2	3.35161	0.358037	0.358037	0.263643
9-3-NODE-1-length-46150-cov-162-112-cds27	1119	9-3-NODE-1-length-46150-cov-162-112-cds27	9_3_VS_E5T_8.sorted.bam	9_3_	E5T8	34	3.03843	131	145	843.333	272.667	0.171937	0.48044	0.357873	0.357873	0.263554
5-12-NODE-1-length-46404-cov-112-738-NUEVO-cds12	1119	5-12-NODE-1-length-46404-cov-112-738-NUEVO-cds12	5_12_VS_E5T9.SORTED.bam	5_12_	E5T9	23	2.05541	66	73	844	272	0.0864929	0.242647	0.356456	0.356456	0.262785
12-10-NODE-1-length-46677-cov-62-7638-cds44	174	12-10-NODE-1-length-46677-cov-62-7638-cds44	12_10_VS_E5T9.SORTED.bam	12_10_	E5T9	8	4.5977	36	39	128.667	42.3333	0.303109	0.850394	0.356434	0.356434	0.262773
1-7-NODE-1-length-46677-cov-96-6139-cds4	696	1-7-NODE-1-length-46677-cov-96-6139-cds4	1_7_VS_E5T9_sort.bam	1_7_	E5T9	71	10.2011	574	599	516.667	176.333	1.15935	3.2552	0.356155	0.356155	0.262621
3-12-NODE-1-length-46379-cov-124-745-reversed-cds33	1119	3-12-NODE-1-length-46379-cov-124-745-reversed-cds33	3_12_VS_E5T_8.SORTED.bam	3_12_	E5T8	38	3.39589	151	166	843.333	272.667	0.196838	0.55379	0.355438	0.355438	0.262231
5-12-NODE-1-length-46404-cov-112-738-NUEVO-cds44	393	5-12-NODE-1-length-46404-cov-112-738-NUEVO-cds44	5_12_VS_E5_T8.SORTED.bam	5_12_	E5T8	14	3.56234	33	37	296.333	93.6667	0.124859	0.352313	0.354399	0.354399	0.261665
5-4-NODE-1-length-46119-cov-180-895-NUEVO-reversed-cds43	393	5-4-NODE-1-length-46119-cov-180-895-NUEVO-reversed-cds43	5_4_VS_E5T_8.SORTED.bam	5_4_	E5T8	14	3.56234	33	37	296.333	93.6667	0.124859	0.352313	0.354399	0.354399	0.261665
3-12-NODE-1-length-46379-cov-124-745-reversed-cds34	348	3-12-NODE-1-length-46379-cov-124-745-reversed-cds34	3_12_VS_E5T6.SORTED.bam	3_12_	E5T6	28	8.04598	195	233	266.333	78.6667	0.874844	2.47881	0.352928	0.352928	0.260863
5-4-NODE-1-length-46119-cov-180-895-NUEVO-reversed-cds12	348	5-4-NODE-1-length-46119-cov-180-895-NUEVO-reversed-cds12	5_4_VS_E5T_6.SORTED.bam	5_4_	E5T6	28	8.04598	195	233	266.333	78.6667	0.874844	2.47881	0.352928	0.352928	0.260863
15-1-NODE-1-length-45931-cov-134-593-reversed-cds56	174	15-1-NODE-1-length-45931-cov-134-593-reversed-cds56	15_1_VS_E5T_8.SORTED.bam	15_1_	E5T8	7	4.02299	28	31	129.667	41.3333	0.239075	0.677419	0.35292	0.35292	0.260858
1-7-NODE-1-length-46677-cov-96-6139-cds42	174	1-7-NODE-1-length-46677-cov-96-6139-cds42	1_7_VS_E5T8_sort.bam	1_7_	E5T8	7	4.02299	28	31	129.667	41.3333	0.239075	0.677419	0.35292	0.35292	0.260858
2-17-NODE-1-length-46121-cov-121-892-reversed-cds8	174	2-17-NODE-1-length-46121-cov-121-892-reversed-cds8	2_17_VS_E5T_8.SORTED.bam	2_17_	E5T8	7	4.02299	28	31	129.667	41.3333	0.239075	0.677419	0.35292	0.35292	0.260858
3-12-NODE-1-length-46379-cov-124-745-reversed-cds49	174	3-12-NODE-1-length-46379-cov-124-745-reversed-cds49	3_12_VS_E5T_8.SORTED.bam	3_12_	E5T8	7	4.02299	28	31	129.667	41.3333	0.239075	0.677419	0.35292	0.35292	0.260858
5-12-NODE-1-length-46404-cov-112-738-NUEVO-cds28	174	5-12-NODE-1-length-46404-cov-112-738-NUEVO-cds28	5_12_VS_E5_T8.SORTED.bam	5_12_	E5T8	7	4.02299	28	31	129.667	41.3333	0.239075	0.677419	0.35292	0.35292	0.260858
5-4-NODE-1-length-46119-cov-180-895-NUEVO-reversed-cds27	174	5-4-NODE-1-length-46119-cov-180-895-NUEVO-reversed-cds27	5_4_VS_E5T_8.SORTED.bam	5_4_	E5T8	7	4.02299	28	31	129.667	41.3333	0.239075	0.677419	0.35292	0.35292	0.260858
9-3-NODE-1-length-46150-cov-162-112-cds43	174	9-3-NODE-1-length-46150-cov-162-112-cds43	9_3_VS_E5T_8.sorted.bam	9_3_	E5T8	7	4.02299	28	31	129.667	41.3333	0.239075	0.677419	0.35292	0.35292	0.260858
5-12-NODE-1-length-46404-cov-112-738-NUEVO-cds49	696	5-12-NODE-1-length-46404-cov-112-738-NUEVO-cds49	5_12_VS_E5T9.SORTED.bam	5_12_	E5T9	68	9.77011	563	581	516.667	176.333	1.12452	3.19282	0.352202	0.352202	0.260465
5-4-NODE-1-length-46119-cov-180-895-NUEVO-reversed-cds48	696	5-4-NODE-1-length-46119-cov-180-895-NUEVO-reversed-cds48	5_4_VS_E5T_9.SORTED.bam	5_4_	E5T9	68	9.77011	563	581	516.667	176.333	1.12452	3.19282	0.352202	0.352202	0.260465
12-10-NODE-1-length-46677-cov-62-7638-cds52	429	12-10-NODE-1-length-46677-cov-62-7638-cds52	12_10_VS_E1T8.SORTED.bam	12_10_	E1T8	47	10.9557	307	339	323	103	1.04954	2.98058	0.352124	0.352124	0.260423
12-10-NODE-1-length-46677-cov-62-7638-cds19	198	12-10-NODE-1-length-46677-cov-62-7638-cds19	12_10_VS_E511.SORTED.bam	12_10_	E5T11	15	7.57576	63	76	151	44	0.503311	1.43182	0.351519	0.351519	0.260092
15-1-NODE-1-length-45931-cov-134-593-reversed-cds31	198	15-1-NODE-1-length-45931-cov-134-593-reversed-cds31	15_1_VS_E5T_11.SORTED.bam	15_1_	E5T11	15	7.57576	63	76	151	44	0.503311	1.43182	0.351519	0.351519	0.260092
15-1-NODE-1-length-45931-cov-134-593-reversed-cds6	1014	15-1-NODE-1-length-45931-cov-134-593-reversed-cds6	15_1_VS_E5T_9.SORTED.bam	15_1_	E5T9	14	1.38067	48	54	770.333	240.667	0.0700995	0.199446	0.351471	0.351471	0.260066
2-17-NODE-1-length-46121-cov-121-892-reversed-cds16	1014	2-17-NODE-1-length-46121-cov-121-892-reversed-cds16	2_17_VS_E5T_9.SORTED.bam	2_17_	E5T9	14	1.38067	48	54	770.333	240.667	0.0700995	0.199446	0.351471	0.351471	0.260066
5-12-NODE-1-length-46404-cov-112-738-NUEVO-cds36	1014	5-12-NODE-1-length-46404-cov-112-738-NUEVO-cds36	5_12_VS_E5T9.SORTED.bam	5_12_	E5T9	14	1.38067	48	54	770.333	240.667	0.0700995	0.199446	0.351471	0.351471	0.260066
5-4-NODE-1-length-46119-cov-180-895-NUEVO-reversed-cds35	1014	5-4-NODE-1-length-46119-cov-180-895-NUEVO-reversed-cds35	5_4_VS_E5T_9.SORTED.bam	5_4_	E5T9	14	1.38067	48	54	770.333	240.667	0.0700995	0.199446	0.351471	0.351471	0.260066
9-3-NODE-1-length-46150-cov-162-112-cds51	1014	9-3-NODE-1-length-46150-cov-162-112-cds51	9_3_VS_E5T_9.sorted.bam	9_3_	E5T9	14	1.38067	48	54	770.333	240.667	0.0700995	0.199446	0.351471	0.351471	0.260066
10-3-NODE-1-length-46156-cov-183-256-cds9	384	10-3-NODE-1-length-46156-cov-183-256-cds9	10_3_VS_E5T1.SORTED.bam	10_3_	E5T1	8	2.08333	35	37	286	95	0.129371	0.368421	0.351149	0.351149	0.259889
2-17-NODE-1-length-46121-cov-121-892-reversed-cds11	426	2-17-NODE-1-length-46121-cov-121-892-reversed-cds11	2_17_VS_E5T_1.SORTED.bam	2_17_	E5T1	13	3.05164	45	43	309.333	113.667	0.139009	0.395894	0.351125	0.351125	0.259876
5-12-NODE-1-length-46404-cov-112-738-NUEVO-cds31	426	5-12-NODE-1-length-46404-cov-112-738-NUEVO-cds31	5_12_VS_E5_T1.SORTED.bam	5_12_	E5T1	13	3.05164	45	43	309.333	113.667	0.139009	0.395894	0.351125	0.351125	0.259876
5-4-NODE-1-length-46119-cov-180-895-NUEVO-reversed-cds30	426	5-4-NODE-1-length-46119-cov-180-895-NUEVO-reversed-cds30	5_4_VS_E5T_1.SORTED.bam	5_4_	E5T1	13	3.05164	45	43	309.333	113.667	0.139009	0.395894	0.351125	0.351125	0.259876
9-3-NODE-1-length-46150-cov-162-112-cds46	426	9-3-NODE-1-length-46150-cov-162-112-cds46	9_3_VS_E5T_1.sorted.bam	9_3_	E5T1	13	3.05164	45	43	309.333	113.667	0.139009	0.395894	0.351125	0.351125	0.259876
1-7-NODE-1-length-46677-cov-96-6139-cds51	1014	1-7-NODE-1-length-46677-cov-96-6139-cds51	1_7_VS_E5T9_sort.bam	1_7_	E5T9	14	1.38067	48	54	770.667	240.333	0.0700692	0.199723	0.350833	0.350833	0.259716
3-12-NODE-1-length-46379-cov-124-745-reversed-cds58	1014	3-12-NODE-1-length-46379-cov-124-745-reversed-cds58	3_12_VS_E5T9.SORTED.bam	3_12_	E5T9	14	1.38067	48	54	770.667	240.333	0.0700692	0.199723	0.350833	0.350833	0.259716
5-12-NODE-1-length-46404-cov-112-738-NUEVO-cds49	696	5-12-NODE-1-length-46404-cov-112-738-NUEVO-cds49	5_12_VS_E5T_6.SORTED.bam	5_12_	E5T6	66	9.48276	694	712	516.667	176.333	1.37806	3.93573	0.350142	0.350142	0.259337
9-3-NODE-1-length-46150-cov-162-112-cds27	1119	9-3-NODE-1-length-46150-cov-162-112-cds27	9_3_VS_E5T_9.sorted.bam	9_3_	E5T9	21	1.87668	61	66	843.333	272.667	0.0782609	0.223716	0.349822	0.349822	0.259161
12-10-NODE-1-length-46677-cov-62-7638-cds7	315	12-10-NODE-1-length-46677-cov-62-7638-cds7	12_10_VS_E1T6.SORTED.bam	12_10_	E1T6	50	15.873	415	456	236.667	75.3333	1.92676	5.50885	0.349757	0.349757	0.259126
15-1-NODE-1-length-45931-cov-134-593-reversed-cds19	315	15-1-NODE-1-length-45931-cov-134-593-reversed-cds19	15_1_VS_E1T6.SORTED.bam	15_1_	E1T6	50	15.873	415	456	236.667	75.3333	1.92676	5.50885	0.349757	0.349757	0.259126
1-7-NODE-1-length-46677-cov-96-6139-cds5	315	1-7-NODE-1-length-46677-cov-96-6139-cds5	1_7_VS_E1T6_sort.bam	1_7_	E1T6	50	15.873	415	456	236.667	75.3333	1.92676	5.50885	0.349757	0.349757	0.259126
2-17-NODE-1-length-46121-cov-121-892-reversed-cds29	315	2-17-NODE-1-length-46121-cov-121-892-reversed-cds29	2_17_VS_E1T_6.SORTED.bam	2_17_	E1T6	50	15.873	415	456	236.667	75.3333	1.92676	5.50885	0.349757	0.349757	0.259126
3-12-NODE-1-length-46379-cov-124-745-reversed-cds12	315	3-12-NODE-1-length-46379-cov-124-745-reversed-cds12	3_12_VS_E1T_6.SORTED.bam	3_12_	E1T6	50	15.873	415	456	236.667	75.3333	1.92676	5.50885	0.349757	0.349757	0.259126
5-12-NODE-1-length-46404-cov-112-738-NUEVO-cds50	315	5-12-NODE-1-length-46404-cov-112-738-NUEVO-cds50	5_12_VS_E1_T6.SORTED.bam	5_12_	E1T6	50	15.873	415	456	236.667	75.3333	1.92676	5.50885	0.349757	0.349757	0.259126
5-4-NODE-1-length-46119-cov-180-895-NUEVO-reversed-cds49	315	5-4-NODE-1-length-46119-cov-180-895-NUEVO-reversed-cds49	5_4_VS_E1T_6.SORTED.bam	5_4_	E1T6	100	31.746	830	912	236.667	75.3333	3.85352	11.0177	0.349757	0.349757	0.259126
9-3-NODE-1-length-46150-cov-162-112-cds6	315	9-3-NODE-1-length-46150-cov-162-112-cds6	9_3_VS_E1T6.sorted.bam	9_3_	E1T6	50	15.873	415	456	236.667	75.3333	1.92676	5.50885	0.349757	0.349757	0.259126
9-3-NODE-1-length-46150-cov-162-112-cds33	327	9-3-NODE-1-length-46150-cov-162-112-cds33	9_3_VS_E1T8.sorted.bam	9_3_	E1T8	20	6.11621	158	173	245.667	78.3333	0.704206	2.01702	0.349132	0.349132	0.258783
12-10-NODE-1-length-46677-cov-62-7638-cds34	327	12-10-NODE-1-length-46677-cov-62-7638-cds34	12_10_VS_E1T8.SORTED.bam	12_10_	E1T8	20	6.11621	149	163	245.667	78.3333	0.663501	1.90213	0.34882	0.34882	0.258611
15-1-NODE-1-length-45931-cov-134-593-reversed-cds46	327	15-1-NODE-1-length-45931-cov-134-593-reversed-cds46	15_1_VS_E1T8.SORTED.bam	15_1_	E1T8	20	6.11621	149	163	245.667	78.3333	0.663501	1.90213	0.34882	0.34882	0.258611
2-17-NODE-1-length-46121-cov-121-892-reversed-cds56	327	2-17-NODE-1-length-46121-cov-121-892-reversed-cds56	2_17_VS_E1T_8.SORTED.bam	2_17_	E1T8	20	6.11621	149	163	245.667	78.3333	0.663501	1.90213	0.34882	0.34882	0.258611
3-12-NODE-1-length-46379-cov-124-745-reversed-cds39	327	3-12-NODE-1-length-46379-cov-124-745-reversed-cds39	3_12_VS_E1T_8.SORTED.bam	3_12_	E1T8	20	6.11621	149	163	245.667	78.3333	0.663501	1.90213	0.34882	0.34882	0.258611
5-4-NODE-1-length-46119-cov-180-895-NUEVO-reversed-cds17	327	5-4-NODE-1-length-46119-cov-180-895-NUEVO-reversed-cds17	5_4_VS_E1T_8.SORTED.bam	5_4_	E1T8	20	6.11621	149	163	245.667	78.3333	0.663501	1.90213	0.34882	0.34882	0.258611
1-7-NODE-1-length-46677-cov-96-6139-cds35	1890	1-7-NODE-1-length-46677-cov-96-6139-cds35	1_7_VS_E5T8_sort.bam	1_7_	E5T8	101	5.34392	366	352	1386.33	500.667	0.253907	0.731025	0.34733	0.34733	0.257791
5-12-NODE-1-length-46404-cov-112-738-NUEVO-cds21	1890	5-12-NODE-1-length-46404-cov-112-738-NUEVO-cds21	5_12_VS_E5_T8.SORTED.bam	5_12_	E5T8	101	5.34392	366	352	1386.33	500.667	0.253907	0.731025	0.34733	0.34733	0.257791
12-10-NODE-1-length-46677-cov-62-7638-cds50	237	12-10-NODE-1-length-46677-cov-62-7638-cds50	12_10_VS_E5T6.SORTED.bam	12_10_	E5T6	8	3.37553	48	56	180.333	53.6667	0.310536	0.89441	0.347197	0.347197	0.257718
1-7-NODE-1-length-46677-cov-96-6139-cds48	237	1-7-NODE-1-length-46677-cov-96-6139-cds48	1_7_VS_E5T6.sort.bam	1_7_	E5T6	8	3.37553	48	56	180.333	53.6667	0.310536	0.89441	0.347197	0.347197	0.257718
3-12-NODE-1-length-46379-cov-124-745-reversed-cds55	237	3-12-NODE-1-length-46379-cov-124-745-reversed-cds55	3_12_VS_E5T6.SORTED.bam	3_12_	E5T6	8	3.37553	48	56	180.333	53.6667	0.310536	0.89441	0.347197	0.347197	0.257718
9-3-NODE-1-length-46150-cov-162-112-cds5	696	9-3-NODE-1-length-46150-cov-162-112-cds5	9_3_VS_E5T_9.sorted.bam	9_3_	E5T9	72	10.3448	591	601	516.667	176.333	1.16323	3.35161	0.347065	0.347065	0.257645
3-12-NODE-1-length-46379-cov-124-745-reversed-cds33	1119	3-12-NODE-1-length-46379-cov-124-745-reversed-cds33	3_12_VS_E1T1.SORTED.bam	3_12_	E1T1	97	8.66845	432	463	843.333	272.667	0.549012	1.58435	0.346521	0.346521	0.257346
15-1-NODE-1-length-45931-cov-134-593-reversed-cds5	384	15-1-NODE-1-length-45931-cov-134-593-reversed-cds5	15_1_VS_E1T11.SORTED.bam	15_1_	E1T11	7	1.82292	18	19	287	94	0.0662021	0.191489	0.345722	0.345722	0.256904
9-3-NODE-1-length-46150-cov-162-112-cds50	384	9-3-NODE-1-length-46150-cov-162-112-cds50	9_3_VS_E1T_11.sorted.bam	9_3_	E1T11	7	1.82292	18	19	287	94	0.0662021	0.191489	0.345722	0.345722	0.256904
12-10-NODE-1-length-46677-cov-62-7638-cds8	189	12-10-NODE-1-length-46677-cov-62-7638-cds8	12_10_VS_E511.SORTED.bam	12_10_	E5T11	26	13.7566	139	152	141.333	44.6667	1.07547	3.11194	0.345595	0.345595	0.256834
15-1-NODE-1-length-45931-cov-134-593-reversed-cds20	189	15-1-NODE-1-length-45931-cov-134-593-reversed-cds20	15_1_VS_E5T_11.SORTED.bam	15_1_	E5T11	26	13.7566	139	152	141.333	44.6667	1.07547	3.11194	0.345595	0.345595	0.256834
1-7-NODE-1-length-46677-cov-96-6139-cds6	189	1-7-NODE-1-length-46677-cov-96-6139-cds6	1_7_VS_E5T11_sort.bam	1_7_	E5T11	26	13.7566	139	152	141.333	44.6667	1.07547	3.11194	0.345595	0.345595	0.256834
2-17-NODE-1-length-46121-cov-121-892-reversed-cds30	189	2-17-NODE-1-length-46121-cov-121-892-reversed-cds30	2_17_VS_E5T_11.SORTED.bam	2_17_	E5T11	26	13.7566	139	152	141.333	44.6667	1.07547	3.11194	0.345595	0.345595	0.256834
3-12-NODE-1-length-46379-cov-124-745-reversed-cds13	189	3-12-NODE-1-length-46379-cov-124-745-reversed-cds13	3_12_VS_E5T_11.SORTED.bam	3_12_	E5T11	26	13.7566	139	152	141.333	44.6667	1.07547	3.11194	0.345595	0.345595	0.256834
5-12-NODE-1-length-46404-cov-112-738-NUEVO-cds51	189	5-12-NODE-1-length-46404-cov-112-738-NUEVO-cds51	5_12_VS_E5_T11.SORTED.bam	5_12_	E5T11	26	13.7566	139	152	141.333	44.6667	1.07547	3.11194	0.345595	0.345595	0.256834
5-4-NODE-1-length-46119-cov-180-895-NUEVO-reversed-cds50	189	5-4-NODE-1-length-46119-cov-180-895-NUEVO-reversed-cds50	5_4_VS_E5T_11.SORTED.bam	5_4_	E5T11	26	13.7566	139	152	141.333	44.6667	1.07547	3.11194	0.345595	0.345595	0.256834
9-3-NODE-1-length-46150-cov-162-112-cds7	189	9-3-NODE-1-length-46150-cov-162-112-cds7	9_3_VS_E5T11.sorted.bam	9_3_	E5T11	26	13.7566	139	152	141.333	44.6667	1.07547	3.11194	0.345595	0.345595	0.256834
2-17-NODE-1-length-46121-cov-121-892-reversed-cds51	348	2-17-NODE-1-length-46121-cov-121-892-reversed-cds51	2_17_VS_E5T_6.SORTED.bam	2_17_	E5T6	30	8.62069	225	263	266.333	78.6667	0.987484	2.86017	0.345254	0.345254	0.256646
5-12-NODE-1-length-46404-cov-112-738-NUEVO-cds13	348	5-12-NODE-1-length-46404-cov-112-738-NUEVO-cds13	5_12_VS_E5T_6.SORTED.bam	5_12_	E5T6	30	8.62069	225	263	266.333	78.6667	0.987484	2.86017	0.345254	0.345254	0.256646
9-3-NODE-1-length-46150-cov-162-112-cds28	348	9-3-NODE-1-length-46150-cov-162-112-cds28	9_3_VS_E5T_6.sorted.bam	9_3_	E5T6	30	8.62069	225	263	266.333	78.6667	0.987484	2.86017	0.345254	0.345254	0.256646
15-1-NODE-1-length-45931-cov-134-593-reversed-cds5	384	15-1-NODE-1-length-45931-cov-134-593-reversed-cds5	15_1_VS_E1T6.SORTED.bam	15_1_	E1T6	29	7.55208	178	187	287	94	0.651568	1.89362	0.344086	0.344086	0.256
2-17-NODE-1-length-46121-cov-121-892-reversed-cds15	384	2-17-NODE-1-length-46121-cov-121-892-reversed-cds15	2_17_VS_E1T_6.SORTED.bam	2_17_	E1T6	29	7.55208	178	187	287	94	0.651568	1.89362	0.344086	0.344086	0.256
5-12-NODE-1-length-46404-cov-112-738-NUEVO-cds35	384	5-12-NODE-1-length-46404-cov-112-738-NUEVO-cds35	5_12_VS_E1_T6.SORTED.bam	5_12_	E1T6	29	7.55208	178	187	287	94	0.651568	1.89362	0.344086	0.344086	0.256
5-4-NODE-1-length-46119-cov-180-895-NUEVO-reversed-cds34	384	5-4-NODE-1-length-46119-cov-180-895-NUEVO-reversed-cds34	5_4_VS_E1T_6.SORTED.bam	5_4_	E1T6	58	15.1042	356	374	287	94	1.30314	3.78723	0.344086	0.344086	0.256
9-3-NODE-1-length-46150-cov-162-112-cds50	384	9-3-NODE-1-length-46150-cov-162-112-cds50	9_3_VS_E1T6.sorted.bam	9_3_	E1T6	29	7.55208	178	187	287	94	0.651568	1.89362	0.344086	0.344086	0.256
12-10-NODE-1-length-46677-cov-62-7638-cds51	195	12-10-NODE-1-length-46677-cov-62-7638-cds51	12_10_VS_E1T8.SORTED.bam	12_10_	E1T8	21	10.7692	131	120	139.667	52.3333	0.859189	2.50318	0.343238	0.343238	0.25553
1-7-NODE-1-length-46677-cov-96-6139-cds49	195	1-7-NODE-1-length-46677-cov-96-6139-cds49	1_7_VS_E1T8_sort.bam	1_7_	E1T8	21	10.7692	131	120	139.667	52.3333	0.859189	2.50318	0.343238	0.343238	0.25553
3-12-NODE-1-length-46379-cov-124-745-reversed-cds56	195	3-12-NODE-1-length-46379-cov-124-745-reversed-cds56	3_12_VS_E1T_8.SORTED.bam	3_12_	E1T8	21	10.7692	131	120	139.667	52.3333	0.859189	2.50318	0.343238	0.343238	0.25553
12-10-NODE-1-length-46677-cov-62-7638-cds26	1383	12-10-NODE-1-length-46677-cov-62-7638-cds26	12_10_VS_E1T9.SORTED.bam	12_10_	E1T9	8	0.578453	22	23	1039.67	340.333	0.0221225	0.0646425	0.342228	0.342228	0.25497
3-12-NODE-1-length-46379-cov-124-745-reversed-cds31	1383	3-12-NODE-1-length-46379-cov-124-745-reversed-cds31	3_12_VS_E1T9.SORTED.bam	3_12_	E1T9	8	0.578453	22	23	1039.67	340.333	0.0221225	0.0646425	0.342228	0.342228	0.25497
9-3-NODE-1-length-46150-cov-162-112-cds25	1383	9-3-NODE-1-length-46150-cov-162-112-cds25	9_3_VS_E1T_9.sorted.bam	9_3_	E1T9	8	0.578453	22	23	1039.67	340.333	0.0221225	0.0646425	0.342228	0.342228	0.25497
12-10-NODE-1-length-46677-cov-62-7638-cds49	189	12-10-NODE-1-length-46677-cov-62-7638-cds49	12_10_VS_E1T6.SORTED.bam	12_10_	E1T6	23	12.1693	241	272	143	43	1.9021	5.60465	0.339378	0.339378	0.253385
1-7-NODE-1-length-46677-cov-96-6139-cds47	189	1-7-NODE-1-length-46677-cov-96-6139-cds47	1_7_VS_E1T6_sort.bam	1_7_	E1T6	23	12.1693	241	272	143	43	1.9021	5.60465	0.339378	0.339378	0.253385
3-12-NODE-1-length-46379-cov-124-745-reversed-cds54	189	3-12-NODE-1-length-46379-cov-124-745-reversed-cds54	3_12_VS_E1T_6.SORTED.bam	3_12_	E1T6	23	12.1693	241	272	143	43	1.9021	5.60465	0.339378	0.339378	0.253385
2-17-NODE-1-length-46121-cov-121-892-reversed-cds11	426	2-17-NODE-1-length-46121-cov-121-892-reversed-cds11	2_17_VS_E5T_8.SORTED.bam	2_17_	E5T8	14	3.28638	52	48	309.333	113.667	0.155172	0.457478	0.339191	0.339191	0.253281
5-12-NODE-1-length-46404-cov-112-738-NUEVO-cds31	426	5-12-NODE-1-length-46404-cov-112-738-NUEVO-cds31	5_12_VS_E5_T8.SORTED.bam	5_12_	E5T8	14	3.28638	52	48	309.333	113.667	0.155172	0.457478	0.339191	0.339191	0.253281
5-4-NODE-1-length-46119-cov-180-895-NUEVO-reversed-cds30	426	5-4-NODE-1-length-46119-cov-180-895-NUEVO-reversed-cds30	5_4_VS_E5T_8.SORTED.bam	5_4_	E5T8	14	3.28638	52	48	309.333	113.667	0.155172	0.457478	0.339191	0.339191	0.253281
9-3-NODE-1-length-46150-cov-162-112-cds46	426	9-3-NODE-1-length-46150-cov-162-112-cds46	9_3_VS_E5T_8.sorted.bam	9_3_	E5T8	14	3.28638	52	48	309.333	113.667	0.155172	0.457478	0.339191	0.339191	0.253281
1-7-NODE-1-length-46677-cov-96-6139-cds4	696	1-7-NODE-1-length-46677-cov-96-6139-cds4	1_7_VS_E1T11_sort.bam	1_7_	E1T11	52	7.47126	259	257	516.667	176.333	0.497419	1.46881	0.338655	0.338655	0.252981
9-3-NODE-1-length-46150-cov-162-112-cds59	390	9-3-NODE-1-length-46150-cov-162-112-cds59	9_3_VS_E5T11.sorted.bam	9_3_	E5T11	5	1.28205	20	21	292.667	94.3333	0.071754	0.212014	0.33844	0.33844	0.252861
12-10-NODE-1-length-46677-cov-62-7638-cds60	660	12-10-NODE-1-length-46677-cov-62-7638-cds60	12_10_VS_E5T1.SORTED.bam	12_10_	E5T1	20	3.0303	53	64	513.333	143.667	0.124675	0.36891	0.337956	0.337956	0.252591
12-10-NODE-1-length-46677-cov-62-7638-cds11	1323	12-10-NODE-1-length-46677-cov-62-7638-cds11	12_10_VS_E1T8.SORTED.bam	12_10_	E1T8	12	0.907029	45	47	997.333	322.667	0.0471257	0.139463	0.337908	0.337908	0.252565
1-7-NODE-1-length-46677-cov-96-6139-cds9	1323	1-7-NODE-1-length-46677-cov-96-6139-cds9	1_7_VS_E1T8_sort.bam	1_7_	E1T8	12	0.907029	45	47	997.333	322.667	0.0471257	0.139463	0.337908	0.337908	0.252565
3-12-NODE-1-length-46379-cov-124-745-reversed-cds16	1323	3-12-NODE-1-length-46379-cov-124-745-reversed-cds16	3_12_VS_E1T_8.SORTED.bam	3_12_	E1T8	12	0.907029	45	47	997.333	322.667	0.0471257	0.139463	0.337908	0.337908	0.252565
5-4-NODE-1-length-46119-cov-180-895-NUEVO-reversed-cds17	327	5-4-NODE-1-length-46119-cov-180-895-NUEVO-reversed-cds17	5_4_VS_E5T_6.SORTED.bam	5_4_	E5T6	8	2.44648	67	71	245.667	78.3333	0.289009	0.855319	0.337897	0.337897	0.252558
12-10-NODE-1-length-46677-cov-62-7638-cds47	426	12-10-NODE-1-length-46677-cov-62-7638-cds47	12_10_VS_E5T9.SORTED.bam	12_10_	E5T9	19	4.46009	86	80	310.333	112.667	0.257787	0.763314	0.337721	0.337721	0.25246
1-7-NODE-1-length-46677-cov-96-6139-cds45	426	1-7-NODE-1-length-46677-cov-96-6139-cds45	1_7_VS_E5T9_sort.bam	1_7_	E5T9	19	4.46009	86	80	310.333	112.667	0.257787	0.763314	0.337721	0.337721	0.25246
15-1-NODE-1-length-45931-cov-134-593-reversed-cds12	660	15-1-NODE-1-length-45931-cov-134-593-reversed-cds12	15_1_VS_E5T_1.SORTED.bam	15_1_	E5T1	20	3.0303	53	64	513.667	143.333	0.124594	0.369767	0.336953	0.336953	0.252031
2-17-NODE-1-length-46121-cov-121-892-reversed-cds22	660	2-17-NODE-1-length-46121-cov-121-892-reversed-cds22	2_17_VS_E5T_1.SORTED.bam	2_17_	E5T1	20	3.0303	53	64	513.667	143.333	0.124594	0.369767	0.336953	0.336953	0.252031
9-3-NODE-1-length-46150-cov-162-112-cds57	660	9-3-NODE-1-length-46150-cov-162-112-cds57	9_3_VS_E5T_1.sorted.bam	9_3_	E5T1	20	3.0303	53	64	513.667	143.333	0.124594	0.369767	0.336953	0.336953	0.252031
15-1-NODE-1-length-45931-cov-134-593-reversed-cds5	384	15-1-NODE-1-length-45931-cov-134-593-reversed-cds5	15_1_VS_E1T8.SORTED.bam	15_1_	E1T8	17	4.42708	106	109	287	94	0.379791	1.12766	0.336796	0.336796	0.251943
2-17-NODE-1-length-46121-cov-121-892-reversed-cds15	384	2-17-NODE-1-length-46121-cov-121-892-reversed-cds15	2_17_VS_E1T_8.SORTED.bam	2_17_	E1T8	17	4.42708	106	109	287	94	0.379791	1.12766	0.336796	0.336796	0.251943
5-12-NODE-1-length-46404-cov-112-738-NUEVO-cds35	384	5-12-NODE-1-length-46404-cov-112-738-NUEVO-cds35	5_12_VS_E1T8.SORTED.bam	5_12_	E1T8	17	4.42708	106	109	287	94	0.379791	1.12766	0.336796	0.336796	0.251943
5-4-NODE-1-length-46119-cov-180-895-NUEVO-reversed-cds34	384	5-4-NODE-1-length-46119-cov-180-895-NUEVO-reversed-cds34	5_4_VS_E1T_8.SORTED.bam	5_4_	E1T8	17	4.42708	106	109	287	94	0.379791	1.12766	0.336796	0.336796	0.251943
9-3-NODE-1-length-46150-cov-162-112-cds50	384	9-3-NODE-1-length-46150-cov-162-112-cds50	9_3_VS_E1T8.sorted.bam	9_3_	E1T8	17	4.42708	106	109	287	94	0.379791	1.12766	0.336796	0.336796	0.251943
1-7-NODE-1-length-46677-cov-96-6139-cds32	327	1-7-NODE-1-length-46677-cov-96-6139-cds32	1_7_VS_E1T6_sort.bam	1_7_	E1T6	22	6.72783	183	192	245.667	78.3333	0.781547	2.33617	0.334542	0.334542	0.250679
5-12-NODE-1-length-46404-cov-112-738-NUEVO-cds18	327	5-12-NODE-1-length-46404-cov-112-738-NUEVO-cds18	5_12_VS_E1_T6.SORTED.bam	5_12_	E1T6	22	6.72783	183	192	245.667	78.3333	0.781547	2.33617	0.334542	0.334542	0.250679
15-1-NODE-1-length-45931-cov-134-593-reversed-cds41	345	15-1-NODE-1-length-45931-cov-134-593-reversed-cds41	15_1_VS_E5T_8.SORTED.bam	15_1_	E5T8	33	9.56522	180	206	264.667	77.3333	0.778338	2.32759	0.334397	0.334397	0.250598
12-10-NODE-1-length-46677-cov-62-7638-cds21	201	12-10-NODE-1-length-46677-cov-62-7638-cds21	12_10_VS_E1T8.SORTED.bam	12_10_	E1T8	13	6.46766	62	63	149	49	0.422819	1.26531	0.334163	0.334163	0.250467
15-1-NODE-1-length-45931-cov-134-593-reversed-cds33	201	15-1-NODE-1-length-45931-cov-134-593-reversed-cds33	15_1_VS_E1T8.SORTED.bam	15_1_	E1T8	13	6.46766	62	63	149	49	0.422819	1.26531	0.334163	0.334163	0.250467
1-7-NODE-1-length-46677-cov-96-6139-cds19	201	1-7-NODE-1-length-46677-cov-96-6139-cds19	1_7_VS_E1T8_sort.bam	1_7_	E1T8	13	6.46766	62	63	149	49	0.422819	1.26531	0.334163	0.334163	0.250467
2-17-NODE-1-length-46121-cov-121-892-reversed-cds43	201	2-17-NODE-1-length-46121-cov-121-892-reversed-cds43	2_17_VS_E1T_8.SORTED.bam	2_17_	E1T8	13	6.46766	62	63	149	49	0.422819	1.26531	0.334163	0.334163	0.250467
3-12-NODE-1-length-46379-cov-124-745-reversed-cds26	201	3-12-NODE-1-length-46379-cov-124-745-reversed-cds26	3_12_VS_E1T_8.SORTED.bam	3_12_	E1T8	13	6.46766	62	63	149	49	0.422819	1.26531	0.334163	0.334163	0.250467
5-4-NODE-1-length-46119-cov-180-895-NUEVO-reversed-cds4	201	5-4-NODE-1-length-46119-cov-180-895-NUEVO-reversed-cds4	5_4_VS_E1T_8.SORTED.bam	5_4_	E1T8	13	6.46766	62	63	149	49	0.422819	1.26531	0.334163	0.334163	0.250467
9-3-NODE-1-length-46150-cov-162-112-cds20	201	9-3-NODE-1-length-46150-cov-162-112-cds20	9_3_VS_E1T8.sorted.bam	9_3_	E1T8	13	6.46766	62	63	149	49	0.422819	1.26531	0.334163	0.334163	0.250467
1-7-NODE-1-length-46677-cov-96-6139-cds26	1119	1-7-NODE-1-length-46677-cov-96-6139-cds26	1_7_VS_E5T9_sort.bam	1_7_	E5T9	24	2.14477	71	73	842.333	273.667	0.086664	0.25944	0.334043	0.334043	0.250399
12-10-NODE-1-length-46677-cov-62-7638-cds50	237	12-10-NODE-1-length-46677-cov-62-7638-cds50	12_10_VS_E1T8.SORTED.bam	12_10_	E1T8	18	7.59494	90	101	180.333	53.6667	0.560074	1.67702	0.33397	0.33397	0.250358
5-12-NODE-1-length-46404-cov-112-738-NUEVO-cds12	1119	5-12-NODE-1-length-46404-cov-112-738-NUEVO-cds12	5_12_VS_E1T1.SORTED.bam	5_12_	E1T1	49	4.37891	224	232	844	272	0.274882	0.823529	0.333785	0.333785	0.250254
12-10-NODE-1-length-46677-cov-62-7638-cds37	1890	12-10-NODE-1-length-46677-cov-62-7638-cds37	12_10_VS_E5T8.SORTED.bam	12_10_	E5T8	98	5.18519	355	327	1385.67	501.333	0.235987	0.708112	0.333263	0.333263	0.24996
5-4-NODE-1-length-46119-cov-180-895-NUEVO-reversed-cds20	1890	5-4-NODE-1-length-46119-cov-180-895-NUEVO-reversed-cds20	5_4_VS_E5T_8.SORTED.bam	5_4_	E5T8	98	5.18519	355	327	1385.67	501.333	0.235987	0.708112	0.333263	0.333263	0.24996
12-10-NODE-1-length-46677-cov-62-7638-cds30	663	12-10-NODE-1-length-46677-cov-62-7638-cds30	12_10_VS_E1T8.SORTED.bam	12_10_	E1T8	45	6.78733	332	323	491.667	168.333	0.656949	1.97228	0.333092	0.333092	0.249864
3-12-NODE-1-length-46379-cov-124-745-reversed-cds35	663	3-12-NODE-1-length-46379-cov-124-745-reversed-cds35	3_12_VS_E1T_8.SORTED.bam	3_12_	E1T8	45	6.78733	332	323	491.667	168.333	0.656949	1.97228	0.333092	0.333092	0.249864
5-12-NODE-1-length-46404-cov-112-738-NUEVO-cds14	663	5-12-NODE-1-length-46404-cov-112-738-NUEVO-cds14	5_12_VS_E1T8.SORTED.bam	5_12_	E1T8	45	6.78733	332	323	491.667	168.333	0.656949	1.97228	0.333092	0.333092	0.249864
12-10-NODE-1-length-46677-cov-62-7638-cds28	1119	12-10-NODE-1-length-46677-cov-62-7638-cds28	12_10_VS_E1T6.SORTED.bam	12_10_	E1T6	86	7.68543	504	519	843.333	272.667	0.615415	1.84841	0.332943	0.332943	0.24978
2-17-NODE-1-length-46121-cov-121-892-reversed-cds50	1119	2-17-NODE-1-length-46121-cov-121-892-reversed-cds50	2_17_VS_E1T_6.SORTED.bam	2_17_	E1T6	86	7.68543	504	519	843.333	272.667	0.615415	1.84841	0.332943	0.332943	0.24978
15-1-NODE-1-length-45931-cov-134-593-reversed-cds25	420	15-1-NODE-1-length-45931-cov-134-593-reversed-cds25	15_1_VS_E1T11.SORTED.bam	15_1_	E1T11	17	4.04762	55	59	318.333	98.6667	0.18534	0.557432	0.332489	0.332489	0.249525
1-7-NODE-1-length-46677-cov-96-6139-cds11	420	1-7-NODE-1-length-46677-cov-96-6139-cds11	1_7_VS_E1T11_sort.bam	1_7_	E1T11	17	4.04762	55	59	318.333	98.6667	0.18534	0.557432	0.332489	0.332489	0.249525
5-12-NODE-1-length-46404-cov-112-738-NUEVO-cds56	420	5-12-NODE-1-length-46404-cov-112-738-NUEVO-cds56	5_12_VS_E1T11.SORTED.bam	5_12_	E1T11	17	4.04762	55	59	318.333	98.6667	0.18534	0.557432	0.332489	0.332489	0.249525
5-4-NODE-1-length-46119-cov-180-895-NUEVO-reversed-cds55	420	5-4-NODE-1-length-46119-cov-180-895-NUEVO-reversed-cds55	5_4_VS_E1T_11.SORTED.bam	5_4_	E1T11	17	4.04762	55	59	318.333	98.6667	0.18534	0.557432	0.332489	0.332489	0.249525
15-1-NODE-1-length-45931-cov-134-593-reversed-cds45	459	15-1-NODE-1-length-45931-cov-134-593-reversed-cds45	15_1_VS_E1T11.SORTED.bam	15_1_	E1T11	8	1.74292	27	28	345.333	110.667	0.0810811	0.243976	0.332332	0.332332	0.249437
5-12-NODE-1-length-46404-cov-112-738-NUEVO-cds12	1119	5-12-NODE-1-length-46404-cov-112-738-NUEVO-cds12	5_12_VS_E1_T6.SORTED.bam	5_12_	E1T6	86	7.68543	504	519	844	272	0.614929	1.85294	0.331866	0.331866	0.249174
12-10-NODE-1-length-46677-cov-62-7638-cds30	663	12-10-NODE-1-length-46677-cov-62-7638-cds30	12_10_VS_E5T9.SORTED.bam	12_10_	E5T9	20	3.01659	64	62	491.667	168.333	0.126102	0.380198	0.331674	0.331674	0.249065
3-12-NODE-1-length-46379-cov-124-745-reversed-cds6	393	3-12-NODE-1-length-46379-cov-124-745-reversed-cds6	3_12_VS_E1T_8.SORTED.bam	3_12_	E1T8	36	9.16031	223	235	296.667	93.3333	0.792135	2.38929	0.331536	0.331536	0.248988
5-4-NODE-1-length-46119-cov-180-895-NUEVO-reversed-cds48	696	5-4-NODE-1-length-46119-cov-180-895-NUEVO-reversed-cds48	5_4_VS_E1T_11.SORTED.bam	5_4_	E1T11	51	7.32759	247	239	516.667	176.333	0.462581	1.40076	0.330236	0.330236	0.248254
12-10-NODE-1-length-46677-cov-62-7638-cds28	1119	12-10-NODE-1-length-46677-cov-62-7638-cds28	12_10_VS_E511.SORTED.bam	12_10_	E5T11	58	5.1832	435	444	843.333	272.667	0.526482	1.59535	0.33001	0.33001	0.248126
2-17-NODE-1-length-46121-cov-121-892-reversed-cds50	1119	2-17-NODE-1-length-46121-cov-121-892-reversed-cds50	2_17_VS_E5T_11.SORTED.bam	2_17_	E5T11	58	5.1832	435	444	843.333	272.667	0.526482	1.59535	0.33001	0.33001	0.248126
3-12-NODE-1-length-46379-cov-124-745-reversed-cds33	1119	3-12-NODE-1-length-46379-cov-124-745-reversed-cds33	3_12_VS_E5T_11.SORTED.bam	3_12_	E5T11	58	5.1832	435	444	843.333	272.667	0.526482	1.59535	0.33001	0.33001	0.248126
5-4-NODE-1-length-46119-cov-180-895-NUEVO-reversed-cds11	1119	5-4-NODE-1-length-46119-cov-180-895-NUEVO-reversed-cds11	5_4_VS_E5T_11.SORTED.bam	5_4_	E5T11	58	5.1832	435	444	843.333	272.667	0.526482	1.59535	0.33001	0.33001	0.248126
9-3-NODE-1-length-46150-cov-162-112-cds27	1119	9-3-NODE-1-length-46150-cov-162-112-cds27	9_3_VS_E5T11.sorted.bam	9_3_	E5T11	58	5.1832	435	444	843.333	272.667	0.526482	1.59535	0.33001	0.33001	0.248126
5-12-NODE-1-length-46404-cov-112-738-NUEVO-cds12	1119	5-12-NODE-1-length-46404-cov-112-738-NUEVO-cds12	5_12_VS_E5_T11.SORTED.bam	5_12_	E5T11	58	5.1832	435	444	844	272	0.526066	1.59926	0.328943	0.328943	0.247522
15-1-NODE-1-length-45931-cov-134-593-reversed-cds39	642	15-1-NODE-1-length-45931-cov-134-593-reversed-cds39	15_1_VS_E1T1.SORTED.bam	15_1_	E1T1	29	4.51713	117	119	483	156	0.246377	0.75	0.328502	0.328502	0.247273
5-12-NODE-1-length-46404-cov-112-738-NUEVO-cds29	420	5-12-NODE-1-length-46404-cov-112-738-NUEVO-cds29	5_12_VS_E1_T9.SORTED.bam	5_12_	E1T9	2	0.47619	4	4	314	103	0.0127389	0.038835	0.328025	0.328025	0.247002
5-4-NODE-1-length-46119-cov-180-895-NUEVO-reversed-cds28	420	5-4-NODE-1-length-46119-cov-180-895-NUEVO-reversed-cds28	5_4_VS_E1T_9.SORTED.bam	5_4_	E1T9	2	0.47619	4	4	314	103	0.0127389	0.038835	0.328025	0.328025	0.247002
12-10-NODE-1-length-46677-cov-62-7638-cds34	327	12-10-NODE-1-length-46677-cov-62-7638-cds34	12_10_VS_E1T6.SORTED.bam	12_10_	E1T6	23	7.03364	179	184	245.667	78.3333	0.748982	2.28511	0.327767	0.327767	0.246856
15-1-NODE-1-length-45931-cov-134-593-reversed-cds46	327	15-1-NODE-1-length-45931-cov-134-593-reversed-cds46	15_1_VS_E1T6.SORTED.bam	15_1_	E1T6	23	7.03364	179	184	245.667	78.3333	0.748982	2.28511	0.327767	0.327767	0.246856
2-17-NODE-1-length-46121-cov-121-892-reversed-cds56	327	2-17-NODE-1-length-46121-cov-121-892-reversed-cds56	2_17_VS_E1T_6.SORTED.bam	2_17_	E1T6	23	7.03364	179	184	245.667	78.3333	0.748982	2.28511	0.327767	0.327767	0.246856
3-12-NODE-1-length-46379-cov-124-745-reversed-cds39	327	3-12-NODE-1-length-46379-cov-124-745-reversed-cds39	3_12_VS_E1T_6.SORTED.bam	3_12_	E1T6	23	7.03364	179	184	245.667	78.3333	0.748982	2.28511	0.327767	0.327767	0.246856
5-4-NODE-1-length-46119-cov-180-895-NUEVO-reversed-cds17	327	5-4-NODE-1-length-46119-cov-180-895-NUEVO-reversed-cds17	5_4_VS_E1T_6.SORTED.bam	5_4_	E1T6	46	14.0673	358	368	245.667	78.3333	1.49796	4.57021	0.327767	0.327767	0.246856
12-10-NODE-1-length-46677-cov-62-7638-cds6	696	12-10-NODE-1-length-46677-cov-62-7638-cds6	12_10_VS_E1T8.SORTED.bam	12_10_	E1T8	69	9.91379	545	523	516.667	176.333	1.01226	3.09074	0.327513	0.327513	0.246712
15-1-NODE-1-length-45931-cov-134-593-reversed-cds18	696	15-1-NODE-1-length-45931-cov-134-593-reversed-cds18	15_1_VS_E1T8.SORTED.bam	15_1_	E1T8	69	9.91379	545	523	516.667	176.333	1.01226	3.09074	0.327513	0.327513	0.246712
1-7-NODE-1-length-46677-cov-96-6139-cds4	696	1-7-NODE-1-length-46677-cov-96-6139-cds4	1_7_VS_E1T8_sort.bam	1_7_	E1T8	69	9.91379	545	523	516.667	176.333	1.01226	3.09074	0.327513	0.327513	0.246712
2-17-NODE-1-length-46121-cov-121-892-reversed-cds28	696	2-17-NODE-1-length-46121-cov-121-892-reversed-cds28	2_17_VS_E1T_8.SORTED.bam	2_17_	E1T8	69	9.91379	545	523	516.667	176.333	1.01226	3.09074	0.327513	0.327513	0.246712
3-12-NODE-1-length-46379-cov-124-745-reversed-cds11	696	3-12-NODE-1-length-46379-cov-124-745-reversed-cds11	3_12_VS_E1T_8.SORTED.bam	3_12_	E1T8	69	9.91379	545	523	516.667	176.333	1.01226	3.09074	0.327513	0.327513	0.246712
9-3-NODE-1-length-46150-cov-162-112-cds5	696	9-3-NODE-1-length-46150-cov-162-112-cds5	9_3_VS_E1T8.sorted.bam	9_3_	E1T8	69	9.91379	545	523	516.667	176.333	1.01226	3.09074	0.327513	0.327513	0.246712
2-17-NODE-1-length-46121-cov-121-892-reversed-cds48	1383	2-17-NODE-1-length-46121-cov-121-892-reversed-cds48	2_17_VS_E1T_9.SORTED.bam	2_17_	E1T9	8	0.578453	23	23	1039.67	340.333	0.0221225	0.0675808	0.327349	0.327349	0.246618
5-4-NODE-1-length-46119-cov-180-895-NUEVO-reversed-cds9	1383	5-4-NODE-1-length-46119-cov-180-895-NUEVO-reversed-cds9	5_4_VS_E1T_9.SORTED.bam	5_4_	E1T9	8	0.578453	23	23	1039.67	340.333	0.0221225	0.0675808	0.327349	0.327349	0.246618
9-3-NODE-1-length-46150-cov-162-112-cds33	327	9-3-NODE-1-length-46150-cov-162-112-cds33	9_3_VS_E1T6.sorted.bam	9_3_	E1T6	23	7.03364	188	193	245.667	78.3333	0.785617	2.4	0.327341	0.327341	0.246614
1-7-NODE-1-length-46677-cov-96-6139-cds50	429	1-7-NODE-1-length-46677-cov-96-6139-cds50	1_7_VS_E1T6_sort.bam	1_7_	E1T6	50	11.655	338	342	322	104	1.06211	3.25	0.326804	0.326804	0.246309
3-12-NODE-1-length-46379-cov-124-745-reversed-cds57	429	3-12-NODE-1-length-46379-cov-124-745-reversed-cds57	3_12_VS_E1T_6.SORTED.bam	3_12_	E1T6	50	11.655	338	342	322	104	1.06211	3.25	0.326804	0.326804	0.246309
12-10-NODE-1-length-46677-cov-62-7638-cds29	348	12-10-NODE-1-length-46677-cov-62-7638-cds29	12_10_VS_E1T8.SORTED.bam	12_10_	E1T8	27	7.75862	191	211	266.333	78.6667	0.79224	2.42797	0.326298	0.326298	0.246022
2-17-NODE-1-length-46121-cov-121-892-reversed-cds51	348	2-17-NODE-1-length-46121-cov-121-892-reversed-cds51	2_17_VS_E1T_8.SORTED.bam	2_17_	E1T8	27	7.75862	191	211	266.333	78.6667	0.79224	2.42797	0.326298	0.326298	0.246022
3-12-NODE-1-length-46379-cov-124-745-reversed-cds34	348	3-12-NODE-1-length-46379-cov-124-745-reversed-cds34	3_12_VS_E1T_8.SORTED.bam	3_12_	E1T8	27	7.75862	191	211	266.333	78.6667	0.79224	2.42797	0.326298	0.326298	0.246022
5-12-NODE-1-length-46404-cov-112-738-NUEVO-cds13	348	5-12-NODE-1-length-46404-cov-112-738-NUEVO-cds13	5_12_VS_E1T8.SORTED.bam	5_12_	E1T8	27	7.75862	191	211	266.333	78.6667	0.79224	2.42797	0.326298	0.326298	0.246022
5-4-NODE-1-length-46119-cov-180-895-NUEVO-reversed-cds12	348	5-4-NODE-1-length-46119-cov-180-895-NUEVO-reversed-cds12	5_4_VS_E1T_8.SORTED.bam	5_4_	E1T8	27	7.75862	191	211	266.333	78.6667	0.79224	2.42797	0.326298	0.326298	0.246022
9-3-NODE-1-length-46150-cov-162-112-cds28	348	9-3-NODE-1-length-46150-cov-162-112-cds28	9_3_VS_E1T8.sorted.bam	9_3_	E1T8	27	7.75862	191	211	266.333	78.6667	0.79224	2.42797	0.326298	0.326298	0.246022
5-4-NODE-1-length-46119-cov-180-895-NUEVO-reversed-cds11	1119	5-4-NODE-1-length-46119-cov-180-895-NUEVO-reversed-cds11	5_4_VS_E1T_6.SORTED.bam	5_4_	E1T6	173	15.4602	1030	1038	843.333	272.667	1.23083	3.77751	0.325831	0.325831	0.245756
15-1-NODE-1-length-45931-cov-134-593-reversed-cds38	1383	15-1-NODE-1-length-45931-cov-134-593-reversed-cds38	15_1_VS_E1T9.SORTED.bam	15_1_	E1T9	8	0.578453	23	23	1041	339	0.0220941	0.0678466	0.325648	0.325648	0.245652
5-12-NODE-1-length-46404-cov-112-738-NUEVO-cds35	384	5-12-NODE-1-length-46404-cov-112-738-NUEVO-cds35	5_12_VS_E1T1.SORTED.bam	5_12_	E1T1	21	5.46875	137	136	287	94	0.473868	1.45745	0.325135	0.325135	0.24536
5-4-NODE-1-length-46119-cov-180-895-NUEVO-reversed-cds34	384	5-4-NODE-1-length-46119-cov-180-895-NUEVO-reversed-cds34	5_4_VS_E1T_1.SORTED.bam	5_4_	E1T1	21	5.46875	137	136	287	94	0.473868	1.45745	0.325135	0.325135	0.24536
1-7-NODE-1-length-46677-cov-96-6139-cds56	336	1-7-NODE-1-length-46677-cov-96-6139-cds56	1_7_VS_E5T_1.sort.bam	1_7_	E5T1	14	4.16667	50	45	244.667	88.3333	0.183924	0.566038	0.324932	0.324932	0.245244
12-10-NODE-1-length-46677-cov-62-7638-cds29	348	12-10-NODE-1-length-46677-cov-62-7638-cds29	12_10_VS_E1T6.SORTED.bam	12_10_	E1T6	28	8.04598	220	242	266.333	78.6667	0.908636	2.79661	0.324906	0.324906	0.24523
2-17-NODE-1-length-46121-cov-121-892-reversed-cds51	348	2-17-NODE-1-length-46121-cov-121-892-reversed-cds51	2_17_VS_E1T_6.SORTED.bam	2_17_	E1T6	28	8.04598	220	242	266.333	78.6667	0.908636	2.79661	0.324906	0.324906	0.24523
3-12-NODE-1-length-46379-cov-124-745-reversed-cds34	348	3-12-NODE-1-length-46379-cov-124-745-reversed-cds34	3_12_VS_E1T_6.SORTED.bam	3_12_	E1T6	28	8.04598	220	242	266.333	78.6667	0.908636	2.79661	0.324906	0.324906	0.24523
9-3-NODE-1-length-46150-cov-162-112-cds28	348	9-3-NODE-1-length-46150-cov-162-112-cds28	9_3_VS_E1T6.sorted.bam	9_3_	E1T6	28	8.04598	220	242	266.333	78.6667	0.908636	2.79661	0.324906	0.324906	0.24523
9-3-NODE-1-length-46150-cov-162-112-cds39	675	9-3-NODE-1-length-46150-cov-162-112-cds39	9_3_VS_E1T8.sorted.bam	9_3_	E1T8	5	0.740741	14	15	515.667	156.333	0.0290886	0.0895522	0.324822	0.324822	0.245182
12-10-NODE-1-length-46677-cov-62-7638-cds21	201	12-10-NODE-1-length-46677-cov-62-7638-cds21	12_10_VS_E511.SORTED.bam	12_10_	E5T11	17	8.45771	70	69	149	49	0.463087	1.42857	0.324161	0.324161	0.244805
15-1-NODE-1-length-45931-cov-134-593-reversed-cds33	201	15-1-NODE-1-length-45931-cov-134-593-reversed-cds33	15_1_VS_E5T_11.SORTED.bam	15_1_	E5T11	17	8.45771	70	69	149	49	0.463087	1.42857	0.324161	0.324161	0.244805
1-7-NODE-1-length-46677-cov-96-6139-cds19	201	1-7-NODE-1-length-46677-cov-96-6139-cds19	1_7_VS_E5T11_sort.bam	1_7_	E5T11	17	8.45771	70	69	149	49	0.463087	1.42857	0.324161	0.324161	0.244805
2-17-NODE-1-length-46121-cov-121-892-reversed-cds43	201	2-17-NODE-1-length-46121-cov-121-892-reversed-cds43	2_17_VS_E5T_11.SORTED.bam	2_17_	E5T11	17	8.45771	70	69	149	49	0.463087	1.42857	0.324161	0.324161	0.244805
3-12-NODE-1-length-46379-cov-124-745-reversed-cds26	201	3-12-NODE-1-length-46379-cov-124-745-reversed-cds26	3_12_VS_E5T_11.SORTED.bam	3_12_	E5T11	17	8.45771	70	69	149	49	0.463087	1.42857	0.324161	0.324161	0.244805
5-4-NODE-1-length-46119-cov-180-895-NUEVO-reversed-cds4	201	5-4-NODE-1-length-46119-cov-180-895-NUEVO-reversed-cds4	5_4_VS_E5T_11.SORTED.bam	5_4_	E5T11	17	8.45771	70	69	149	49	0.463087	1.42857	0.324161	0.324161	0.244805
9-3-NODE-1-length-46150-cov-162-112-cds20	201	9-3-NODE-1-length-46150-cov-162-112-cds20	9_3_VS_E5T11.sorted.bam	9_3_	E5T11	17	8.45771	70	69	149	49	0.463087	1.42857	0.324161	0.324161	0.244805
12-10-NODE-1-length-46677-cov-62-7638-cds23	195	12-10-NODE-1-length-46677-cov-62-7638-cds23	12_10_VS_E1T1.SORTED.bam	12_10_	E1T1	1	0.512821	2	2	145	47	0.0137931	0.0425532	0.324138	0.324138	0.244792
15-1-NODE-1-length-45931-cov-134-593-reversed-cds35	195	15-1-NODE-1-length-45931-cov-134-593-reversed-cds35	15_1_VS_E1T1.SORTED.bam	15_1_	E1T1	1	0.512821	2	2	145	47	0.0137931	0.0425532	0.324138	0.324138	0.244792
1-7-NODE-1-length-46677-cov-96-6139-cds21	195	1-7-NODE-1-length-46677-cov-96-6139-cds21	1_7_VS_E1T_1_sort.bam	1_7_	E1T1	1	0.512821	2	2	145	47	0.0137931	0.0425532	0.324138	0.324138	0.244792
2-17-NODE-1-length-46121-cov-121-892-reversed-cds45	195	2-17-NODE-1-length-46121-cov-121-892-reversed-cds45	2_17_VS_E1T_1.SORTED.bam	2_17_	E1T1	1	0.512821	2	2	145	47	0.0137931	0.0425532	0.324138	0.324138	0.244792
3-12-NODE-1-length-46379-cov-124-745-reversed-cds28	195	3-12-NODE-1-length-46379-cov-124-745-reversed-cds28	3_12_VS_E1T1.SORTED.bam	3_12_	E1T1	2	1.02564	4	4	145	47	0.0275862	0.0851064	0.324138	0.324138	0.244792
5-12-NODE-1-length-46404-cov-112-738-NUEVO-cds7	195	5-12-NODE-1-length-46404-cov-112-738-NUEVO-cds7	5_12_VS_E1T1.SORTED.bam	5_12_	E1T1	1	0.512821	2	2	145	47	0.0137931	0.0425532	0.324138	0.324138	0.244792
5-4-NODE-1-length-46119-cov-180-895-NUEVO-reversed-cds6	195	5-4-NODE-1-length-46119-cov-180-895-NUEVO-reversed-cds6	5_4_VS_E1T_1.SORTED.bam	5_4_	E1T1	1	0.512821	2	2	145	47	0.0137931	0.0425532	0.324138	0.324138	0.244792
9-3-NODE-1-length-46150-cov-162-112-cds22	195	9-3-NODE-1-length-46150-cov-162-112-cds22	9_3_VS_E1T_1.sorted.bam	9_3_	E1T1	1	0.512821	2	2	145	47	0.0137931	0.0425532	0.324138	0.324138	0.244792
5-4-NODE-1-length-46119-cov-180-895-NUEVO-reversed-cds53	1323	5-4-NODE-1-length-46119-cov-180-895-NUEVO-reversed-cds53	5_4_VS_E1T_8.SORTED.bam	5_4_	E1T8	11	0.831444	44	44	997.333	322.667	0.0441176	0.136364	0.323529	0.323529	0.244444
9-3-NODE-1-length-46150-cov-162-112-cds10	1323	9-3-NODE-1-length-46150-cov-162-112-cds10	9_3_VS_E1T8.sorted.bam	9_3_	E1T8	11	0.831444	44	44	997.333	322.667	0.0441176	0.136364	0.323529	0.323529	0.244444
12-10-NODE-1-length-46677-cov-62-7638-cds51	195	12-10-NODE-1-length-46677-cov-62-7638-cds51	12_10_VS_E1T1.SORTED.bam	12_10_	E1T1	22	11.2821	109	94	139.667	52.3333	0.673031	2.0828	0.323137	0.323137	0.24422
1-7-NODE-1-length-46677-cov-96-6139-cds49	195	1-7-NODE-1-length-46677-cov-96-6139-cds49	1_7_VS_E1T_1_sort.bam	1_7_	E1T1	22	11.2821	109	94	139.667	52.3333	0.673031	2.0828	0.323137	0.323137	0.24422
3-12-NODE-1-length-46379-cov-124-745-reversed-cds56	195	3-12-NODE-1-length-46379-cov-124-745-reversed-cds56	3_12_VS_E1T1.SORTED.bam	3_12_	E1T1	44	22.5641	218	188	139.667	52.3333	1.34606	4.16561	0.323137	0.323137	0.24422
12-10-NODE-1-length-46677-cov-62-7638-cds62	393	12-10-NODE-1-length-46677-cov-62-7638-cds62	12_10_VS_E5T6.SORTED.bam	12_10_	E5T6	27	6.87023	137	140	296.333	93.6667	0.472441	1.46263	0.323007	0.323007	0.244146
12-10-NODE-1-length-46677-cov-62-7638-cds60	660	12-10-NODE-1-length-46677-cov-62-7638-cds60	12_10_VS_E1T9.SORTED.bam	12_10_	E1T9	14	2.12121	52	60	513.333	143.667	0.116883	0.361949	0.322927	0.322927	0.2441
3-12-NODE-1-length-46379-cov-124-745-reversed-cds4	660	3-12-NODE-1-length-46379-cov-124-745-reversed-cds4	3_12_VS_E1T9.SORTED.bam	3_12_	E1T9	14	2.12121	52	60	513.333	143.667	0.116883	0.361949	0.322927	0.322927	0.2441
5-4-NODE-1-length-46119-cov-180-895-NUEVO-reversed-cds41	660	5-4-NODE-1-length-46119-cov-180-895-NUEVO-reversed-cds41	5_4_VS_E1T_9.SORTED.bam	5_4_	E1T9	14	2.12121	52	60	513.333	143.667	0.116883	0.361949	0.322927	0.322927	0.2441
9-3-NODE-1-length-46150-cov-162-112-cds59	390	9-3-NODE-1-length-46150-cov-162-112-cds59	9_3_VS_E5T_6.sorted.bam	9_3_	E5T6	5	1.28205	15	15	292.667	94.3333	0.0512528	0.159011	0.322323	0.322323	0.243755
15-1-NODE-1-length-45931-cov-134-593-reversed-cds14	390	15-1-NODE-1-length-45931-cov-134-593-reversed-cds14	15_1_VS_E1T9.SORTED.bam	15_1_	E1T9	1	0.25641	3	3	292.667	94.3333	0.0102506	0.0318021	0.322323	0.322323	0.243755
2-17-NODE-1-length-46121-cov-121-892-reversed-cds24	390	2-17-NODE-1-length-46121-cov-121-892-reversed-cds24	2_17_VS_E1T_9.SORTED.bam	2_17_	E1T9	1	0.25641	3	3	292.667	94.3333	0.0102506	0.0318021	0.322323	0.322323	0.243755
9-3-NODE-1-length-46150-cov-162-112-cds59	390	9-3-NODE-1-length-46150-cov-162-112-cds59	9_3_VS_E5T_1.sorted.bam	9_3_	E5T1	3	0.769231	10	10	292.667	94.3333	0.0341686	0.106007	0.322323	0.322323	0.243755
3-12-NODE-1-length-46379-cov-124-745-reversed-cds19	519	3-12-NODE-1-length-46379-cov-124-745-reversed-cds19	3_12_VS_E5T_1.SORTED.bam	3_12_	E5T1	64	12.3314	593	541	381.333	134.667	1.41871	4.40347	0.32218	0.32218	0.243673
1-7-NODE-1-length-46677-cov-96-6139-cds50	429	1-7-NODE-1-length-46677-cov-96-6139-cds50	1_7_VS_E1T8_sort.bam	1_7_	E1T8	50	11.655	337	336	322	104	1.04348	3.24038	0.322023	0.322023	0.243583
3-12-NODE-1-length-46379-cov-124-745-reversed-cds57	429	3-12-NODE-1-length-46379-cov-124-745-reversed-cds57	3_12_VS_E1T_8.SORTED.bam	3_12_	E1T8	50	11.655	337	336	322	104	1.04348	3.24038	0.322023	0.322023	0.243583
2-17-NODE-1-length-46121-cov-121-892-reversed-cds22	660	2-17-NODE-1-length-46121-cov-121-892-reversed-cds22	2_17_VS_E1T_9.SORTED.bam	2_17_	E1T9	14	2.12121	52	60	513.667	143.333	0.116807	0.362791	0.321969	0.321969	0.243552
5-12-NODE-1-length-46404-cov-112-738-NUEVO-cds49	696	5-12-NODE-1-length-46404-cov-112-738-NUEVO-cds49	5_12_VS_E5_T1.SORTED.bam	5_12_	E5T1	61	8.76437	426	401	516.667	176.333	0.776129	2.41588	0.321262	0.321262	0.243148
3-12-NODE-1-length-46379-cov-124-745-reversed-cds35	663	3-12-NODE-1-length-46379-cov-124-745-reversed-cds35	3_12_VS_E5T_8.SORTED.bam	3_12_	E5T8	25	3.77074	107	100	491.667	168.333	0.20339	0.635644	0.319975	0.319975	0.24241
5-12-NODE-1-length-46404-cov-112-738-NUEVO-cds14	663	5-12-NODE-1-length-46404-cov-112-738-NUEVO-cds14	5_12_VS_E5_T8.SORTED.bam	5_12_	E5T8	25	3.77074	107	100	491.667	168.333	0.20339	0.635644	0.319975	0.319975	0.24241
12-10-NODE-1-length-46677-cov-62-7638-cds27	642	12-10-NODE-1-length-46677-cov-62-7638-cds27	12_10_VS_E1T1.SORTED.bam	12_10_	E1T1	26	4.04984	105	104	483	156	0.215321	0.673077	0.319905	0.319905	0.24237
2-17-NODE-1-length-46121-cov-121-892-reversed-cds49	642	2-17-NODE-1-length-46121-cov-121-892-reversed-cds49	2_17_VS_E1T_1.SORTED.bam	2_17_	E1T1	26	4.04984	105	104	483	156	0.215321	0.673077	0.319905	0.319905	0.24237
3-12-NODE-1-length-46379-cov-124-745-reversed-cds32	642	3-12-NODE-1-length-46379-cov-124-745-reversed-cds32	3_12_VS_E1T1.SORTED.bam	3_12_	E1T1	52	8.09969	210	208	483	156	0.430642	1.34615	0.319905	0.319905	0.24237
5-12-NODE-1-length-46404-cov-112-738-NUEVO-cds11	642	5-12-NODE-1-length-46404-cov-112-738-NUEVO-cds11	5_12_VS_E1T1.SORTED.bam	5_12_	E1T1	26	4.04984	105	104	483	156	0.215321	0.673077	0.319905	0.319905	0.24237
5-4-NODE-1-length-46119-cov-180-895-NUEVO-reversed-cds10	642	5-4-NODE-1-length-46119-cov-180-895-NUEVO-reversed-cds10	5_4_VS_E1T_1.SORTED.bam	5_4_	E1T1	26	4.04984	105	104	483	156	0.215321	0.673077	0.319905	0.319905	0.24237
9-3-NODE-1-length-46150-cov-162-112-cds26	642	9-3-NODE-1-length-46150-cov-162-112-cds26	9_3_VS_E1T_1.sorted.bam	9_3_	E1T1	26	4.04984	105	104	483	156	0.215321	0.673077	0.319905	0.319905	0.24237
1-7-NODE-1-length-46677-cov-96-6139-cds34	1785	1-7-NODE-1-length-46677-cov-96-6139-cds34	1_7_VS_E5T11_sort.bam	1_7_	E5T11	60	3.36134	358	346	1339	443	0.258402	0.808126	0.319754	0.319754	0.242283
5-12-NODE-1-length-46404-cov-112-738-NUEVO-cds20	1785	5-12-NODE-1-length-46404-cov-112-738-NUEVO-cds20	5_12_VS_E5_T11.SORTED.bam	5_12_	E5T11	60	3.36134	358	346	1339	443	0.258402	0.808126	0.319754	0.319754	0.242283
9-3-NODE-1-length-46150-cov-162-112-cds29	663	9-3-NODE-1-length-46150-cov-162-112-cds29	9_3_VS_E5T_9.sorted.bam	9_3_	E5T9	22	3.31825	75	70	491.667	168.333	0.142373	0.445545	0.319548	0.319548	0.242165
3-12-NODE-1-length-46379-cov-124-745-reversed-cds33	1119	3-12-NODE-1-length-46379-cov-124-745-reversed-cds33	3_12_VS_E1T_6.SORTED.bam	3_12_	E1T6	87	7.7748	526	519	843.333	272.667	0.615415	1.9291	0.319017	0.319017	0.24186
9-3-NODE-1-length-46150-cov-162-112-cds27	1119	9-3-NODE-1-length-46150-cov-162-112-cds27	9_3_VS_E1T6.sorted.bam	9_3_	E1T6	87	7.7748	526	519	843.333	272.667	0.615415	1.9291	0.319017	0.319017	0.24186
12-10-NODE-1-length-46677-cov-62-7638-cds52	429	12-10-NODE-1-length-46677-cov-62-7638-cds52	12_10_VS_E1T11.SORTED.bam	12_10_	E1T11	4	0.932401	9	9	323	103	0.0278638	0.0873786	0.318885	0.318885	0.241784
12-10-NODE-1-length-46677-cov-62-7638-cds34	327	12-10-NODE-1-length-46677-cov-62-7638-cds34	12_10_VS_E5T1.SORTED.bam	12_10_	E5T1	5	1.52905	17	17	245.667	78.3333	0.0691995	0.217021	0.31886	0.31886	0.24177
15-1-NODE-1-length-45931-cov-134-593-reversed-cds46	327	15-1-NODE-1-length-45931-cov-134-593-reversed-cds46	15_1_VS_E5T_1.SORTED.bam	15_1_	E5T1	5	1.52905	17	17	245.667	78.3333	0.0691995	0.217021	0.31886	0.31886	0.24177
1-7-NODE-1-length-46677-cov-96-6139-cds32	327	1-7-NODE-1-length-46677-cov-96-6139-cds32	1_7_VS_E5T_1.sort.bam	1_7_	E5T1	5	1.52905	17	17	245.667	78.3333	0.0691995	0.217021	0.31886	0.31886	0.24177
2-17-NODE-1-length-46121-cov-121-892-reversed-cds56	327	2-17-NODE-1-length-46121-cov-121-892-reversed-cds56	2_17_VS_E5T_1.SORTED.bam	2_17_	E5T1	5	1.52905	17	17	245.667	78.3333	0.0691995	0.217021	0.31886	0.31886	0.24177
3-12-NODE-1-length-46379-cov-124-745-reversed-cds39	327	3-12-NODE-1-length-46379-cov-124-745-reversed-cds39	3_12_VS_E5T_1.SORTED.bam	3_12_	E5T1	5	1.52905	17	17	245.667	78.3333	0.0691995	0.217021	0.31886	0.31886	0.24177
5-12-NODE-1-length-46404-cov-112-738-NUEVO-cds18	327	5-12-NODE-1-length-46404-cov-112-738-NUEVO-cds18	5_12_VS_E5_T1.SORTED.bam	5_12_	E5T1	5	1.52905	17	17	245.667	78.3333	0.0691995	0.217021	0.31886	0.31886	0.24177
5-4-NODE-1-length-46119-cov-180-895-NUEVO-reversed-cds17	327	5-4-NODE-1-length-46119-cov-180-895-NUEVO-reversed-cds17	5_4_VS_E5T_1.SORTED.bam	5_4_	E5T1	5	1.52905	17	17	245.667	78.3333	0.0691995	0.217021	0.31886	0.31886	0.24177
9-3-NODE-1-length-46150-cov-162-112-cds33	327	9-3-NODE-1-length-46150-cov-162-112-cds33	9_3_VS_E5T_1.sorted.bam	9_3_	E5T1	5	1.52905	17	17	245.667	78.3333	0.0691995	0.217021	0.31886	0.31886	0.24177
15-1-NODE-1-length-45931-cov-134-593-reversed-cds56	174	15-1-NODE-1-length-45931-cov-134-593-reversed-cds56	15_1_VS_E5T_1.SORTED.bam	15_1_	E5T1	2	1.14943	4	4	129.667	41.3333	0.0308483	0.0967742	0.318766	0.318766	0.241715
1-7-NODE-1-length-46677-cov-96-6139-cds42	174	1-7-NODE-1-length-46677-cov-96-6139-cds42	1_7_VS_E5T_1.sort.bam	1_7_	E5T1	2	1.14943	4	4	129.667	41.3333	0.0308483	0.0967742	0.318766	0.318766	0.241715
2-17-NODE-1-length-46121-cov-121-892-reversed-cds8	174	2-17-NODE-1-length-46121-cov-121-892-reversed-cds8	2_17_VS_E5T_1.SORTED.bam	2_17_	E5T1	2	1.14943	4	4	129.667	41.3333	0.0308483	0.0967742	0.318766	0.318766	0.241715
3-12-NODE-1-length-46379-cov-124-745-reversed-cds49	174	3-12-NODE-1-length-46379-cov-124-745-reversed-cds49	3_12_VS_E5T_1.SORTED.bam	3_12_	E5T1	2	1.14943	4	4	129.667	41.3333	0.0308483	0.0967742	0.318766	0.318766	0.241715
5-12-NODE-1-length-46404-cov-112-738-NUEVO-cds28	174	5-12-NODE-1-length-46404-cov-112-738-NUEVO-cds28	5_12_VS_E5_T1.SORTED.bam	5_12_	E5T1	2	1.14943	4	4	129.667	41.3333	0.0308483	0.0967742	0.318766	0.318766	0.241715
5-4-NODE-1-length-46119-cov-180-895-NUEVO-reversed-cds27	174	5-4-NODE-1-length-46119-cov-180-895-NUEVO-reversed-cds27	5_4_VS_E5T_1.SORTED.bam	5_4_	E5T1	2	1.14943	4	4	129.667	41.3333	0.0308483	0.0967742	0.318766	0.318766	0.241715
9-3-NODE-1-length-46150-cov-162-112-cds43	174	9-3-NODE-1-length-46150-cov-162-112-cds43	9_3_VS_E5T_1.sorted.bam	9_3_	E5T1	2	1.14943	4	4	129.667	41.3333	0.0308483	0.0967742	0.318766	0.318766	0.241715
1-7-NODE-1-length-46677-cov-96-6139-cds32	327	1-7-NODE-1-length-46677-cov-96-6139-cds32	1_7_VS_E1T8_sort.bam	1_7_	E1T8	20	6.11621	175	174	245.667	78.3333	0.708277	2.23404	0.317038	0.317038	0.240721
5-12-NODE-1-length-46404-cov-112-738-NUEVO-cds18	327	5-12-NODE-1-length-46404-cov-112-738-NUEVO-cds18	5_12_VS_E1T8.SORTED.bam	5_12_	E1T8	20	6.11621	175	174	245.667	78.3333	0.708277	2.23404	0.317038	0.317038	0.240721
2-17-NODE-1-length-46121-cov-121-892-reversed-cds36	519	2-17-NODE-1-length-46121-cov-121-892-reversed-cds36	2_17_VS_E5T_1.SORTED.bam	2_17_	E5T1	62	11.9461	568	509	381.333	134.667	1.33479	4.21782	0.316464	0.316464	0.24039
1-7-NODE-1-length-46677-cov-96-6139-cds28	663	1-7-NODE-1-length-46677-cov-96-6139-cds28	1_7_VS_E5T_1.sort.bam	1_7_	E5T1	20	3.01659	73	67	491	169	0.136456	0.431953	0.315905	0.315905	0.240067
3-12-NODE-1-length-46379-cov-124-745-reversed-cds52	426	3-12-NODE-1-length-46379-cov-124-745-reversed-cds52	3_12_VS_E5T9.SORTED.bam	3_12_	E5T9	20	4.69484	92	80	310.333	112.667	0.257787	0.816568	0.315696	0.315696	0.239946
9-3-NODE-1-length-46150-cov-162-112-cds36	1890	9-3-NODE-1-length-46150-cov-162-112-cds36	9_3_VS_E5T_8.sorted.bam	9_3_	E5T8	100	5.29101	377	327	1385.67	501.333	0.235987	0.751995	0.313815	0.313815	0.238858
12-10-NODE-1-length-46677-cov-62-7638-cds6	696	12-10-NODE-1-length-46677-cov-62-7638-cds6	12_10_VS_E1T11.SORTED.bam	12_10_	E1T11	52	7.47126	260	239	516.667	176.333	0.462581	1.47448	0.313725	0.313725	0.238805
12-10-NODE-1-length-46677-cov-62-7638-cds28	1119	12-10-NODE-1-length-46677-cov-62-7638-cds28	12_10_VS_E1T8.SORTED.bam	12_10_	E1T8	86	7.68543	499	484	843.333	272.667	0.573913	1.83007	0.313601	0.313601	0.238734
2-17-NODE-1-length-46121-cov-121-892-reversed-cds50	1119	2-17-NODE-1-length-46121-cov-121-892-reversed-cds50	2_17_VS_E1T_8.SORTED.bam	2_17_	E1T8	86	7.68543	499	484	843.333	272.667	0.573913	1.83007	0.313601	0.313601	0.238734
3-12-NODE-1-length-46379-cov-124-745-reversed-cds33	1119	3-12-NODE-1-length-46379-cov-124-745-reversed-cds33	3_12_VS_E1T_8.SORTED.bam	3_12_	E1T8	86	7.68543	499	484	843.333	272.667	0.573913	1.83007	0.313601	0.313601	0.238734
5-4-NODE-1-length-46119-cov-180-895-NUEVO-reversed-cds11	1119	5-4-NODE-1-length-46119-cov-180-895-NUEVO-reversed-cds11	5_4_VS_E1T_8.SORTED.bam	5_4_	E1T8	86	7.68543	499	484	843.333	272.667	0.573913	1.83007	0.313601	0.313601	0.238734
9-3-NODE-1-length-46150-cov-162-112-cds27	1119	9-3-NODE-1-length-46150-cov-162-112-cds27	9_3_VS_E1T8.sorted.bam	9_3_	E1T8	86	7.68543	499	484	843.333	272.667	0.573913	1.83007	0.313601	0.313601	0.238734
2-17-NODE-1-length-46121-cov-121-892-reversed-cds59	1833	2-17-NODE-1-length-46121-cov-121-892-reversed-cds59	2_17_VS_E5T_8.SORTED.bam	2_17_	E5T8	84	4.58265	305	264	1346	487	0.196137	0.626283	0.313176	0.313176	0.238487
12-10-NODE-1-length-46677-cov-62-7638-cds54	1014	12-10-NODE-1-length-46677-cov-62-7638-cds54	12_10_VS_E5T1.SORTED.bam	12_10_	E5T1	2	0.197239	9	9	770	241	0.0116883	0.0373444	0.312987	0.312987	0.238378
5-12-NODE-1-length-46404-cov-112-738-NUEVO-cds12	1119	5-12-NODE-1-length-46404-cov-112-738-NUEVO-cds12	5_12_VS_E1T8.SORTED.bam	5_12_	E1T8	86	7.68543	499	484	844	272	0.57346	1.83456	0.312587	0.312587	0.238146
2-17-NODE-1-length-46121-cov-121-892-reversed-cds9	420	2-17-NODE-1-length-46121-cov-121-892-reversed-cds9	2_17_VS_E5T_1.SORTED.bam	2_17_	E5T1	12	2.85714	41	39	314	103	0.124204	0.398058	0.312024	0.312024	0.237819
3-12-NODE-1-length-46379-cov-124-745-reversed-cds50	420	3-12-NODE-1-length-46379-cov-124-745-reversed-cds50	3_12_VS_E5T_1.SORTED.bam	3_12_	E5T1	12	2.85714	41	39	314	103	0.124204	0.398058	0.312024	0.312024	0.237819
5-12-NODE-1-length-46404-cov-112-738-NUEVO-cds29	420	5-12-NODE-1-length-46404-cov-112-738-NUEVO-cds29	5_12_VS_E5_T1.SORTED.bam	5_12_	E5T1	12	2.85714	41	39	314	103	0.124204	0.398058	0.312024	0.312024	0.237819
5-4-NODE-1-length-46119-cov-180-895-NUEVO-reversed-cds28	420	5-4-NODE-1-length-46119-cov-180-895-NUEVO-reversed-cds28	5_4_VS_E5T_1.SORTED.bam	5_4_	E5T1	12	2.85714	41	39	314	103	0.124204	0.398058	0.312024	0.312024	0.237819
15-1-NODE-1-length-45931-cov-134-593-reversed-cds57	420	15-1-NODE-1-length-45931-cov-134-593-reversed-cds57	15_1_VS_E5T_1.SORTED.bam	15_1_	E5T1	12	2.85714	41	39	314	103	0.124204	0.398058	0.312024	0.312024	0.237819
9-3-NODE-1-length-46150-cov-162-112-cds44	420	9-3-NODE-1-length-46150-cov-162-112-cds44	9_3_VS_E5T_1.sorted.bam	9_3_	E5T1	12	2.85714	41	39	314	103	0.124204	0.398058	0.312024	0.312024	0.237819
15-1-NODE-1-length-45931-cov-134-593-reversed-cds2	156	15-1-NODE-1-length-45931-cov-134-593-reversed-cds2	15_1_VS_E5T_9.SORTED.bam	15_1_	E5T9	2	1.28205	6	5	111.333	41.6667	0.0449102	0.144	0.311876	0.311876	0.237733
1-7-NODE-1-length-46677-cov-96-6139-cds46	156	1-7-NODE-1-length-46677-cov-96-6139-cds46	1_7_VS_E5T9_sort.bam	1_7_	E5T9	2	1.28205	6	5	111.333	41.6667	0.0449102	0.144	0.311876	0.311876	0.237733
2-17-NODE-1-length-46121-cov-121-892-reversed-cds12	156	2-17-NODE-1-length-46121-cov-121-892-reversed-cds12	2_17_VS_E5T_9.SORTED.bam	2_17_	E5T9	2	1.28205	6	5	111.333	41.6667	0.0449102	0.144	0.311876	0.311876	0.237733
3-12-NODE-1-length-46379-cov-124-745-reversed-cds53	156	3-12-NODE-1-length-46379-cov-124-745-reversed-cds53	3_12_VS_E5T9.SORTED.bam	3_12_	E5T9	2	1.28205	6	5	111.333	41.6667	0.0449102	0.144	0.311876	0.311876	0.237733
5-12-NODE-1-length-46404-cov-112-738-NUEVO-cds32	156	5-12-NODE-1-length-46404-cov-112-738-NUEVO-cds32	5_12_VS_E5T9.SORTED.bam	5_12_	E5T9	2	1.28205	6	5	111.333	41.6667	0.0449102	0.144	0.311876	0.311876	0.237733
5-4-NODE-1-length-46119-cov-180-895-NUEVO-reversed-cds31	156	5-4-NODE-1-length-46119-cov-180-895-NUEVO-reversed-cds31	5_4_VS_E5T_9.SORTED.bam	5_4_	E5T9	2	1.28205	6	5	111.333	41.6667	0.0449102	0.144	0.311876	0.311876	0.237733
9-3-NODE-1-length-46150-cov-162-112-cds47	156	9-3-NODE-1-length-46150-cov-162-112-cds47	9_3_VS_E5T_9.sorted.bam	9_3_	E5T9	2	1.28205	6	5	111.333	41.6667	0.0449102	0.144	0.311876	0.311876	0.237733
1-7-NODE-1-length-46677-cov-96-6139-cds57	660	1-7-NODE-1-length-46677-cov-96-6139-cds57	1_7_VS_E5T_1.sort.bam	1_7_	E5T1	19	2.87879	53	59	513.333	143.667	0.114935	0.36891	0.311554	0.311554	0.237545
3-12-NODE-1-length-46379-cov-124-745-reversed-cds4	660	3-12-NODE-1-length-46379-cov-124-745-reversed-cds4	3_12_VS_E5T_1.SORTED.bam	3_12_	E5T1	19	2.87879	53	59	513.333	143.667	0.114935	0.36891	0.311554	0.311554	0.237545
5-12-NODE-1-length-46404-cov-112-738-NUEVO-cds42	660	5-12-NODE-1-length-46404-cov-112-738-NUEVO-cds42	5_12_VS_E5_T1.SORTED.bam	5_12_	E5T1	19	2.87879	53	59	513.333	143.667	0.114935	0.36891	0.311554	0.311554	0.237545
5-4-NODE-1-length-46119-cov-180-895-NUEVO-reversed-cds41	660	5-4-NODE-1-length-46119-cov-180-895-NUEVO-reversed-cds41	5_4_VS_E5T_1.SORTED.bam	5_4_	E5T1	19	2.87879	53	59	513.333	143.667	0.114935	0.36891	0.311554	0.311554	0.237545
2-17-NODE-1-length-46121-cov-121-892-reversed-cds52	663	2-17-NODE-1-length-46121-cov-121-892-reversed-cds52	2_17_VS_E1T_8.SORTED.bam	2_17_	E1T8	46	6.93816	355	323	491.667	168.333	0.656949	2.10891	0.311511	0.311511	0.237521
3-12-NODE-1-length-46379-cov-124-745-reversed-cds42	1890	3-12-NODE-1-length-46379-cov-124-745-reversed-cds42	3_12_VS_E5T_8.SORTED.bam	3_12_	E5T8	98	5.18519	366	315	1385.67	501.333	0.227327	0.730053	0.311385	0.311385	0.237447
12-10-NODE-1-length-46677-cov-62-7638-cds12	198	12-10-NODE-1-length-46677-cov-62-7638-cds12	12_10_VS_E1T6.SORTED.bam	12_10_	E1T6	12	6.06061	35	37	150.667	44.3333	0.245575	0.789474	0.311062	0.311062	0.23726
2-17-NODE-1-length-46121-cov-121-892-reversed-cds34	198	2-17-NODE-1-length-46121-cov-121-892-reversed-cds34	2_17_VS_E1T_6.SORTED.bam	2_17_	E1T6	12	6.06061	35	37	150.667	44.3333	0.245575	0.789474	0.311062	0.311062	0.23726
10-3-NODE-1-length-46156-cov-183-256-cds42	1383	10-3-NODE-1-length-46156-cov-183-256-cds42	10_3_VS_E1T9.SORTED.bam	10_3_	E1T9	7	0.506146	20	19	1039.67	340.333	0.0182751	0.0587659	0.310981	0.310981	0.237212
3-12-NODE-1-length-46379-cov-124-745-reversed-cds6	393	3-12-NODE-1-length-46379-cov-124-745-reversed-cds6	3_12_VS_E5T6.SORTED.bam	3_12_	E5T6	25	6.36132	159	157	296.667	93.3333	0.529213	1.70357	0.310649	0.310649	0.237019
1-7-NODE-1-length-46677-cov-96-6139-cds56	336	1-7-NODE-1-length-46677-cov-96-6139-cds56	1_7_VS_E1T11_sort.bam	1_7_	E1T11	11	3.27381	42	36	244.667	88.3333	0.147139	0.475472	0.309459	0.309459	0.236326
2-17-NODE-1-length-46121-cov-121-892-reversed-cds21	336	2-17-NODE-1-length-46121-cov-121-892-reversed-cds21	2_17_VS_E1T_11.SORTED.bam	2_17_	E1T11	11	3.27381	42	36	244.667	88.3333	0.147139	0.475472	0.309459	0.309459	0.236326
15-1-NODE-1-length-45931-cov-134-593-reversed-cds11	336	15-1-NODE-1-length-45931-cov-134-593-reversed-cds11	15_1_VS_E1T11.SORTED.bam	15_1_	E1T11	11	3.27381	42	36	244.667	88.3333	0.147139	0.475472	0.309459	0.309459	0.236326
5-12-NODE-1-length-46404-cov-112-738-NUEVO-cds49	696	5-12-NODE-1-length-46404-cov-112-738-NUEVO-cds49	5_12_VS_E1T11.SORTED.bam	5_12_	E1T11	54	7.75862	284	257	516.667	176.333	0.497419	1.61059	0.308844	0.308844	0.235967
5-4-NODE-1-length-46119-cov-180-895-NUEVO-reversed-cds13	663	5-4-NODE-1-length-46119-cov-180-895-NUEVO-reversed-cds13	5_4_VS_E1T_8.SORTED.bam	5_4_	E1T8	46	6.93816	359	323	491.667	168.333	0.656949	2.13267	0.30804	0.30804	0.235498
9-3-NODE-1-length-46150-cov-162-112-cds29	663	9-3-NODE-1-length-46150-cov-162-112-cds29	9_3_VS_E1T8.sorted.bam	9_3_	E1T8	46	6.93816	359	323	491.667	168.333	0.656949	2.13267	0.30804	0.30804	0.235498
15-1-NODE-1-length-45931-cov-134-593-reversed-cds18	696	15-1-NODE-1-length-45931-cov-134-593-reversed-cds18	15_1_VS_E1T11.SORTED.bam	15_1_	E1T11	52	7.47126	265	239	516.667	176.333	0.462581	1.50284	0.307805	0.307805	0.23536
5-4-NODE-1-length-46119-cov-180-895-NUEVO-reversed-cds12	348	5-4-NODE-1-length-46119-cov-180-895-NUEVO-reversed-cds12	5_4_VS_E1T_6.SORTED.bam	5_4_	E1T6	55	15.8046	434	452	266.333	78.6667	1.69712	5.51695	0.30762	0.30762	0.235252
5-4-NODE-1-length-46119-cov-180-895-NUEVO-reversed-cds40	336	5-4-NODE-1-length-46119-cov-180-895-NUEVO-reversed-cds40	5_4_VS_E5T_1.SORTED.bam	5_4_	E5T1	15	4.46429	54	46	244.667	88.3333	0.188011	0.611321	0.307549	0.307549	0.23521
2-17-NODE-1-length-46121-cov-121-892-reversed-cds11	426	2-17-NODE-1-length-46121-cov-121-892-reversed-cds11	2_17_VS_E5T_6.SORTED.bam	2_17_	E5T6	14	3.28638	61	51	309.333	113.667	0.164871	0.536657	0.307218	0.307218	0.235017
5-12-NODE-1-length-46404-cov-112-738-NUEVO-cds31	426	5-12-NODE-1-length-46404-cov-112-738-NUEVO-cds31	5_12_VS_E5T_6.SORTED.bam	5_12_	E5T6	14	3.28638	61	51	309.333	113.667	0.164871	0.536657	0.307218	0.307218	0.235017
5-4-NODE-1-length-46119-cov-180-895-NUEVO-reversed-cds30	426	5-4-NODE-1-length-46119-cov-180-895-NUEVO-reversed-cds30	5_4_VS_E5T_6.SORTED.bam	5_4_	E5T6	14	3.28638	61	51	309.333	113.667	0.164871	0.536657	0.307218	0.307218	0.235017
9-3-NODE-1-length-46150-cov-162-112-cds46	426	9-3-NODE-1-length-46150-cov-162-112-cds46	9_3_VS_E5T_6.sorted.bam	9_3_	E5T6	14	3.28638	61	51	309.333	113.667	0.164871	0.536657	0.307218	0.307218	0.235017
3-12-NODE-1-length-46379-cov-124-745-reversed-cds11	696	3-12-NODE-1-length-46379-cov-124-745-reversed-cds11	3_12_VS_E1T_11.SORTED.bam	3_12_	E1T11	52	7.47126	270	243	516.667	176.333	0.470323	1.53119	0.307161	0.307161	0.234983
12-10-NODE-1-length-46677-cov-62-7638-cds6	696	12-10-NODE-1-length-46677-cov-62-7638-cds6	12_10_VS_E5T1.SORTED.bam	12_10_	E5T1	60	8.62069	418	376	516.667	176.333	0.727742	2.37051	0.306998	0.306998	0.234888
15-1-NODE-1-length-45931-cov-134-593-reversed-cds18	696	15-1-NODE-1-length-45931-cov-134-593-reversed-cds18	15_1_VS_E5T_1.SORTED.bam	15_1_	E5T1	60	8.62069	418	376	516.667	176.333	0.727742	2.37051	0.306998	0.306998	0.234888
2-17-NODE-1-length-46121-cov-121-892-reversed-cds36	519	2-17-NODE-1-length-46121-cov-121-892-reversed-cds36	2_17_VS_E5T_6.SORTED.bam	2_17_	E5T6	98	18.8825	2060	1788	381.333	134.667	4.68881	15.297	0.306518	0.306518	0.234607
3-12-NODE-1-length-46379-cov-124-745-reversed-cds19	519	3-12-NODE-1-length-46379-cov-124-745-reversed-cds19	3_12_VS_E5T6.SORTED.bam	3_12_	E5T6	98	18.8825	2060	1788	381.333	134.667	4.68881	15.297	0.306518	0.306518	0.234607
5-12-NODE-1-length-46404-cov-112-738-NUEVO-cds3	198	5-12-NODE-1-length-46404-cov-112-738-NUEVO-cds3	5_12_VS_E5T9.SORTED.bam	5_12_	E5T9	9	4.54545	30	30	149.333	45.6667	0.200893	0.656934	0.305804	0.305804	0.234188
5-4-NODE-1-length-46119-cov-180-895-NUEVO-reversed-cds2	198	5-4-NODE-1-length-46119-cov-180-895-NUEVO-reversed-cds2	5_4_VS_E5T_9.SORTED.bam	5_4_	E5T9	9	4.54545	30	30	149.333	45.6667	0.200893	0.656934	0.305804	0.305804	0.234188
5-12-NODE-1-length-46404-cov-112-738-NUEVO-cds36	1014	5-12-NODE-1-length-46404-cov-112-738-NUEVO-cds36	5_12_VS_E1T11.SORTED.bam	5_12_	E1T11	13	1.28205	39	38	770.333	240.667	0.0493293	0.16205	0.304408	0.304408	0.233369
1-7-NODE-1-length-46677-cov-96-6139-cds51	1014	1-7-NODE-1-length-46677-cov-96-6139-cds51	1_7_VS_E1T11_sort.bam	1_7_	E1T11	13	1.28205	39	38	770.667	240.333	0.049308	0.162275	0.303855	0.303855	0.233044
1-7-NODE-1-length-46677-cov-96-6139-cds55	291	1-7-NODE-1-length-46677-cov-96-6139-cds55	1_7_VS_E5T6.sort.bam	1_7_	E5T6	5	1.71821	37	39	223.667	64.3333	0.174367	0.57513	0.303178	0.303178	0.232645
3-12-NODE-1-length-46379-cov-124-745-reversed-cds2	291	3-12-NODE-1-length-46379-cov-124-745-reversed-cds2	3_12_VS_E5T6.SORTED.bam	3_12_	E5T6	5	1.71821	37	39	223.667	64.3333	0.174367	0.57513	0.303178	0.303178	0.232645
12-10-NODE-1-length-46677-cov-62-7638-cds40	675	12-10-NODE-1-length-46677-cov-62-7638-cds40	12_10_VS_E5T6.SORTED.bam	12_10_	E5T6	3	0.444444	7	7	515.667	156.333	0.0135747	0.0447761	0.303167	0.303167	0.232639
15-1-NODE-1-length-45931-cov-134-593-reversed-cds52	675	15-1-NODE-1-length-45931-cov-134-593-reversed-cds52	15_1_VS_E5T_6.SORTED.bam	15_1_	E5T6	3	0.444444	7	7	515.667	156.333	0.0135747	0.0447761	0.303167	0.303167	0.232639
1-7-NODE-1-length-46677-cov-96-6139-cds38	675	1-7-NODE-1-length-46677-cov-96-6139-cds38	1_7_VS_E5T6.sort.bam	1_7_	E5T6	3	0.444444	7	7	515.667	156.333	0.0135747	0.0447761	0.303167	0.303167	0.232639
2-17-NODE-1-length-46121-cov-121-892-reversed-cds4	675	2-17-NODE-1-length-46121-cov-121-892-reversed-cds4	2_17_VS_E5T_6.SORTED.bam	2_17_	E5T6	3	0.444444	7	7	515.667	156.333	0.0135747	0.0447761	0.303167	0.303167	0.232639
3-12-NODE-1-length-46379-cov-124-745-reversed-cds45	675	3-12-NODE-1-length-46379-cov-124-745-reversed-cds45	3_12_VS_E5T6.SORTED.bam	3_12_	E5T6	3	0.444444	7	7	515.667	156.333	0.0135747	0.0447761	0.303167	0.303167	0.232639
5-12-NODE-1-length-46404-cov-112-738-NUEVO-cds24	675	5-12-NODE-1-length-46404-cov-112-738-NUEVO-cds24	5_12_VS_E5T_6.SORTED.bam	5_12_	E5T6	3	0.444444	7	7	515.667	156.333	0.0135747	0.0447761	0.303167	0.303167	0.232639
5-4-NODE-1-length-46119-cov-180-895-NUEVO-reversed-cds23	675	5-4-NODE-1-length-46119-cov-180-895-NUEVO-reversed-cds23	5_4_VS_E5T_6.SORTED.bam	5_4_	E5T6	3	0.444444	7	7	515.667	156.333	0.0135747	0.0447761	0.303167	0.303167	0.232639
9-3-NODE-1-length-46150-cov-162-112-cds39	675	9-3-NODE-1-length-46150-cov-162-112-cds39	9_3_VS_E5T_6.sorted.bam	9_3_	E5T6	3	0.444444	7	7	515.667	156.333	0.0135747	0.0447761	0.303167	0.303167	0.232639
2-17-NODE-1-length-46121-cov-121-892-reversed-cds28	696	2-17-NODE-1-length-46121-cov-121-892-reversed-cds28	2_17_VS_E5T_1.SORTED.bam	2_17_	E5T1	60	8.62069	418	371	516.667	176.333	0.718065	2.37051	0.302916	0.302916	0.232491
5-12-NODE-1-length-46404-cov-112-738-NUEVO-cds5	201	5-12-NODE-1-length-46404-cov-112-738-NUEVO-cds5	5_12_VS_E1T8.SORTED.bam	5_12_	E1T8	14	6.96517	72	65	148.333	49.6667	0.438202	1.44966	0.302278	0.302278	0.232115
15-1-NODE-1-length-45931-cov-134-593-reversed-cds41	345	15-1-NODE-1-length-45931-cov-134-593-reversed-cds41	15_1_VS_E1T8.SORTED.bam	15_1_	E1T8	31	8.98551	273	282	264.667	77.3333	1.06549	3.53017	0.301824	0.301824	0.231847
12-10-NODE-1-length-46677-cov-62-7638-cds48	156	12-10-NODE-1-length-46677-cov-62-7638-cds48	12_10_VS_E5T9.SORTED.bam	12_10_	E5T9	2	1.28205	6	5	112.333	40.6667	0.0445104	0.147541	0.301682	0.301682	0.231763
9-3-NODE-1-length-46150-cov-162-112-cds5	696	9-3-NODE-1-length-46150-cov-162-112-cds5	9_3_VS_E1T_11.sorted.bam	9_3_	E1T11	52	7.47126	275	243	516.667	176.333	0.470323	1.55955	0.301577	0.301577	0.231701
10-3-NODE-1-length-46156-cov-183-256-cds41	642	10-3-NODE-1-length-46156-cov-183-256-cds41	10_3_VS_E1T9.SORTED.bam	10_3_	E1T9	5	0.778816	15	14	483	156	0.0289855	0.0961538	0.301449	0.301449	0.231626
2-17-NODE-1-length-46121-cov-121-892-reversed-cds52	663	2-17-NODE-1-length-46121-cov-121-892-reversed-cds52	2_17_VS_E5T_11.SORTED.bam	2_17_	E5T11	44	6.6365	315	277	491.667	168.333	0.56339	1.87129	0.301071	0.301071	0.231402
3-12-NODE-1-length-46379-cov-124-745-reversed-cds35	663	3-12-NODE-1-length-46379-cov-124-745-reversed-cds35	3_12_VS_E5T_11.SORTED.bam	3_12_	E5T11	44	6.6365	315	277	491.667	168.333	0.56339	1.87129	0.301071	0.301071	0.231402
5-4-NODE-1-length-46119-cov-180-895-NUEVO-reversed-cds5	1353	5-4-NODE-1-length-46119-cov-180-895-NUEVO-reversed-cds5	5_4_VS_E1T_9.SORTED.bam	5_4_	E1T9	4	0.295639	8	8	1037.67	312.333	0.0077096	0.0256137	0.300996	0.300996	0.231358
12-10-NODE-1-length-46677-cov-62-7638-cds13	420	12-10-NODE-1-length-46677-cov-62-7638-cds13	12_10_VS_E1T9.SORTED.bam	12_10_	E1T9	21	5	65	63	318.333	98.6667	0.197906	0.658784	0.300411	0.300411	0.231012
15-1-NODE-1-length-45931-cov-134-593-reversed-cds25	420	15-1-NODE-1-length-45931-cov-134-593-reversed-cds25	15_1_VS_E1T9.SORTED.bam	15_1_	E1T9	21	5	65	63	318.333	98.6667	0.197906	0.658784	0.300411	0.300411	0.231012
5-12-NODE-1-length-46404-cov-112-738-NUEVO-cds56	420	5-12-NODE-1-length-46404-cov-112-738-NUEVO-cds56	5_12_VS_E1_T9.SORTED.bam	5_12_	E1T9	21	5	65	63	318.333	98.6667	0.197906	0.658784	0.300411	0.300411	0.231012
12-10-NODE-1-length-46677-cov-62-7638-cds13	420	12-10-NODE-1-length-46677-cov-62-7638-cds13	12_10_VS_E1T11.SORTED.bam	12_10_	E1T11	18	4.28571	62	60	318.333	98.6667	0.188482	0.628378	0.299949	0.299949	0.230739
9-3-NODE-1-length-46150-cov-162-112-cds12	420	9-3-NODE-1-length-46150-cov-162-112-cds12	9_3_VS_E1T_11.sorted.bam	9_3_	E1T11	18	4.28571	62	60	318.333	98.6667	0.188482	0.628378	0.299949	0.299949	0.230739
1-7-NODE-1-length-46677-cov-96-6139-cds50	429	1-7-NODE-1-length-46677-cov-96-6139-cds50	1_7_VS_E1T_1_sort.bam	1_7_	E1T1	43	10.0233	260	241	322	104	0.748447	2.5	0.299379	0.299379	0.230402
3-12-NODE-1-length-46379-cov-124-745-reversed-cds57	429	3-12-NODE-1-length-46379-cov-124-745-reversed-cds57	3_12_VS_E1T1.SORTED.bam	3_12_	E1T1	86	20.0466	520	482	322	104	1.49689	5	0.299379	0.299379	0.230402
12-10-NODE-1-length-46677-cov-62-7638-cds60	660	12-10-NODE-1-length-46677-cov-62-7638-cds60	12_10_VS_E1T1.SORTED.bam	12_10_	E1T1	42	6.36364	187	200	513.333	143.667	0.38961	1.30162	0.299326	0.299326	0.23037
2-17-NODE-1-length-46121-cov-121-892-reversed-cds1	183	2-17-NODE-1-length-46121-cov-121-892-reversed-cds1	2_17_VS_E5T_6.SORTED.bam	2_17_	E5T6	12	6.55738	72	64	134.667	45.3333	0.475248	1.58824	0.29923	0.29923	0.230313
12-10-NODE-1-length-46677-cov-62-7638-cds52	429	12-10-NODE-1-length-46677-cov-62-7638-cds52	12_10_VS_E1T6.SORTED.bam	12_10_	E1T6	45	10.4895	320	300	323	103	0.928793	3.1068	0.298955	0.298955	0.23015
1-7-NODE-1-length-46677-cov-96-6139-cds26	1119	1-7-NODE-1-length-46677-cov-96-6139-cds26	1_7_VS_E5T11_sort.bam	1_7_	E5T11	64	5.71939	553	508	842.333	273.667	0.603087	2.02071	0.298453	0.298453	0.229853
15-1-NODE-1-length-45931-cov-134-593-reversed-cds12	660	15-1-NODE-1-length-45931-cov-134-593-reversed-cds12	15_1_VS_E1T1.SORTED.bam	15_1_	E1T1	42	6.36364	187	200	513.667	143.333	0.389358	1.30465	0.298438	0.298438	0.229844
2-17-NODE-1-length-46121-cov-121-892-reversed-cds22	660	2-17-NODE-1-length-46121-cov-121-892-reversed-cds22	2_17_VS_E1T_1.SORTED.bam	2_17_	E1T1	42	6.36364	187	200	513.667	143.333	0.389358	1.30465	0.298438	0.298438	0.229844
9-3-NODE-1-length-46150-cov-162-112-cds57	660	9-3-NODE-1-length-46150-cov-162-112-cds57	9_3_VS_E1T_1.sorted.bam	9_3_	E1T1	42	6.36364	187	200	513.667	143.333	0.389358	1.30465	0.298438	0.298438	0.229844
3-12-NODE-1-length-46379-cov-124-745-reversed-cds6	393	3-12-NODE-1-length-46379-cov-124-745-reversed-cds6	3_12_VS_E1T1.SORTED.bam	3_12_	E1T1	64	16.285	420	398	296.667	93.3333	1.34157	4.5	0.298127	0.298127	0.22966
9-3-NODE-1-length-46150-cov-162-112-cds27	1119	9-3-NODE-1-length-46150-cov-162-112-cds27	9_3_VS_E1T_1.sorted.bam	9_3_	E1T1	51	4.55764	251	231	843.333	272.667	0.273913	0.920538	0.297558	0.297558	0.229321
12-10-NODE-1-length-46677-cov-62-7638-cds8	189	12-10-NODE-1-length-46677-cov-62-7638-cds8	12_10_VS_E5T1.SORTED.bam	12_10_	E5T1	15	7.93651	48	45	141.333	44.6667	0.318396	1.07463	0.296285	0.296285	0.228565
15-1-NODE-1-length-45931-cov-134-593-reversed-cds20	189	15-1-NODE-1-length-45931-cov-134-593-reversed-cds20	15_1_VS_E5T_1.SORTED.bam	15_1_	E5T1	15	7.93651	48	45	141.333	44.6667	0.318396	1.07463	0.296285	0.296285	0.228565
1-7-NODE-1-length-46677-cov-96-6139-cds6	189	1-7-NODE-1-length-46677-cov-96-6139-cds6	1_7_VS_E5T_1.sort.bam	1_7_	E5T1	15	7.93651	48	45	141.333	44.6667	0.318396	1.07463	0.296285	0.296285	0.228565
2-17-NODE-1-length-46121-cov-121-892-reversed-cds30	189	2-17-NODE-1-length-46121-cov-121-892-reversed-cds30	2_17_VS_E5T_1.SORTED.bam	2_17_	E5T1	15	7.93651	48	45	141.333	44.6667	0.318396	1.07463	0.296285	0.296285	0.228565
3-12-NODE-1-length-46379-cov-124-745-reversed-cds13	189	3-12-NODE-1-length-46379-cov-124-745-reversed-cds13	3_12_VS_E5T_1.SORTED.bam	3_12_	E5T1	15	7.93651	48	45	141.333	44.6667	0.318396	1.07463	0.296285	0.296285	0.228565
5-12-NODE-1-length-46404-cov-112-738-NUEVO-cds51	189	5-12-NODE-1-length-46404-cov-112-738-NUEVO-cds51	5_12_VS_E5_T1.SORTED.bam	5_12_	E5T1	15	7.93651	48	45	141.333	44.6667	0.318396	1.07463	0.296285	0.296285	0.228565
5-4-NODE-1-length-46119-cov-180-895-NUEVO-reversed-cds50	189	5-4-NODE-1-length-46119-cov-180-895-NUEVO-reversed-cds50	5_4_VS_E5T_1.SORTED.bam	5_4_	E5T1	15	7.93651	48	45	141.333	44.6667	0.318396	1.07463	0.296285	0.296285	0.228565
9-3-NODE-1-length-46150-cov-162-112-cds7	189	9-3-NODE-1-length-46150-cov-162-112-cds7	9_3_VS_E5T_1.sorted.bam	9_3_	E5T1	15	7.93651	48	45	141.333	44.6667	0.318396	1.07463	0.296285	0.296285	0.228565
2-17-NODE-1-length-46121-cov-121-892-reversed-cds28	696	2-17-NODE-1-length-46121-cov-121-892-reversed-cds28	2_17_VS_E1T_11.SORTED.bam	2_17_	E1T11	51	7.32759	260	225	516.667	176.333	0.435484	1.47448	0.295347	0.295347	0.228006
15-1-NODE-1-length-45931-cov-134-593-reversed-cds4	195	15-1-NODE-1-length-45931-cov-134-593-reversed-cds4	15_1_VS_E5T_11.SORTED.bam	15_1_	E5T11	17	8.71795	194	155	140.333	51.6667	1.10451	3.75484	0.294157	0.294157	0.227296
2-17-NODE-1-length-46121-cov-121-892-reversed-cds14	195	2-17-NODE-1-length-46121-cov-121-892-reversed-cds14	2_17_VS_E5T_11.SORTED.bam	2_17_	E5T11	17	8.71795	194	155	140.333	51.6667	1.10451	3.75484	0.294157	0.294157	0.227296
5-12-NODE-1-length-46404-cov-112-738-NUEVO-cds34	195	5-12-NODE-1-length-46404-cov-112-738-NUEVO-cds34	5_12_VS_E5_T11.SORTED.bam	5_12_	E5T11	17	8.71795	194	155	140.333	51.6667	1.10451	3.75484	0.294157	0.294157	0.227296
5-4-NODE-1-length-46119-cov-180-895-NUEVO-reversed-cds33	195	5-4-NODE-1-length-46119-cov-180-895-NUEVO-reversed-cds33	5_4_VS_E5T_11.SORTED.bam	5_4_	E5T11	17	8.71795	194	155	140.333	51.6667	1.10451	3.75484	0.294157	0.294157	0.227296
9-3-NODE-1-length-46150-cov-162-112-cds49	195	9-3-NODE-1-length-46150-cov-162-112-cds49	9_3_VS_E5T11.sorted.bam	9_3_	E5T11	17	8.71795	194	155	140.333	51.6667	1.10451	3.75484	0.294157	0.294157	0.227296
12-10-NODE-1-length-46677-cov-62-7638-cds38	1062	12-10-NODE-1-length-46677-cov-62-7638-cds38	12_10_VS_E1T11.SORTED.bam	12_10_	E1T11	9	0.847458	29	22	763.667	295.333	0.0288084	0.0981941	0.293382	0.293382	0.226833
15-1-NODE-1-length-45931-cov-134-593-reversed-cds50	1062	15-1-NODE-1-length-45931-cov-134-593-reversed-cds50	15_1_VS_E1T11.SORTED.bam	15_1_	E1T11	9	0.847458	29	22	763.667	295.333	0.0288084	0.0981941	0.293382	0.293382	0.226833
1-7-NODE-1-length-46677-cov-96-6139-cds36	1062	1-7-NODE-1-length-46677-cov-96-6139-cds36	1_7_VS_E1T11_sort.bam	1_7_	E1T11	9	0.847458	29	22	763.667	295.333	0.0288084	0.0981941	0.293382	0.293382	0.226833
2-17-NODE-1-length-46121-cov-121-892-reversed-cds2	1062	2-17-NODE-1-length-46121-cov-121-892-reversed-cds2	2_17_VS_E1T_11.SORTED.bam	2_17_	E1T11	9	0.847458	29	22	763.667	295.333	0.0288084	0.0981941	0.293382	0.293382	0.226833
3-12-NODE-1-length-46379-cov-124-745-reversed-cds43	1062	3-12-NODE-1-length-46379-cov-124-745-reversed-cds43	3_12_VS_E1T_11.SORTED.bam	3_12_	E1T11	9	0.847458	29	22	763.667	295.333	0.0288084	0.0981941	0.293382	0.293382	0.226833
5-12-NODE-1-length-46404-cov-112-738-NUEVO-cds22	1062	5-12-NODE-1-length-46404-cov-112-738-NUEVO-cds22	5_12_VS_E1T11.SORTED.bam	5_12_	E1T11	9	0.847458	29	22	763.667	295.333	0.0288084	0.0981941	0.293382	0.293382	0.226833
5-4-NODE-1-length-46119-cov-180-895-NUEVO-reversed-cds21	1062	5-4-NODE-1-length-46119-cov-180-895-NUEVO-reversed-cds21	5_4_VS_E1T_11.SORTED.bam	5_4_	E1T11	9	0.847458	29	22	763.667	295.333	0.0288084	0.0981941	0.293382	0.293382	0.226833
9-3-NODE-1-length-46150-cov-162-112-cds37	1062	9-3-NODE-1-length-46150-cov-162-112-cds37	9_3_VS_E1T_11.sorted.bam	9_3_	E1T11	9	0.847458	29	22	763.667	295.333	0.0288084	0.0981941	0.293382	0.293382	0.226833
3-12-NODE-1-length-46379-cov-124-745-reversed-cds19	519	3-12-NODE-1-length-46379-cov-124-745-reversed-cds19	3_12_VS_E1T9.SORTED.bam	3_12_	E1T9	68	13.1021	667	554	381.333	134.667	1.4528	4.95297	0.293318	0.293318	0.226795
12-10-NODE-1-length-46677-cov-62-7638-cds51	195	12-10-NODE-1-length-46677-cov-62-7638-cds51	12_10_VS_E5T9.SORTED.bam	12_10_	E5T9	13	6.66667	45	35	139.667	52.3333	0.250597	0.859873	0.291435	0.291435	0.225667
1-7-NODE-1-length-46677-cov-96-6139-cds49	195	1-7-NODE-1-length-46677-cov-96-6139-cds49	1_7_VS_E5T9_sort.bam	1_7_	E5T9	13	6.66667	45	35	139.667	52.3333	0.250597	0.859873	0.291435	0.291435	0.225667
3-12-NODE-1-length-46379-cov-124-745-reversed-cds56	195	3-12-NODE-1-length-46379-cov-124-745-reversed-cds56	3_12_VS_E5T9.SORTED.bam	3_12_	E5T9	13	6.66667	45	35	139.667	52.3333	0.250597	0.859873	0.291435	0.291435	0.225667
1-7-NODE-1-length-46677-cov-96-6139-cds17	198	1-7-NODE-1-length-46677-cov-96-6139-cds17	1_7_VS_E1T8_sort.bam	1_7_	E1T8	16	8.08081	81	77	149.333	45.6667	0.515625	1.77372	0.290702	0.290702	0.225228
12-10-NODE-1-length-46677-cov-62-7638-cds59	336	12-10-NODE-1-length-46677-cov-62-7638-cds59	12_10_VS_E5T1.SORTED.bam	12_10_	E5T1	11	3.27381	46	37	244.667	88.3333	0.151226	0.520755	0.290398	0.290398	0.225045
3-12-NODE-1-length-46379-cov-124-745-reversed-cds3	336	3-12-NODE-1-length-46379-cov-124-745-reversed-cds3	3_12_VS_E5T_1.SORTED.bam	3_12_	E5T1	15	4.46429	56	45	244.667	88.3333	0.183924	0.633962	0.290118	0.290118	0.224877
15-1-NODE-1-length-45931-cov-134-593-reversed-cds42	663	15-1-NODE-1-length-45931-cov-134-593-reversed-cds42	15_1_VS_E5T_8.SORTED.bam	15_1_	E5T8	20	3.01659	100	84	490.667	169.333	0.171196	0.590551	0.289891	0.289891	0.224741
5-12-NODE-1-length-46404-cov-112-738-NUEVO-cds13	348	5-12-NODE-1-length-46404-cov-112-738-NUEVO-cds13	5_12_VS_E1_T6.SORTED.bam	5_12_	E1T6	27	7.75862	214	210	266.333	78.6667	0.788486	2.72034	0.289848	0.289848	0.224715
2-17-NODE-1-length-46121-cov-121-892-reversed-cds51	348	2-17-NODE-1-length-46121-cov-121-892-reversed-cds51	2_17_VS_E5T_1.SORTED.bam	2_17_	E5T1	15	4.31034	53	52	266.333	78.6667	0.195244	0.673729	0.289796	0.289796	0.224684
3-12-NODE-1-length-46379-cov-124-745-reversed-cds34	348	3-12-NODE-1-length-46379-cov-124-745-reversed-cds34	3_12_VS_E5T_1.SORTED.bam	3_12_	E5T1	15	4.31034	53	52	266.333	78.6667	0.195244	0.673729	0.289796	0.289796	0.224684
5-12-NODE-1-length-46404-cov-112-738-NUEVO-cds13	348	5-12-NODE-1-length-46404-cov-112-738-NUEVO-cds13	5_12_VS_E5_T1.SORTED.bam	5_12_	E5T1	15	4.31034	53	52	266.333	78.6667	0.195244	0.673729	0.289796	0.289796	0.224684
1-7-NODE-1-length-46677-cov-96-6139-cds26	1119	1-7-NODE-1-length-46677-cov-96-6139-cds26	1_7_VS_E1T8_sort.bam	1_7_	E1T8	92	8.22163	550	490	842.333	273.667	0.581717	2.00974	0.289449	0.289449	0.224475
1-7-NODE-1-length-46677-cov-96-6139-cds57	660	1-7-NODE-1-length-46677-cov-96-6139-cds57	1_7_VS_E1T_1_sort.bam	1_7_	E1T1	41	6.21212	186	192	513.333	143.667	0.374026	1.29466	0.288898	0.288898	0.224144
3-12-NODE-1-length-46379-cov-124-745-reversed-cds4	660	3-12-NODE-1-length-46379-cov-124-745-reversed-cds4	3_12_VS_E1T1.SORTED.bam	3_12_	E1T1	82	12.4242	372	384	513.333	143.667	0.748052	2.58933	0.288898	0.288898	0.224144
5-12-NODE-1-length-46404-cov-112-738-NUEVO-cds42	660	5-12-NODE-1-length-46404-cov-112-738-NUEVO-cds42	5_12_VS_E1T1.SORTED.bam	5_12_	E1T1	41	6.21212	186	192	513.333	143.667	0.374026	1.29466	0.288898	0.288898	0.224144
5-4-NODE-1-length-46119-cov-180-895-NUEVO-reversed-cds41	660	5-4-NODE-1-length-46119-cov-180-895-NUEVO-reversed-cds41	5_4_VS_E1T_1.SORTED.bam	5_4_	E1T1	41	6.21212	186	192	513.333	143.667	0.374026	1.29466	0.288898	0.288898	0.224144
15-1-NODE-1-length-45931-cov-134-593-reversed-cds3	192	15-1-NODE-1-length-45931-cov-134-593-reversed-cds3	15_1_VS_E1T11.SORTED.bam	15_1_	E1T11	11	5.72917	53	53	146.667	42.3333	0.361364	1.25197	0.288636	0.288636	0.223986
2-17-NODE-1-length-46121-cov-121-892-reversed-cds13	192	2-17-NODE-1-length-46121-cov-121-892-reversed-cds13	2_17_VS_E1T_11.SORTED.bam	2_17_	E1T11	11	5.72917	53	53	146.667	42.3333	0.361364	1.25197	0.288636	0.288636	0.223986
5-12-NODE-1-length-46404-cov-112-738-NUEVO-cds33	192	5-12-NODE-1-length-46404-cov-112-738-NUEVO-cds33	5_12_VS_E1T11.SORTED.bam	5_12_	E1T11	11	5.72917	53	53	146.667	42.3333	0.361364	1.25197	0.288636	0.288636	0.223986
5-4-NODE-1-length-46119-cov-180-895-NUEVO-reversed-cds32	192	5-4-NODE-1-length-46119-cov-180-895-NUEVO-reversed-cds32	5_4_VS_E1T_11.SORTED.bam	5_4_	E1T11	11	5.72917	53	53	146.667	42.3333	0.361364	1.25197	0.288636	0.288636	0.223986
9-3-NODE-1-length-46150-cov-162-112-cds48	192	9-3-NODE-1-length-46150-cov-162-112-cds48	9_3_VS_E1T_11.sorted.bam	9_3_	E1T11	11	5.72917	53	53	146.667	42.3333	0.361364	1.25197	0.288636	0.288636	0.223986
2-17-NODE-1-length-46121-cov-121-892-reversed-cds1	183	2-17-NODE-1-length-46121-cov-121-892-reversed-cds1	2_17_VS_E1T_6.SORTED.bam	2_17_	E1T6	15	8.19672	90	77	134.667	45.3333	0.571782	1.98529	0.288009	0.288009	0.223608
15-1-NODE-1-length-45931-cov-134-593-reversed-cds41	345	15-1-NODE-1-length-45931-cov-134-593-reversed-cds41	15_1_VS_E1T11.SORTED.bam	15_1_	E1T11	15	4.34783	61	60	264.667	77.3333	0.2267	0.788793	0.287401	0.287401	0.223241
1-7-NODE-1-length-46677-cov-96-6139-cds32	327	1-7-NODE-1-length-46677-cov-96-6139-cds32	1_7_VS_E5T6.sort.bam	1_7_	E5T6	8	2.44648	69	62	245.667	78.3333	0.252374	0.880851	0.286512	0.286512	0.222705
5-12-NODE-1-length-46404-cov-112-738-NUEVO-cds18	327	5-12-NODE-1-length-46404-cov-112-738-NUEVO-cds18	5_12_VS_E5T_6.SORTED.bam	5_12_	E5T6	8	2.44648	69	62	245.667	78.3333	0.252374	0.880851	0.286512	0.286512	0.222705
9-3-NODE-1-length-46150-cov-162-112-cds28	348	9-3-NODE-1-length-46150-cov-162-112-cds28	9_3_VS_E5T_9.sorted.bam	9_3_	E5T9	10	2.87356	30	29	266.333	78.6667	0.108886	0.381356	0.285524	0.285524	0.222107
5-4-NODE-1-length-46119-cov-180-895-NUEVO-reversed-cds16	459	5-4-NODE-1-length-46119-cov-180-895-NUEVO-reversed-cds16	5_4_VS_E1T_9.SORTED.bam	5_4_	E1T9	3	0.653595	9	8	345.333	110.667	0.023166	0.0813253	0.284856	0.284856	0.221703
5-12-NODE-1-length-46404-cov-112-738-NUEVO-cds3	198	5-12-NODE-1-length-46404-cov-112-738-NUEVO-cds3	5_12_VS_E1T8.SORTED.bam	5_12_	E1T8	16	8.08081	83	77	149.333	45.6667	0.515625	1.81752	0.283697	0.283697	0.221
5-4-NODE-1-length-46119-cov-180-895-NUEVO-reversed-cds2	198	5-4-NODE-1-length-46119-cov-180-895-NUEVO-reversed-cds2	5_4_VS_E1T_8.SORTED.bam	5_4_	E1T8	16	8.08081	83	77	149.333	45.6667	0.515625	1.81752	0.283697	0.283697	0.221
1-7-NODE-1-length-46677-cov-96-6139-cds26	1119	1-7-NODE-1-length-46677-cov-96-6139-cds26	1_7_VS_E1T_1_sort.bam	1_7_	E1T1	57	5.09383	314	274	842.333	273.667	0.325287	1.14738	0.283504	0.283504	0.220883
3-12-NODE-1-length-46379-cov-124-745-reversed-cds19	519	3-12-NODE-1-length-46379-cov-124-745-reversed-cds19	3_12_VS_E1T_11.SORTED.bam	3_12_	E1T11	59	11.368	409	328	381.333	134.667	0.86014	3.03713	0.283208	0.283208	0.220703
3-12-NODE-1-length-46379-cov-124-745-reversed-cds35	663	3-12-NODE-1-length-46379-cov-124-745-reversed-cds35	3_12_VS_E5T9.SORTED.bam	3_12_	E5T9	21	3.16742	75	62	491.667	168.333	0.126102	0.445545	0.283028	0.283028	0.220594
1-7-NODE-1-length-46677-cov-96-6139-cds55	291	1-7-NODE-1-length-46677-cov-96-6139-cds55	1_7_VS_E1T_1_sort.bam	1_7_	E1T1	11	3.78007	51	50	223.667	64.3333	0.223547	0.792746	0.281991	0.281991	0.219963
3-12-NODE-1-length-46379-cov-124-745-reversed-cds2	291	3-12-NODE-1-length-46379-cov-124-745-reversed-cds2	3_12_VS_E1T1.SORTED.bam	3_12_	E1T1	22	7.56014	102	100	223.667	64.3333	0.447094	1.58549	0.281991	0.281991	0.219963
12-10-NODE-1-length-46677-cov-62-7638-cds28	1119	12-10-NODE-1-length-46677-cov-62-7638-cds28	12_10_VS_E1T1.SORTED.bam	12_10_	E1T1	52	4.64701	267	232	843.333	272.667	0.275099	0.979218	0.280937	0.280937	0.219322
2-17-NODE-1-length-46121-cov-121-892-reversed-cds50	1119	2-17-NODE-1-length-46121-cov-121-892-reversed-cds50	2_17_VS_E5T_9.SORTED.bam	2_17_	E5T9	24	2.14477	76	66	843.333	272.667	0.0782609	0.278729	0.280778	0.280778	0.219225
12-10-NODE-1-length-46677-cov-62-7638-cds30	663	12-10-NODE-1-length-46677-cov-62-7638-cds30	12_10_VS_E5T8.SORTED.bam	12_10_	E5T8	26	3.92157	122	100	491.667	168.333	0.20339	0.724752	0.280634	0.280634	0.219136
2-17-NODE-1-length-46121-cov-121-892-reversed-cds52	663	2-17-NODE-1-length-46121-cov-121-892-reversed-cds52	2_17_VS_E5T_8.SORTED.bam	2_17_	E5T8	26	3.92157	122	100	491.667	168.333	0.20339	0.724752	0.280634	0.280634	0.219136
5-4-NODE-1-length-46119-cov-180-895-NUEVO-reversed-cds13	663	5-4-NODE-1-length-46119-cov-180-895-NUEVO-reversed-cds13	5_4_VS_E5T_8.SORTED.bam	5_4_	E5T8	26	3.92157	122	100	491.667	168.333	0.20339	0.724752	0.280634	0.280634	0.219136
9-3-NODE-1-length-46150-cov-162-112-cds29	663	9-3-NODE-1-length-46150-cov-162-112-cds29	9_3_VS_E5T_8.sorted.bam	9_3_	E5T8	26	3.92157	122	100	491.667	168.333	0.20339	0.724752	0.280634	0.280634	0.219136
12-10-NODE-1-length-46677-cov-62-7638-cds30	663	12-10-NODE-1-length-46677-cov-62-7638-cds30	12_10_VS_E511.SORTED.bam	12_10_	E5T11	43	6.48567	315	258	491.667	168.333	0.524746	1.87129	0.28042	0.28042	0.219006
5-12-NODE-1-length-46404-cov-112-738-NUEVO-cds14	663	5-12-NODE-1-length-46404-cov-112-738-NUEVO-cds14	5_12_VS_E5_T11.SORTED.bam	5_12_	E5T11	43	6.48567	315	258	491.667	168.333	0.524746	1.87129	0.28042	0.28042	0.219006
5-4-NODE-1-length-46119-cov-180-895-NUEVO-reversed-cds13	663	5-4-NODE-1-length-46119-cov-180-895-NUEVO-reversed-cds13	5_4_VS_E5T_11.SORTED.bam	5_4_	E5T11	43	6.48567	315	258	491.667	168.333	0.524746	1.87129	0.28042	0.28042	0.219006
9-3-NODE-1-length-46150-cov-162-112-cds29	663	9-3-NODE-1-length-46150-cov-162-112-cds29	9_3_VS_E5T11.sorted.bam	9_3_	E5T11	43	6.48567	315	258	491.667	168.333	0.524746	1.87129	0.28042	0.28042	0.219006
5-12-NODE-1-length-46404-cov-112-738-NUEVO-cds49	696	5-12-NODE-1-length-46404-cov-112-738-NUEVO-cds49	5_12_VS_E1T8.SORTED.bam	5_12_	E1T8	68	9.77011	583	479	516.667	176.333	0.927097	3.30624	0.280408	0.280408	0.218999
5-4-NODE-1-length-46119-cov-180-895-NUEVO-reversed-cds48	696	5-4-NODE-1-length-46119-cov-180-895-NUEVO-reversed-cds48	5_4_VS_E1T_8.SORTED.bam	5_4_	E1T8	68	9.77011	583	479	516.667	176.333	0.927097	3.30624	0.280408	0.280408	0.218999
12-10-NODE-1-length-46677-cov-62-7638-cds29	348	12-10-NODE-1-length-46677-cov-62-7638-cds29	12_10_VS_E5T1.SORTED.bam	12_10_	E5T1	16	4.5977	58	55	266.333	78.6667	0.206508	0.737288	0.280091	0.280091	0.218806
5-4-NODE-1-length-46119-cov-180-895-NUEVO-reversed-cds12	348	5-4-NODE-1-length-46119-cov-180-895-NUEVO-reversed-cds12	5_4_VS_E5T_1.SORTED.bam	5_4_	E5T1	16	4.5977	58	55	266.333	78.6667	0.206508	0.737288	0.280091	0.280091	0.218806
1-7-NODE-1-length-46677-cov-96-6139-cds28	663	1-7-NODE-1-length-46677-cov-96-6139-cds28	1_7_VS_E5T6.sort.bam	1_7_	E5T6	34	5.12821	262	213	491	169	0.433809	1.5503	0.279823	0.279823	0.218642
15-1-NODE-1-length-45931-cov-134-593-reversed-cds42	663	15-1-NODE-1-length-45931-cov-134-593-reversed-cds42	15_1_VS_E1T8.SORTED.bam	15_1_	E1T8	47	7.08899	385	312	490.667	169.333	0.63587	2.27362	0.279673	0.279673	0.21855
15-1-NODE-1-length-45931-cov-134-593-reversed-cds40	1119	15-1-NODE-1-length-45931-cov-134-593-reversed-cds40	15_1_VS_E1T1.SORTED.bam	15_1_	E1T1	52	4.64701	273	239	846	270	0.282506	1.01111	0.279401	0.279401	0.218385
3-12-NODE-1-length-46379-cov-124-745-reversed-cds19	519	3-12-NODE-1-length-46379-cov-124-745-reversed-cds19	3_12_VS_E1T1.SORTED.bam	3_12_	E1T1	191	36.8015	2652	2096	381.333	134.667	5.4965	19.6931	0.279109	0.279109	0.218206
5-12-NODE-1-length-46404-cov-112-738-NUEVO-cds44	393	5-12-NODE-1-length-46404-cov-112-738-NUEVO-cds44	5_12_VS_E5T_6.SORTED.bam	5_12_	E5T6	23	5.85242	111	98	296.333	93.6667	0.330709	1.18505	0.279066	0.279066	0.21818
5-4-NODE-1-length-46119-cov-180-895-NUEVO-reversed-cds43	393	5-4-NODE-1-length-46119-cov-180-895-NUEVO-reversed-cds43	5_4_VS_E5T_6.SORTED.bam	5_4_	E5T6	23	5.85242	111	98	296.333	93.6667	0.330709	1.18505	0.279066	0.279066	0.21818
1-7-NODE-1-length-46677-cov-96-6139-cds4	696	1-7-NODE-1-length-46677-cov-96-6139-cds4	1_7_VS_E5T_1.sort.bam	1_7_	E5T1	59	8.47701	416	340	516.667	176.333	0.658065	2.35917	0.278939	0.278939	0.218102
9-3-NODE-1-length-46150-cov-162-112-cds5	696	9-3-NODE-1-length-46150-cov-162-112-cds5	9_3_VS_E5T_1.sorted.bam	9_3_	E5T1	59	8.47701	416	340	516.667	176.333	0.658065	2.35917	0.278939	0.278939	0.218102
1-7-NODE-1-length-46677-cov-96-6139-cds28	663	1-7-NODE-1-length-46677-cov-96-6139-cds28	1_7_VS_E5T11_sort.bam	1_7_	E5T11	35	5.27903	262	212	491	169	0.431772	1.5503	0.278509	0.278509	0.217839
1-7-NODE-1-length-46677-cov-96-6139-cds26	1119	1-7-NODE-1-length-46677-cov-96-6139-cds26	1_7_VS_E1T6_sort.bam	1_7_	E1T6	90	8.0429	614	526	842.333	273.667	0.624456	2.24361	0.278327	0.278327	0.217728
5-12-NODE-1-length-46404-cov-112-738-NUEVO-cds49	696	5-12-NODE-1-length-46404-cov-112-738-NUEVO-cds49	5_12_VS_E5_T11.SORTED.bam	5_12_	E5T11	50	7.18391	417	340	516.667	176.333	0.658065	2.36484	0.27827	0.27827	0.217693
5-4-NODE-1-length-46119-cov-180-895-NUEVO-reversed-cds48	696	5-4-NODE-1-length-46119-cov-180-895-NUEVO-reversed-cds48	5_4_VS_E5T_11.SORTED.bam	5_4_	E5T11	50	7.18391	417	340	516.667	176.333	0.658065	2.36484	0.27827	0.27827	0.217693
1-7-NODE-1-length-46677-cov-96-6139-cds49	195	1-7-NODE-1-length-46677-cov-96-6139-cds49	1_7_VS_E5T11_sort.bam	1_7_	E5T11	4	2.05128	66	49	139.667	52.3333	0.350835	1.26115	0.278188	0.278188	0.217642
3-12-NODE-1-length-46379-cov-124-745-reversed-cds56	195	3-12-NODE-1-length-46379-cov-124-745-reversed-cds56	3_12_VS_E5T_11.SORTED.bam	3_12_	E5T11	4	2.05128	66	49	139.667	52.3333	0.350835	1.26115	0.278188	0.278188	0.217642
12-10-NODE-1-length-46677-cov-62-7638-cds6	696	12-10-NODE-1-length-46677-cov-62-7638-cds6	12_10_VS_E511.SORTED.bam	12_10_	E5T11	50	7.18391	431	350	516.667	176.333	0.677419	2.44423	0.27715	0.27715	0.217007
15-1-NODE-1-length-45931-cov-134-593-reversed-cds18	696	15-1-NODE-1-length-45931-cov-134-593-reversed-cds18	15_1_VS_E5T_11.SORTED.bam	15_1_	E5T11	50	7.18391	431	350	516.667	176.333	0.677419	2.44423	0.27715	0.27715	0.217007
1-7-NODE-1-length-46677-cov-96-6139-cds4	696	1-7-NODE-1-length-46677-cov-96-6139-cds4	1_7_VS_E5T11_sort.bam	1_7_	E5T11	50	7.18391	431	350	516.667	176.333	0.677419	2.44423	0.27715	0.27715	0.217007
3-12-NODE-1-length-46379-cov-124-745-reversed-cds11	696	3-12-NODE-1-length-46379-cov-124-745-reversed-cds11	3_12_VS_E5T_11.SORTED.bam	3_12_	E5T11	50	7.18391	431	350	516.667	176.333	0.677419	2.44423	0.27715	0.27715	0.217007
12-10-NODE-1-length-46677-cov-62-7638-cds36	1785	12-10-NODE-1-length-46677-cov-62-7638-cds36	12_10_VS_E511.SORTED.bam	12_10_	E5T11	77	4.31373	446	376	1341.33	440.667	0.280318	1.0121	0.276966	0.276966	0.216894
3-12-NODE-1-length-46379-cov-124-745-reversed-cds41	1785	3-12-NODE-1-length-46379-cov-124-745-reversed-cds41	3_12_VS_E5T_11.SORTED.bam	3_12_	E5T11	77	4.31373	446	376	1341.33	440.667	0.280318	1.0121	0.276966	0.276966	0.216894
5-4-NODE-1-length-46119-cov-180-895-NUEVO-reversed-cds19	1785	5-4-NODE-1-length-46119-cov-180-895-NUEVO-reversed-cds19	5_4_VS_E5T_11.SORTED.bam	5_4_	E5T11	77	4.31373	446	376	1341.33	440.667	0.280318	1.0121	0.276966	0.276966	0.216894
15-1-NODE-1-length-45931-cov-134-593-reversed-cds41	345	15-1-NODE-1-length-45931-cov-134-593-reversed-cds41	15_1_VS_E5T_9.SORTED.bam	15_1_	E5T9	22	6.37681	76	72	264.667	77.3333	0.27204	0.982759	0.276813	0.276813	0.2168
10-3-NODE-1-length-46156-cov-183-256-cds44	591	10-3-NODE-1-length-46156-cov-183-256-cds44	10_3_VS_E1T_1.SORTED.bam	10_3_	E1T1	3	0.507614	14	11	435	153	0.0252874	0.0915033	0.276355	0.276355	0.216519
9-3-NODE-1-length-46150-cov-162-112-cds37	1062	9-3-NODE-1-length-46150-cov-162-112-cds37	9_3_VS_E1T_1.sorted.bam	9_3_	E1T1	5	0.47081	14	10	763.667	295.333	0.0130947	0.0474041	0.276236	0.276236	0.216446
15-1-NODE-1-length-45931-cov-134-593-reversed-cds42	663	15-1-NODE-1-length-45931-cov-134-593-reversed-cds42	15_1_VS_E1T1.SORTED.bam	15_1_	E1T1	28	4.22323	163	130	490.667	169.333	0.264946	0.962598	0.27524	0.27524	0.215834
1-7-NODE-1-length-46677-cov-96-6139-cds11	420	1-7-NODE-1-length-46677-cov-96-6139-cds11	1_7_VS_E1T9_sort.bam	1_7_	E1T9	20	4.7619	62	55	318.333	98.6667	0.172775	0.628378	0.274954	0.274954	0.215658
5-4-NODE-1-length-46119-cov-180-895-NUEVO-reversed-cds55	420	5-4-NODE-1-length-46119-cov-180-895-NUEVO-reversed-cds55	5_4_VS_E1T_9.SORTED.bam	5_4_	E1T9	20	4.7619	62	55	318.333	98.6667	0.172775	0.628378	0.274954	0.274954	0.215658
9-3-NODE-1-length-46150-cov-162-112-cds12	420	9-3-NODE-1-length-46150-cov-162-112-cds12	9_3_VS_E1T_9.sorted.bam	9_3_	E1T9	20	4.7619	62	55	318.333	98.6667	0.172775	0.628378	0.274954	0.274954	0.215658
12-10-NODE-1-length-46677-cov-62-7638-cds54	1014	12-10-NODE-1-length-46677-cov-62-7638-cds54	12_10_VS_E5T9.SORTED.bam	12_10_	E5T9	12	1.18343	41	36	770	241	0.0467532	0.170124	0.274818	0.274818	0.215574
10-3-NODE-1-length-46156-cov-183-256-cds25	690	10-3-NODE-1-length-46156-cov-183-256-cds25	10_3_VS_E1T_8.SORTED.bam	10_3_	E1T8	68	9.85507	445	392	523.667	163.333	0.748568	2.72449	0.274755	0.274755	0.215536
12-10-NODE-1-length-46677-cov-62-7638-cds60	660	12-10-NODE-1-length-46677-cov-62-7638-cds60	12_10_VS_E1T8.SORTED.bam	12_10_	E1T8	30	4.54545	102	100	513.333	143.667	0.194805	0.709977	0.274382	0.274382	0.215306
10-3-NODE-1-length-46156-cov-183-256-cds49	198	10-3-NODE-1-length-46156-cov-183-256-cds49	10_3_VS_E1T_8.SORTED.bam	10_3_	E1T8	4	2.0202	17	16	151	44	0.10596	0.386364	0.27425	0.27425	0.215225
1-7-NODE-1-length-46677-cov-96-6139-cds25	642	1-7-NODE-1-length-46677-cov-96-6139-cds25	1_7_VS_E1T_1_sort.bam	1_7_	E1T1	30	4.6729	131	112	484	155	0.231405	0.845161	0.2738	0.2738	0.214947
15-1-NODE-1-length-45931-cov-134-593-reversed-cds12	660	15-1-NODE-1-length-45931-cov-134-593-reversed-cds12	15_1_VS_E1T8.SORTED.bam	15_1_	E1T8	30	4.54545	102	100	513.667	143.333	0.194679	0.711628	0.273568	0.273568	0.214805
2-17-NODE-1-length-46121-cov-121-892-reversed-cds22	660	2-17-NODE-1-length-46121-cov-121-892-reversed-cds22	2_17_VS_E1T_8.SORTED.bam	2_17_	E1T8	30	4.54545	102	100	513.667	143.333	0.194679	0.711628	0.273568	0.273568	0.214805
9-3-NODE-1-length-46150-cov-162-112-cds57	660	9-3-NODE-1-length-46150-cov-162-112-cds57	9_3_VS_E1T8.sorted.bam	9_3_	E1T8	30	4.54545	102	100	513.667	143.333	0.194679	0.711628	0.273568	0.273568	0.214805
12-10-NODE-1-length-46677-cov-62-7638-cds7	315	12-10-NODE-1-length-46677-cov-62-7638-cds7	12_10_VS_E1T1.SORTED.bam	12_10_	E1T1	57	18.0952	604	518	236.667	75.3333	2.18873	8.0177	0.272988	0.272988	0.214446
15-1-NODE-1-length-45931-cov-134-593-reversed-cds19	315	15-1-NODE-1-length-45931-cov-134-593-reversed-cds19	15_1_VS_E1T1.SORTED.bam	15_1_	E1T1	57	18.0952	604	518	236.667	75.3333	2.18873	8.0177	0.272988	0.272988	0.214446
1-7-NODE-1-length-46677-cov-96-6139-cds5	315	1-7-NODE-1-length-46677-cov-96-6139-cds5	1_7_VS_E1T_1_sort.bam	1_7_	E1T1	57	18.0952	604	518	236.667	75.3333	2.18873	8.0177	0.272988	0.272988	0.214446
2-17-NODE-1-length-46121-cov-121-892-reversed-cds29	315	2-17-NODE-1-length-46121-cov-121-892-reversed-cds29	2_17_VS_E1T_1.SORTED.bam	2_17_	E1T1	57	18.0952	604	518	236.667	75.3333	2.18873	8.0177	0.272988	0.272988	0.214446
3-12-NODE-1-length-46379-cov-124-745-reversed-cds12	315	3-12-NODE-1-length-46379-cov-124-745-reversed-cds12	3_12_VS_E1T1.SORTED.bam	3_12_	E1T1	114	36.1905	1208	1036	236.667	75.3333	4.37746	16.0354	0.272988	0.272988	0.214446
5-12-NODE-1-length-46404-cov-112-738-NUEVO-cds50	315	5-12-NODE-1-length-46404-cov-112-738-NUEVO-cds50	5_12_VS_E1T1.SORTED.bam	5_12_	E1T1	57	18.0952	604	518	236.667	75.3333	2.18873	8.0177	0.272988	0.272988	0.214446
5-4-NODE-1-length-46119-cov-180-895-NUEVO-reversed-cds49	315	5-4-NODE-1-length-46119-cov-180-895-NUEVO-reversed-cds49	5_4_VS_E1T_1.SORTED.bam	5_4_	E1T1	57	18.0952	604	518	236.667	75.3333	2.18873	8.0177	0.272988	0.272988	0.214446
9-3-NODE-1-length-46150-cov-162-112-cds6	315	9-3-NODE-1-length-46150-cov-162-112-cds6	9_3_VS_E1T_1.sorted.bam	9_3_	E1T1	57	18.0952	604	518	236.667	75.3333	2.18873	8.0177	0.272988	0.272988	0.214446
12-10-NODE-1-length-46677-cov-62-7638-cds50	237	12-10-NODE-1-length-46677-cov-62-7638-cds50	12_10_VS_E5T1.SORTED.bam	12_10_	E5T1	5	2.1097	24	22	180.333	53.6667	0.121996	0.447205	0.272797	0.272797	0.214329
1-7-NODE-1-length-46677-cov-96-6139-cds48	237	1-7-NODE-1-length-46677-cov-96-6139-cds48	1_7_VS_E5T_1.sort.bam	1_7_	E5T1	5	2.1097	24	22	180.333	53.6667	0.121996	0.447205	0.272797	0.272797	0.214329
3-12-NODE-1-length-46379-cov-124-745-reversed-cds55	237	3-12-NODE-1-length-46379-cov-124-745-reversed-cds55	3_12_VS_E5T_1.SORTED.bam	3_12_	E5T1	5	2.1097	24	22	180.333	53.6667	0.121996	0.447205	0.272797	0.272797	0.214329
15-1-NODE-1-length-45931-cov-134-593-reversed-cds40	1119	15-1-NODE-1-length-45931-cov-134-593-reversed-cds40	15_1_VS_E5T_9.SORTED.bam	15_1_	E5T9	28	2.50223	89	76	846	270	0.0898345	0.32963	0.272532	0.272532	0.214165
1-7-NODE-1-length-46677-cov-96-6139-cds11	420	1-7-NODE-1-length-46677-cov-96-6139-cds11	1_7_VS_E1T8_sort.bam	1_7_	E1T8	53	12.619	314	276	318.333	98.6667	0.867016	3.18243	0.272438	0.272438	0.214107
5-12-NODE-1-length-46404-cov-112-738-NUEVO-cds56	420	5-12-NODE-1-length-46404-cov-112-738-NUEVO-cds56	5_12_VS_E1T8.SORTED.bam	5_12_	E1T8	53	12.619	314	276	318.333	98.6667	0.867016	3.18243	0.272438	0.272438	0.214107
5-4-NODE-1-length-46119-cov-180-895-NUEVO-reversed-cds55	420	5-4-NODE-1-length-46119-cov-180-895-NUEVO-reversed-cds55	5_4_VS_E1T_8.SORTED.bam	5_4_	E1T8	53	12.619	314	276	318.333	98.6667	0.867016	3.18243	0.272438	0.272438	0.214107
9-3-NODE-1-length-46150-cov-162-112-cds12	420	9-3-NODE-1-length-46150-cov-162-112-cds12	9_3_VS_E1T8.sorted.bam	9_3_	E1T8	53	12.619	314	276	318.333	98.6667	0.867016	3.18243	0.272438	0.272438	0.214107
15-1-NODE-1-length-45931-cov-134-593-reversed-cds41	345	15-1-NODE-1-length-45931-cov-134-593-reversed-cds41	15_1_VS_E1T1.SORTED.bam	15_1_	E1T1	29	8.4058	184	171	264.667	77.3333	0.646096	2.37931	0.271547	0.271547	0.213557
12-10-NODE-1-length-46677-cov-62-7638-cds47	426	12-10-NODE-1-length-46677-cov-62-7638-cds47	12_10_VS_E5T1.SORTED.bam	12_10_	E5T1	17	3.99061	59	44	310.333	112.667	0.141783	0.523669	0.27075	0.27075	0.213063
1-7-NODE-1-length-46677-cov-96-6139-cds45	426	1-7-NODE-1-length-46677-cov-96-6139-cds45	1_7_VS_E5T_1.sort.bam	1_7_	E5T1	17	3.99061	59	44	310.333	112.667	0.141783	0.523669	0.27075	0.27075	0.213063
3-12-NODE-1-length-46379-cov-124-745-reversed-cds52	426	3-12-NODE-1-length-46379-cov-124-745-reversed-cds52	3_12_VS_E5T_1.SORTED.bam	3_12_	E5T1	17	3.99061	59	44	310.333	112.667	0.141783	0.523669	0.27075	0.27075	0.213063
1-7-NODE-1-length-46677-cov-96-6139-cds36	1062	1-7-NODE-1-length-46677-cov-96-6139-cds36	1_7_VS_E1T_1_sort.bam	1_7_	E1T1	7	0.659134	20	14	763.667	295.333	0.0183326	0.0677201	0.270711	0.270711	0.213039
5-4-NODE-1-length-46119-cov-180-895-NUEVO-reversed-cds21	1062	5-4-NODE-1-length-46119-cov-180-895-NUEVO-reversed-cds21	5_4_VS_E1T_1.SORTED.bam	5_4_	E1T1	7	0.659134	20	14	763.667	295.333	0.0183326	0.0677201	0.270711	0.270711	0.213039
12-10-NODE-1-length-46677-cov-62-7638-cds8	189	12-10-NODE-1-length-46677-cov-62-7638-cds8	12_10_VS_E5T9.SORTED.bam	12_10_	E5T9	26	13.7566	158	135	141.333	44.6667	0.955189	3.53731	0.270032	0.270032	0.212618
15-1-NODE-1-length-45931-cov-134-593-reversed-cds20	189	15-1-NODE-1-length-45931-cov-134-593-reversed-cds20	15_1_VS_E5T_9.SORTED.bam	15_1_	E5T9	26	13.7566	158	135	141.333	44.6667	0.955189	3.53731	0.270032	0.270032	0.212618
1-7-NODE-1-length-46677-cov-96-6139-cds6	189	1-7-NODE-1-length-46677-cov-96-6139-cds6	1_7_VS_E5T9_sort.bam	1_7_	E5T9	26	13.7566	158	135	141.333	44.6667	0.955189	3.53731	0.270032	0.270032	0.212618
2-17-NODE-1-length-46121-cov-121-892-reversed-cds30	189	2-17-NODE-1-length-46121-cov-121-892-reversed-cds30	2_17_VS_E5T_9.SORTED.bam	2_17_	E5T9	26	13.7566	158	135	141.333	44.6667	0.955189	3.53731	0.270032	0.270032	0.212618
3-12-NODE-1-length-46379-cov-124-745-reversed-cds13	189	3-12-NODE-1-length-46379-cov-124-745-reversed-cds13	3_12_VS_E5T9.SORTED.bam	3_12_	E5T9	26	13.7566	158	135	141.333	44.6667	0.955189	3.53731	0.270032	0.270032	0.212618
5-12-NODE-1-length-46404-cov-112-738-NUEVO-cds51	189	5-12-NODE-1-length-46404-cov-112-738-NUEVO-cds51	5_12_VS_E5T9.SORTED.bam	5_12_	E5T9	26	13.7566	158	135	141.333	44.6667	0.955189	3.53731	0.270032	0.270032	0.212618
5-4-NODE-1-length-46119-cov-180-895-NUEVO-reversed-cds50	189	5-4-NODE-1-length-46119-cov-180-895-NUEVO-reversed-cds50	5_4_VS_E5T_9.SORTED.bam	5_4_	E5T9	26	13.7566	158	135	141.333	44.6667	0.955189	3.53731	0.270032	0.270032	0.212618
9-3-NODE-1-length-46150-cov-162-112-cds7	189	9-3-NODE-1-length-46150-cov-162-112-cds7	9_3_VS_E5T_9.sorted.bam	9_3_	E5T9	26	13.7566	158	135	141.333	44.6667	0.955189	3.53731	0.270032	0.270032	0.212618
15-1-NODE-1-length-45931-cov-134-593-reversed-cds6	1014	15-1-NODE-1-length-45931-cov-134-593-reversed-cds6	15_1_VS_E1T11.SORTED.bam	15_1_	E1T11	14	1.38067	44	38	770.333	240.667	0.0493293	0.182825	0.269816	0.269816	0.212485
2-17-NODE-1-length-46121-cov-121-892-reversed-cds16	1014	2-17-NODE-1-length-46121-cov-121-892-reversed-cds16	2_17_VS_E1T_11.SORTED.bam	2_17_	E1T11	14	1.38067	44	38	770.333	240.667	0.0493293	0.182825	0.269816	0.269816	0.212485
5-4-NODE-1-length-46119-cov-180-895-NUEVO-reversed-cds35	1014	5-4-NODE-1-length-46119-cov-180-895-NUEVO-reversed-cds35	5_4_VS_E1T_11.SORTED.bam	5_4_	E1T11	14	1.38067	44	38	770.333	240.667	0.0493293	0.182825	0.269816	0.269816	0.212485
9-3-NODE-1-length-46150-cov-162-112-cds51	1014	9-3-NODE-1-length-46150-cov-162-112-cds51	9_3_VS_E1T_11.sorted.bam	9_3_	E1T11	14	1.38067	44	38	770.333	240.667	0.0493293	0.182825	0.269816	0.269816	0.212485
3-12-NODE-1-length-46379-cov-124-745-reversed-cds58	1014	3-12-NODE-1-length-46379-cov-124-745-reversed-cds58	3_12_VS_E1T_11.SORTED.bam	3_12_	E1T11	14	1.38067	44	38	770.667	240.333	0.049308	0.183079	0.269326	0.269326	0.21218
2-17-NODE-1-length-46121-cov-121-892-reversed-cds33	1323	2-17-NODE-1-length-46121-cov-121-892-reversed-cds33	2_17_VS_E1T_8.SORTED.bam	2_17_	E1T8	10	0.755858	35	29	997.333	322.667	0.0290775	0.108471	0.268067	0.268067	0.211398
2-17-NODE-1-length-46121-cov-121-892-reversed-cds17	927	2-17-NODE-1-length-46121-cov-121-892-reversed-cds17	2_17_VS_E5T_9.SORTED.bam	2_17_	E5T9	37	3.99137	146	130	711	213	0.182841	0.685446	0.266748	0.266748	0.210577
3-12-NODE-1-length-46379-cov-124-745-reversed-cds42	1890	3-12-NODE-1-length-46379-cov-124-745-reversed-cds42	3_12_VS_E5T_11.SORTED.bam	3_12_	E5T11	125	6.61376	878	647	1385.67	501.333	0.466923	1.75133	0.266611	0.266611	0.210491
12-10-NODE-1-length-46677-cov-62-7638-cds38	1062	12-10-NODE-1-length-46677-cov-62-7638-cds38	12_10_VS_E5T8.SORTED.bam	12_10_	E5T8	5	0.47081	16	11	763.667	295.333	0.0144042	0.0541761	0.265877	0.265877	0.210034
15-1-NODE-1-length-45931-cov-134-593-reversed-cds50	1062	15-1-NODE-1-length-45931-cov-134-593-reversed-cds50	15_1_VS_E5T_8.SORTED.bam	15_1_	E5T8	5	0.47081	16	11	763.667	295.333	0.0144042	0.0541761	0.265877	0.265877	0.210034
1-7-NODE-1-length-46677-cov-96-6139-cds36	1062	1-7-NODE-1-length-46677-cov-96-6139-cds36	1_7_VS_E5T8_sort.bam	1_7_	E5T8	5	0.47081	16	11	763.667	295.333	0.0144042	0.0541761	0.265877	0.265877	0.210034
2-17-NODE-1-length-46121-cov-121-892-reversed-cds2	1062	2-17-NODE-1-length-46121-cov-121-892-reversed-cds2	2_17_VS_E5T_8.SORTED.bam	2_17_	E5T8	5	0.47081	16	11	763.667	295.333	0.0144042	0.0541761	0.265877	0.265877	0.210034
3-12-NODE-1-length-46379-cov-124-745-reversed-cds43	1062	3-12-NODE-1-length-46379-cov-124-745-reversed-cds43	3_12_VS_E5T_8.SORTED.bam	3_12_	E5T8	5	0.47081	16	11	763.667	295.333	0.0144042	0.0541761	0.265877	0.265877	0.210034
5-12-NODE-1-length-46404-cov-112-738-NUEVO-cds22	1062	5-12-NODE-1-length-46404-cov-112-738-NUEVO-cds22	5_12_VS_E5_T8.SORTED.bam	5_12_	E5T8	5	0.47081	16	11	763.667	295.333	0.0144042	0.0541761	0.265877	0.265877	0.210034
5-4-NODE-1-length-46119-cov-180-895-NUEVO-reversed-cds21	1062	5-4-NODE-1-length-46119-cov-180-895-NUEVO-reversed-cds21	5_4_VS_E5T_8.SORTED.bam	5_4_	E5T8	5	0.47081	16	11	763.667	295.333	0.0144042	0.0541761	0.265877	0.265877	0.210034
9-3-NODE-1-length-46150-cov-162-112-cds37	1062	9-3-NODE-1-length-46150-cov-162-112-cds37	9_3_VS_E5T_8.sorted.bam	9_3_	E5T8	5	0.47081	16	11	763.667	295.333	0.0144042	0.0541761	0.265877	0.265877	0.210034
12-10-NODE-1-length-46677-cov-62-7638-cds49	189	12-10-NODE-1-length-46677-cov-62-7638-cds49	12_10_VS_E1T1.SORTED.bam	12_10_	E1T1	20	10.582	198	175	143	43	1.22378	4.60465	0.26577	0.26577	0.209967
1-7-NODE-1-length-46677-cov-96-6139-cds47	189	1-7-NODE-1-length-46677-cov-96-6139-cds47	1_7_VS_E1T_1_sort.bam	1_7_	E1T1	20	10.582	198	175	143	43	1.22378	4.60465	0.26577	0.26577	0.209967
3-12-NODE-1-length-46379-cov-124-745-reversed-cds54	189	3-12-NODE-1-length-46379-cov-124-745-reversed-cds54	3_12_VS_E1T1.SORTED.bam	3_12_	E1T1	40	21.164	396	350	143	43	2.44755	9.2093	0.26577	0.26577	0.209967
10-3-NODE-1-length-46156-cov-183-256-cds25	690	10-3-NODE-1-length-46156-cov-183-256-cds25	10_3_VS_E1T_11.SORTED.bam	10_3_	E1T11	51	7.3913	250	213	523.667	163.333	0.406747	1.53061	0.265742	0.265742	0.209949
1-7-NODE-1-length-46677-cov-96-6139-cds17	198	1-7-NODE-1-length-46677-cov-96-6139-cds17	1_7_VS_E5T11_sort.bam	1_7_	E5T11	13	6.56566	76	66	149.333	45.6667	0.441964	1.66423	0.265566	0.265566	0.20984
15-1-NODE-1-length-45931-cov-134-593-reversed-cds24	198	15-1-NODE-1-length-45931-cov-134-593-reversed-cds24	15_1_VS_E1T6.SORTED.bam	15_1_	E1T6	13	6.56566	41	37	150.667	44.3333	0.245575	0.924812	0.265541	0.265541	0.209824
3-12-NODE-1-length-46379-cov-124-745-reversed-cds17	198	3-12-NODE-1-length-46379-cov-124-745-reversed-cds17	3_12_VS_E1T_6.SORTED.bam	3_12_	E1T6	13	6.56566	41	37	150.667	44.3333	0.245575	0.924812	0.265541	0.265541	0.209824
5-4-NODE-1-length-46119-cov-180-895-NUEVO-reversed-cds48	696	5-4-NODE-1-length-46119-cov-180-895-NUEVO-reversed-cds48	5_4_VS_E1T_9.SORTED.bam	5_4_	E1T9	54	7.75862	350	272	516.667	176.333	0.526452	1.98488	0.265231	0.265231	0.209631
2-17-NODE-1-length-46121-cov-121-892-reversed-cds58	1785	2-17-NODE-1-length-46121-cov-121-892-reversed-cds58	2_17_VS_E5T_11.SORTED.bam	2_17_	E5T11	78	4.36975	466	376	1341.33	440.667	0.280318	1.05749	0.265079	0.265079	0.209536
9-3-NODE-1-length-46150-cov-162-112-cds35	1785	9-3-NODE-1-length-46150-cov-162-112-cds35	9_3_VS_E5T11.sorted.bam	9_3_	E5T11	78	4.36975	466	376	1341.33	440.667	0.280318	1.05749	0.265079	0.265079	0.209536
9-3-NODE-1-length-46150-cov-162-112-cds36	1890	9-3-NODE-1-length-46150-cov-162-112-cds36	9_3_VS_E5T_9.sorted.bam	9_3_	E5T9	89	4.70899	332	243	1385.67	501.333	0.175367	0.662234	0.264811	0.264811	0.209368
12-10-NODE-1-length-46677-cov-62-7638-cds52	429	12-10-NODE-1-length-46677-cov-62-7638-cds52	12_10_VS_E1T1.SORTED.bam	12_10_	E1T1	37	8.62471	235	195	323	103	0.603715	2.28155	0.264607	0.264607	0.209241
12-10-NODE-1-length-46677-cov-62-7638-cds30	663	12-10-NODE-1-length-46677-cov-62-7638-cds30	12_10_VS_E5T1.SORTED.bam	12_10_	E5T1	25	3.77074	105	81	491.667	168.333	0.164746	0.623762	0.264116	0.264116	0.208933
2-17-NODE-1-length-46121-cov-121-892-reversed-cds52	663	2-17-NODE-1-length-46121-cov-121-892-reversed-cds52	2_17_VS_E5T_1.SORTED.bam	2_17_	E5T1	25	3.77074	105	81	491.667	168.333	0.164746	0.623762	0.264116	0.264116	0.208933
3-12-NODE-1-length-46379-cov-124-745-reversed-cds35	663	3-12-NODE-1-length-46379-cov-124-745-reversed-cds35	3_12_VS_E5T_1.SORTED.bam	3_12_	E5T1	25	3.77074	105	81	491.667	168.333	0.164746	0.623762	0.264116	0.264116	0.208933
5-12-NODE-1-length-46404-cov-112-738-NUEVO-cds14	663	5-12-NODE-1-length-46404-cov-112-738-NUEVO-cds14	5_12_VS_E5_T1.SORTED.bam	5_12_	E5T1	25	3.77074	105	81	491.667	168.333	0.164746	0.623762	0.264116	0.264116	0.208933
5-4-NODE-1-length-46119-cov-180-895-NUEVO-reversed-cds13	663	5-4-NODE-1-length-46119-cov-180-895-NUEVO-reversed-cds13	5_4_VS_E5T_1.SORTED.bam	5_4_	E5T1	25	3.77074	105	81	491.667	168.333	0.164746	0.623762	0.264116	0.264116	0.208933
9-3-NODE-1-length-46150-cov-162-112-cds29	663	9-3-NODE-1-length-46150-cov-162-112-cds29	9_3_VS_E5T_1.sorted.bam	9_3_	E5T1	25	3.77074	105	81	491.667	168.333	0.164746	0.623762	0.264116	0.264116	0.208933
2-17-NODE-1-length-46121-cov-121-892-reversed-cds36	519	2-17-NODE-1-length-46121-cov-121-892-reversed-cds36	2_17_VS_E1T_1.SORTED.bam	2_17_	E1T1	96	18.4971	1402	1048	381.333	134.667	2.74825	10.4109	0.263979	0.263979	0.208847
15-1-NODE-1-length-45931-cov-134-593-reversed-cds4	195	15-1-NODE-1-length-45931-cov-134-593-reversed-cds4	15_1_VS_E1T8.SORTED.bam	15_1_	E1T8	22	11.2821	120	86	140.333	51.6667	0.612827	2.32258	0.263856	0.263856	0.208771
2-17-NODE-1-length-46121-cov-121-892-reversed-cds14	195	2-17-NODE-1-length-46121-cov-121-892-reversed-cds14	2_17_VS_E1T_8.SORTED.bam	2_17_	E1T8	22	11.2821	120	86	140.333	51.6667	0.612827	2.32258	0.263856	0.263856	0.208771
5-12-NODE-1-length-46404-cov-112-738-NUEVO-cds34	195	5-12-NODE-1-length-46404-cov-112-738-NUEVO-cds34	5_12_VS_E1T8.SORTED.bam	5_12_	E1T8	22	11.2821	120	86	140.333	51.6667	0.612827	2.32258	0.263856	0.263856	0.208771
5-4-NODE-1-length-46119-cov-180-895-NUEVO-reversed-cds33	195	5-4-NODE-1-length-46119-cov-180-895-NUEVO-reversed-cds33	5_4_VS_E1T_8.SORTED.bam	5_4_	E1T8	22	11.2821	120	86	140.333	51.6667	0.612827	2.32258	0.263856	0.263856	0.208771
9-3-NODE-1-length-46150-cov-162-112-cds49	195	9-3-NODE-1-length-46150-cov-162-112-cds49	9_3_VS_E1T8.sorted.bam	9_3_	E1T8	22	11.2821	120	86	140.333	51.6667	0.612827	2.32258	0.263856	0.263856	0.208771
1-7-NODE-1-length-46677-cov-96-6139-cds57	660	1-7-NODE-1-length-46677-cov-96-6139-cds57	1_7_VS_E1T9_sort.bam	1_7_	E1T9	13	1.9697	52	49	513.333	143.667	0.0954545	0.361949	0.263724	0.263724	0.208688
5-12-NODE-1-length-46404-cov-112-738-NUEVO-cds42	660	5-12-NODE-1-length-46404-cov-112-738-NUEVO-cds42	5_12_VS_E1_T9.SORTED.bam	5_12_	E1T9	13	1.9697	52	49	513.333	143.667	0.0954545	0.361949	0.263724	0.263724	0.208688
12-10-NODE-1-length-46677-cov-62-7638-cds60	660	12-10-NODE-1-length-46677-cov-62-7638-cds60	12_10_VS_E5T8.SORTED.bam	12_10_	E5T8	11	1.66667	51	48	513.333	143.667	0.0935065	0.354988	0.263407	0.263407	0.20849
2-17-NODE-1-length-46121-cov-121-892-reversed-cds28	696	2-17-NODE-1-length-46121-cov-121-892-reversed-cds28	2_17_VS_E1T_6.SORTED.bam	2_17_	E1T6	74	10.6322	648	500	516.667	176.333	0.967742	3.67486	0.263341	0.263341	0.208448
15-1-NODE-1-length-45931-cov-134-593-reversed-cds12	660	15-1-NODE-1-length-45931-cov-134-593-reversed-cds12	15_1_VS_E1T9.SORTED.bam	15_1_	E1T9	13	1.9697	52	49	513.667	143.333	0.0953926	0.362791	0.262941	0.262941	0.208197
9-3-NODE-1-length-46150-cov-162-112-cds57	660	9-3-NODE-1-length-46150-cov-162-112-cds57	9_3_VS_E1T_9.sorted.bam	9_3_	E1T9	13	1.9697	52	49	513.667	143.333	0.0953926	0.362791	0.262941	0.262941	0.208197
15-1-NODE-1-length-45931-cov-134-593-reversed-cds12	660	15-1-NODE-1-length-45931-cov-134-593-reversed-cds12	15_1_VS_E5T_8.SORTED.bam	15_1_	E5T8	11	1.66667	51	48	513.667	143.333	0.0934458	0.355814	0.262625	0.262625	0.208
2-17-NODE-1-length-46121-cov-121-892-reversed-cds22	660	2-17-NODE-1-length-46121-cov-121-892-reversed-cds22	2_17_VS_E5T_8.SORTED.bam	2_17_	E5T8	11	1.66667	51	48	513.667	143.333	0.0934458	0.355814	0.262625	0.262625	0.208
9-3-NODE-1-length-46150-cov-162-112-cds57	660	9-3-NODE-1-length-46150-cov-162-112-cds57	9_3_VS_E5T_8.sorted.bam	9_3_	E5T8	11	1.66667	51	48	513.667	143.333	0.0934458	0.355814	0.262625	0.262625	0.208
15-1-NODE-1-length-45931-cov-134-593-reversed-cds15	468	15-1-NODE-1-length-45931-cov-134-593-reversed-cds15	15_1_VS_E5T_6.SORTED.bam	15_1_	E5T6	15	3.20513	67	55	352.333	112.667	0.156102	0.594675	0.2625	0.2625	0.207921
1-7-NODE-1-length-46677-cov-96-6139-cds1	468	1-7-NODE-1-length-46677-cov-96-6139-cds1	1_7_VS_E5T6.sort.bam	1_7_	E5T6	15	3.20513	67	55	352.333	112.667	0.156102	0.594675	0.2625	0.2625	0.207921
2-17-NODE-1-length-46121-cov-121-892-reversed-cds25	468	2-17-NODE-1-length-46121-cov-121-892-reversed-cds25	2_17_VS_E5T_6.SORTED.bam	2_17_	E5T6	15	3.20513	67	55	352.333	112.667	0.156102	0.594675	0.2625	0.2625	0.207921
9-3-NODE-1-length-46150-cov-162-112-cds2	468	9-3-NODE-1-length-46150-cov-162-112-cds2	9_3_VS_E5T_6.sorted.bam	9_3_	E5T6	15	3.20513	67	55	352.333	112.667	0.156102	0.594675	0.2625	0.2625	0.207921
12-10-NODE-1-length-46677-cov-62-7638-cds62	393	12-10-NODE-1-length-46677-cov-62-7638-cds62	12_10_VS_E1T6.SORTED.bam	12_10_	E1T6	40	10.1781	370	307	296.333	93.6667	1.036	3.95018	0.262266	0.262266	0.207774
1-7-NODE-1-length-46677-cov-96-6139-cds51	1014	1-7-NODE-1-length-46677-cov-96-6139-cds51	1_7_VS_E1T_1_sort.bam	1_7_	E1T1	20	1.97239	100	84	770.667	240.333	0.108997	0.416089	0.261955	0.261955	0.207579
3-12-NODE-1-length-46379-cov-124-745-reversed-cds58	1014	3-12-NODE-1-length-46379-cov-124-745-reversed-cds58	3_12_VS_E1T1.SORTED.bam	3_12_	E1T1	40	3.94477	200	168	770.667	240.333	0.217993	0.832178	0.261955	0.261955	0.207579
15-1-NODE-1-length-45931-cov-134-593-reversed-cds18	696	15-1-NODE-1-length-45931-cov-134-593-reversed-cds18	15_1_VS_E1T9.SORTED.bam	15_1_	E1T9	54	7.75862	351	269	516.667	176.333	0.520645	1.99055	0.261559	0.261559	0.20733
12-10-NODE-1-length-46677-cov-62-7638-cds7	315	12-10-NODE-1-length-46677-cov-62-7638-cds7	12_10_VS_E5T8.SORTED.bam	12_10_	E5T8	42	13.3333	224	184	236.667	75.3333	0.777465	2.97345	0.261469	0.261469	0.207273
15-1-NODE-1-length-45931-cov-134-593-reversed-cds19	315	15-1-NODE-1-length-45931-cov-134-593-reversed-cds19	15_1_VS_E5T_8.SORTED.bam	15_1_	E5T8	42	13.3333	224	184	236.667	75.3333	0.777465	2.97345	0.261469	0.261469	0.207273
1-7-NODE-1-length-46677-cov-96-6139-cds5	315	1-7-NODE-1-length-46677-cov-96-6139-cds5	1_7_VS_E5T8_sort.bam	1_7_	E5T8	42	13.3333	224	184	236.667	75.3333	0.777465	2.97345	0.261469	0.261469	0.207273
2-17-NODE-1-length-46121-cov-121-892-reversed-cds29	315	2-17-NODE-1-length-46121-cov-121-892-reversed-cds29	2_17_VS_E5T_8.SORTED.bam	2_17_	E5T8	42	13.3333	224	184	236.667	75.3333	0.777465	2.97345	0.261469	0.261469	0.207273
3-12-NODE-1-length-46379-cov-124-745-reversed-cds12	315	3-12-NODE-1-length-46379-cov-124-745-reversed-cds12	3_12_VS_E5T_8.SORTED.bam	3_12_	E5T8	42	13.3333	224	184	236.667	75.3333	0.777465	2.97345	0.261469	0.261469	0.207273
5-4-NODE-1-length-46119-cov-180-895-NUEVO-reversed-cds49	315	5-4-NODE-1-length-46119-cov-180-895-NUEVO-reversed-cds49	5_4_VS_E5T_8.SORTED.bam	5_4_	E5T8	42	13.3333	224	184	236.667	75.3333	0.777465	2.97345	0.261469	0.261469	0.207273
5-12-NODE-1-length-46404-cov-112-738-NUEVO-cds21	1890	5-12-NODE-1-length-46404-cov-112-738-NUEVO-cds21	5_12_VS_E5_T11.SORTED.bam	5_12_	E5T11	132	6.98413	928	671	1386.33	500.667	0.484011	1.85353	0.261129	0.261129	0.20706
2-17-NODE-1-length-46121-cov-121-892-reversed-cds36	519	2-17-NODE-1-length-46121-cov-121-892-reversed-cds36	2_17_VS_E1T_11.SORTED.bam	2_17_	E1T11	60	11.5607	444	328	381.333	134.667	0.86014	3.29703	0.260883	0.260883	0.206905
12-10-NODE-1-length-46677-cov-62-7638-cds29	348	12-10-NODE-1-length-46677-cov-62-7638-cds29	12_10_VS_E511.SORTED.bam	12_10_	E5T11	38	10.9195	423	373	266.333	78.6667	1.4005	5.37712	0.260456	0.260456	0.206636
2-17-NODE-1-length-46121-cov-121-892-reversed-cds51	348	2-17-NODE-1-length-46121-cov-121-892-reversed-cds51	2_17_VS_E5T_11.SORTED.bam	2_17_	E5T11	38	10.9195	423	373	266.333	78.6667	1.4005	5.37712	0.260456	0.260456	0.206636
3-12-NODE-1-length-46379-cov-124-745-reversed-cds34	348	3-12-NODE-1-length-46379-cov-124-745-reversed-cds34	3_12_VS_E5T_11.SORTED.bam	3_12_	E5T11	38	10.9195	423	373	266.333	78.6667	1.4005	5.37712	0.260456	0.260456	0.206636
5-12-NODE-1-length-46404-cov-112-738-NUEVO-cds13	348	5-12-NODE-1-length-46404-cov-112-738-NUEVO-cds13	5_12_VS_E5_T11.SORTED.bam	5_12_	E5T11	38	10.9195	423	373	266.333	78.6667	1.4005	5.37712	0.260456	0.260456	0.206636
5-4-NODE-1-length-46119-cov-180-895-NUEVO-reversed-cds12	348	5-4-NODE-1-length-46119-cov-180-895-NUEVO-reversed-cds12	5_4_VS_E5T_11.SORTED.bam	5_4_	E5T11	38	10.9195	423	373	266.333	78.6667	1.4005	5.37712	0.260456	0.260456	0.206636
9-3-NODE-1-length-46150-cov-162-112-cds28	348	9-3-NODE-1-length-46150-cov-162-112-cds28	9_3_VS_E5T11.sorted.bam	9_3_	E5T11	38	10.9195	423	373	266.333	78.6667	1.4005	5.37712	0.260456	0.260456	0.206636
12-10-NODE-1-length-46677-cov-62-7638-cds50	237	12-10-NODE-1-length-46677-cov-62-7638-cds50	12_10_VS_E1T9.SORTED.bam	12_10_	E1T9	8	3.37553	24	21	180.333	53.6667	0.116451	0.447205	0.260397	0.260397	0.206599
1-7-NODE-1-length-46677-cov-96-6139-cds48	237	1-7-NODE-1-length-46677-cov-96-6139-cds48	1_7_VS_E1T9_sort.bam	1_7_	E1T9	8	3.37553	24	21	180.333	53.6667	0.116451	0.447205	0.260397	0.260397	0.206599
3-12-NODE-1-length-46379-cov-124-745-reversed-cds55	237	3-12-NODE-1-length-46379-cov-124-745-reversed-cds55	3_12_VS_E1T9.SORTED.bam	3_12_	E1T9	8	3.37553	24	21	180.333	53.6667	0.116451	0.447205	0.260397	0.260397	0.206599
12-10-NODE-1-length-46677-cov-62-7638-cds7	315	12-10-NODE-1-length-46677-cov-62-7638-cds7	12_10_VS_E1T8.SORTED.bam	12_10_	E1T8	57	18.0952	637	520	236.667	75.3333	2.19718	8.45575	0.259845	0.259845	0.206251
15-1-NODE-1-length-45931-cov-134-593-reversed-cds19	315	15-1-NODE-1-length-45931-cov-134-593-reversed-cds19	15_1_VS_E1T8.SORTED.bam	15_1_	E1T8	57	18.0952	637	520	236.667	75.3333	2.19718	8.45575	0.259845	0.259845	0.206251
1-7-NODE-1-length-46677-cov-96-6139-cds5	315	1-7-NODE-1-length-46677-cov-96-6139-cds5	1_7_VS_E1T8_sort.bam	1_7_	E1T8	57	18.0952	637	520	236.667	75.3333	2.19718	8.45575	0.259845	0.259845	0.206251
2-17-NODE-1-length-46121-cov-121-892-reversed-cds29	315	2-17-NODE-1-length-46121-cov-121-892-reversed-cds29	2_17_VS_E1T_8.SORTED.bam	2_17_	E1T8	57	18.0952	637	520	236.667	75.3333	2.19718	8.45575	0.259845	0.259845	0.206251
3-12-NODE-1-length-46379-cov-124-745-reversed-cds12	315	3-12-NODE-1-length-46379-cov-124-745-reversed-cds12	3_12_VS_E1T_8.SORTED.bam	3_12_	E1T8	57	18.0952	637	520	236.667	75.3333	2.19718	8.45575	0.259845	0.259845	0.206251
5-12-NODE-1-length-46404-cov-112-738-NUEVO-cds50	315	5-12-NODE-1-length-46404-cov-112-738-NUEVO-cds50	5_12_VS_E1T8.SORTED.bam	5_12_	E1T8	57	18.0952	637	520	236.667	75.3333	2.19718	8.45575	0.259845	0.259845	0.206251
5-4-NODE-1-length-46119-cov-180-895-NUEVO-reversed-cds49	315	5-4-NODE-1-length-46119-cov-180-895-NUEVO-reversed-cds49	5_4_VS_E1T_8.SORTED.bam	5_4_	E1T8	57	18.0952	637	520	236.667	75.3333	2.19718	8.45575	0.259845	0.259845	0.206251
9-3-NODE-1-length-46150-cov-162-112-cds6	315	9-3-NODE-1-length-46150-cov-162-112-cds6	9_3_VS_E1T8.sorted.bam	9_3_	E1T8	57	18.0952	637	520	236.667	75.3333	2.19718	8.45575	0.259845	0.259845	0.206251
15-1-NODE-1-length-45931-cov-134-593-reversed-cds49	1890	15-1-NODE-1-length-45931-cov-134-593-reversed-cds49	15_1_VS_E5T_11.SORTED.bam	15_1_	E5T11	177	9.36508	1364	970	1382.33	504.667	0.701712	2.70277	0.259627	0.259627	0.206114
5-12-NODE-1-length-46404-cov-112-738-NUEVO-cds41	336	5-12-NODE-1-length-46404-cov-112-738-NUEVO-cds41	5_12_VS_E5_T1.SORTED.bam	5_12_	E5T1	16	4.7619	64	46	244.667	88.3333	0.188011	0.724528	0.259494	0.259494	0.20603
[truncated: 2,915 more rows]

## Sheet: CDSs IN BOTH PONDS 
VIRUS	CDS	CDS_Length	Tested sample (pond__Time)	Times	Polymorphic_Sites	Perc_Poly	Count_Syn_Muts	Count_NonSyn_Muts	Non_Syn_Sites	Syn_Sites	pN	pS	pN/pS	pN/pS (with 0 and ∞)	pN + pS	pN/(pN + pS)
[truncated: 3,350 more rows]

[truncated: 1 more sheets: By CCDS]
