# Supplementary material for: Experimental evolution at ecological scales allows linking of viral genotypes to specific host strains
Source: ISME J. 2024 Nov 23;18(1):wrae208. doi: 10.1093/ismejo/wrae208 (PMC11631230; doi:10.1093/ismejo/wrae208)
Supplement: Dataset_S5_Host_range_of_the_Phoenicisaliniviruses_wrae208 [file dataset_s5_host_range_of_the_phoenicisaliniviruses_wrae208.xlsx]

## Sheet: Host range summary
	Strain/species	Number of strains	R/S
S. ruber strains from this work	M8	142	All sensitive
	No M8	54	All resistant
Other S. ruber strains	S. ruber (UZ03 and UZ08)	2	Sensitive
	The rest	57	Resistant
Other Salinibacter strains	S. pepae	18	Resistant
	S. altiplanensis	1	Resistant
Total assayed strains		274

## Sheet: Strains analyzed and results
Host strain	Species	Saltern	Year	Pond	Time	R/S	Reference	Observations
DM01	Salinibacter ruber	Es Trenc	2012	E6	one month	R	(Viver et al., 2019)
DM02	Salinibacter ruber	Es Trenc	2012	E6	one month	R	(Viver et al., 2019)
DM03	Salinibacter ruber	Es Trenc	2012	E6	one month	R	(Viver et al., 2019)
DM05	Salinibacter ruber	Es Trenc	2012	E6	one month	R	(Viver et al., 2019)
DM07	Salinibacter ruber	Es Trenc	2012	E6	one month	R	(Viver et al., 2019)
DM08	Salinibacter ruber	Es Trenc	2012	E6	one month	R	(Viver et al., 2019)
DM09	Salinibacter ruber	Es Trenc	2012	E6	one month	R	(Viver et al., 2019)
DM11	Salinibacter ruber	Es Trenc	2012	E6	one month	R	(Viver et al., 2019)
DM13	Salinibacter ruber	Es Trenc	2012	E6	one month	R	(Viver et al., 2019)
DM14	Salinibacter ruber	Es Trenc	2012	E6	one month	R	(Viver et al., 2019)
DM15	Salinibacter ruber	Es Trenc	2012	E6	one month	R	(Viver et al., 2019)
DM16	Salinibacter ruber	Es Trenc	2012	E6	one month	R	(Viver et al., 2019)
DM18	Salinibacter ruber	Es Trenc	2012	E6	one month	R	(Viver et al., 2019)
DM19	Salinibacter ruber	Es Trenc	2012	E6	one month	R	(Viver et al., 2019)
DZ01	Salinibacter ruber	Es Trenc	2012	E6	zero	R	(Viver et al., 2019)
DZ04	Salinibacter ruber	Es Trenc	2012	E6	zero	R	(Viver et al., 2019)
DZ05	Salinibacter ruber	Es Trenc	2012	E6	zero	R	(Viver et al., 2019)
DZ06	Salinibacter ruber	Es Trenc	2012	E6	zero	R	(Viver et al., 2019)
DZ07	Salinibacter ruber	Es Trenc	2012	E6	zero	R	(Viver et al., 2019)
DZ09	Salinibacter ruber	Es Trenc	2012	E6	zero	R	(Viver et al., 2019)
DZ10	Salinibacter ruber	Es Trenc	2012	E6	zero	R	(Viver et al., 2019)
DZ11	Salinibacter ruber	Es Trenc	2012	E6	zero	R	(Viver et al., 2019)
DZ12	Salinibacter ruber	Es Trenc	2012	E6	zero	R	(Viver et al., 2019)
UZ02	Salinibacter ruber	Es Trenc	2012	E4	zero	R	(Viver et al., 2019)
UZ03	Salinibacter ruber	Es Trenc	2012	E4	zero	S	(Viver et al., 2019)
UZ04	Salinibacter ruber	Es Trenc	2012	E4	zero	R	(Viver et al., 2019)
UZ05	Salinibacter ruber	Es Trenc	2012	E4	zero	R	(Viver et al., 2019)
UZ06	Salinibacter ruber	Es Trenc	2012	E4	zero	R	(Viver et al., 2019)
UZ08	Salinibacter ruber	Es Trenc	2012	E4	zero	S	(Viver et al., 2019)
UZ09	Salinibacter ruber	Es Trenc	2012	E4	zero	R	(Viver et al., 2019)
UZ11	Salinibacter ruber	Es Trenc	2012	E4	zero	R	(Viver et al., 2019)
UZ12	Salinibacter ruber	Es Trenc	2012	E4	zero	R	(Viver et al., 2019)
UZ14	Salinibacter ruber	Es Trenc	2012	E4	zero	R	(Viver et al., 2019)
CM05	Salinibacter ruber	Es Trenc	2012	E1	one month	R	(Viver et al., 2019)
CM06	Salinibacter ruber	Es Trenc	2012	E1	one month	R	(Viver et al., 2019)
CM08	Salinibacter ruber	Es Trenc	2012	E1	one month	R	(Viver et al., 2019)
CM09	Salinibacter ruber	Es Trenc	2012	E1	one month	R	(Viver et al., 2019)
CM11	Salinibacter ruber	Es Trenc	2012	E1	one month	R	(Viver et al., 2019)
CM04	Salinibacter pepae	Es Trenc	2012	E1	one month	R	(Viver et al., 2019) (Viver et al., 2023)
CZ16	Salinibacter pepae	Es Trenc	2012	E1	zero	R	(Viver et al., 2019) (Viver et al., 2023)
CZ17	Salinibacter pepae	Es Trenc	2012	E1	zero	R	(Viver et al., 2019) (Viver et al., 2023)
CZ26	Salinibacter pepae	Es Trenc	2012	E1	zero	R	(Viver et al., 2019) (Viver et al., 2023)
CZ33	Salinibacter pepae	Es Trenc	2012	E1	zero	R	(Viver et al., 2019) (Viver et al., 2023)
DZ03	Salinibacter pepae	Es Trenc	2012	E6	zero	R	(Viver et al., 2019) (Viver et al., 2023)
DZ04	Salinibacter pepae	Es Trenc	2012	E6	zero	R	(Viver et al., 2019) (Viver et al., 2023)
UM13	Salinibacter pepae	Es Trenc	2012	E4	one month	R	(Viver et al., 2019) (Viver et al., 2023)
UZ07	Salinibacter pepae	Es Trenc	2012	E4	zero	R	(Viver et al., 2019) (Viver et al., 2023)
ES-AV-25-49	Salinibacter pepae	S'Avall	2019			R	(Viver et al., 2023)
ES-AV-25-87	Salinibacter pepae	S'Avall	2019			R	(Viver et al., 2023)
ES-SP-12	Salinibacter pepae	Santa Pola	2019			R	(Viver et al., 2023)
ES-SP-73	Salinibacter pepae	Santa Pola	2019			R	(Viver et al., 2023)
ES-SP-87	Salinibacter pepae	Santa Pola	2019			R	(Viver et al., 2023)
US-CM-187	Salinibacter pepae	Utah	2019			R	(Viver et al., 2023)
US-CM-25	Salinibacter pepae	Utah	2019			R	(Viver et al., 2023)
US-CM-46	Salinibacter pepae	Utah	2019			R	(Viver et al., 2023)
US-CM88	Salinibacter pepae	Utah	2019			R	(Viver et al., 2023)
AN15	Salinibacter altiplanensis	Salar de Antofalla	2012			R	(Viver et al., 2018)
ES-CM-25-71	Salinibacter pepae	Es Trenc	2019			R	(Viver et al., 2023)
ES-CM-25-09	Salinibacter ruber	Es Trenc	2019			R	Unpublished
ES-CM-25-21	Salinibacter ruber	Es Trenc	2019			R	Unpublished
ES-CM-25-32	Salinibacter ruber	Es Trenc	2019			R	Unpublished
ES-CM-25-38	Salinibacter ruber	Es Trenc	2019			R	Unpublished
ES-CM-25-39	Salinibacter ruber	Es Trenc	2019			R	Unpublished
ES-CM-25-47	Salinibacter ruber	Es Trenc	2019			R	Unpublished
ES-CM-25-56	Salinibacter ruber	Es Trenc	2019			R	Unpublished
ES-CM-25-64	Salinibacter ruber	Es Trenc	2019			R	Unpublished
ES-CM-25-12	Salinibacter ruber	Es Trenc	2019			R	Unpublished
ES-CM-25-58	Salinibacter ruber	Es Trenc	2019			R	Unpublished
ES-CM-25-61	Salinibacter ruber	Es Trenc	2019			R	Unpublished
ES-CM-25-65	Salinibacter ruber	Es Trenc	2019			R	Unpublished
M1	Salinibacter ruber	Es Trenc	1999			R	(Antón et al., 2002)
M31	Salinibacter ruber	Es Trenc	1999			R	(Antón et al., 2002)	Type strain
P13	Salinibacter ruber	Santa Pola	1999			R	(Antón et al., 2002)
P18	Salinibacter ruber	Santa Pola	1999			R	(Antón et al., 2002)
M8	Salinibacter ruber	Es Trenc	1999			S	(Antón et al., 2002)
SP38	Salinibacter ruber	Santa Pola	2006			R	(Antón et al., 2013)
SP73	Salinibacter ruber	Santa Pola	2006			R	(Antón et al., 2013)
RM158	Salinibacter ruber	Es Trenc	2009			R	(Antón et al., 2013)
E5_1_2 (M8 strain)	Salinibacter ruber	Es Trenc	2014	E5 (M8 pond)	3 h	S	This work
E5_1_8 (M8 strain)	Salinibacter ruber	Es Trenc	2014	E5 (M8 pond)	3 h	S	This work
E5_1_13 (M8 strain)	Salinibacter ruber	Es Trenc	2014	E5 (M8 pond)	3 h	S	This work
E5_1_15 (M8 strain)	Salinibacter ruber	Es Trenc	2014	E5 (M8 pond)	3 h	S	This work
E5_1_16 (M8 strain)	Salinibacter ruber	Es Trenc	2014	E5 (M8 pond)	3 h	S	This work
E5_1_19 (M8 strain)	Salinibacter ruber	Es Trenc	2014	E5 (M8 pond)	3 h	S	This work
E5_1_20 (M8 strain)	Salinibacter ruber	Es Trenc	2014	E5 (M8 pond)	3 h	S	This work
E5_1_25 (M8 strain)	Salinibacter ruber	Es Trenc	2014	E5 (M8 pond)	3 h	S	This work
E5_1_26 (M8 strain)	Salinibacter ruber	Es Trenc	2014	E5 (M8 pond)	3 h	S	This work
E5_1_27 (M8 strain)	Salinibacter ruber	Es Trenc	2014	E5 (M8 pond)	3 h	S	This work
E5_1_36 (M8 strain)	Salinibacter ruber	Es Trenc	2014	E5 (M8 pond)	3 h	S	This work
E5_1_37 (M8 strain)	Salinibacter ruber	Es Trenc	2014	E5 (M8 pond)	3 h	S	This work
E5_1_38 (M8 strain)	Salinibacter ruber	Es Trenc	2014	E5 (M8 pond)	3 h	S	This work
E5_1_39 (M8 strain)	Salinibacter ruber	Es Trenc	2014	E5 (M8 pond)	3 h	S	This work
E5_1_40 (M8 strain)	Salinibacter ruber	Es Trenc	2014	E5 (M8 pond)	3 h	S	This work
E5_1_41 (M8 strain)	Salinibacter ruber	Es Trenc	2014	E5 (M8 pond)	3 h	S	This work
E5_1_42 (M8 strain)	Salinibacter ruber	Es Trenc	2014	E5 (M8 pond)	3 h	S	This work
E5_1_43 (M8 strain)	Salinibacter ruber	Es Trenc	2014	E5 (M8 pond)	3 h	S	This work
E5_1_46 (M8 strain)	Salinibacter ruber	Es Trenc	2014	E5 (M8 pond)	3 h	S	This work
E5_1_48 (M8 strain)	Salinibacter ruber	Es Trenc	2014	E5 (M8 pond)	3 h	S	This work
E5_1_14	Salinibacter ruber	Es Trenc	2014	E5 (M8 pond)	3 h	R	This work
E5_1_22	Salinibacter ruber	Es Trenc	2014	E5 (M8 pond)	3 h	R	This work
E5_2_18 (M8 strain)	Salinibacter ruber	Es Trenc	2014	E5 (M8 pond)	6 h	S	This work
E5_2_27 (M8 strain)	Salinibacter ruber	Es Trenc	2014	E5 (M8 pond)	6 h	S	This work
E5_2_38 (M8 strain)	Salinibacter ruber	Es Trenc	2014	E5 (M8 pond)	6 h	S	This work
E5_2_77 (M8 strain)	Salinibacter ruber	Es Trenc	2014	E5 (M8 pond)	6 h	S	This work
E5_2_39	Salinibacter ruber	Es Trenc	2014	E5 (M8 pond)	6 h	R	This work
E5_4_2 (M8 strain)	Salinibacter ruber	Es Trenc	2014	E5 (M8 pond)	28 h	S	This work
E5_4_6 (M8 strain)	Salinibacter ruber	Es Trenc	2014	E5 (M8 pond)	28 h	S	This work
E5_4_8 (M8 strain)	Salinibacter ruber	Es Trenc	2014	E5 (M8 pond)	28 h	S	This work
E5_4_10 (M8 strain)	Salinibacter ruber	Es Trenc	2014	E5 (M8 pond)	28 h	S	This work
E5_4_17 (M8 strain)	Salinibacter ruber	Es Trenc	2014	E5 (M8 pond)	28 h	S	This work
E5_4_19 (M8 strain)	Salinibacter ruber	Es Trenc	2014	E5 (M8 pond)	28 h	S	This work
E5_4_24 (M8 strain)	Salinibacter ruber	Es Trenc	2014	E5 (M8 pond)	28 h	S	This work
E5_4_26 (M8 strain)	Salinibacter ruber	Es Trenc	2014	E5 (M8 pond)	28 h	S	This work
E5_4_28 (M8 strain)	Salinibacter ruber	Es Trenc	2014	E5 (M8 pond)	28 h	S	This work
E5_4_29 (M8 strain)	Salinibacter ruber	Es Trenc	2014	E5 (M8 pond)	28 h	S	This work
E5_4_30 (M8 strain)	Salinibacter ruber	Es Trenc	2014	E5 (M8 pond)	28 h	S	This work
E5_4_38 (M8 strain)	Salinibacter ruber	Es Trenc	2014	E5 (M8 pond)	28 h	S	This work
E5_4_44 (M8 strain)	Salinibacter ruber	Es Trenc	2014	E5 (M8 pond)	28 h	S	This work
E5_4_49 (M8 strain)	Salinibacter ruber	Es Trenc	2014	E5 (M8 pond)	28 h	S	This work
E5_4_50 (M8 strain)	Salinibacter ruber	Es Trenc	2014	E5 (M8 pond)	28 h	S	This work
E5_4_52 (M8 strain)	Salinibacter ruber	Es Trenc	2014	E5 (M8 pond)	28 h	S	This work
E5_4_58 (M8 strain)	Salinibacter ruber	Es Trenc	2014	E5 (M8 pond)	28 h	S	This work
E5_4_60 (M8 strain)	Salinibacter ruber	Es Trenc	2014	E5 (M8 pond)	28 h	S	This work
E5_4_63 (M8 strain)	Salinibacter ruber	Es Trenc	2014	E5 (M8 pond)	28 h	S	This work
E5_4_66 (M8 strain)	Salinibacter ruber	Es Trenc	2014	E5 (M8 pond)	28 h	S	This work
E5_4_68 (M8 strain)	Salinibacter ruber	Es Trenc	2014	E5 (M8 pond)	28 h	S	This work
E5_4_71 (M8 strain)	Salinibacter ruber	Es Trenc	2014	E5 (M8 pond)	28 h	S	This work
E5_4_72 (M8 strain)	Salinibacter ruber	Es Trenc	2014	E5 (M8 pond)	28 h	S	This work
E5_4_74 (M8 strain)	Salinibacter ruber	Es Trenc	2014	E5 (M8 pond)	28 h	S	This work
E5_4_75 (M8 strain)	Salinibacter ruber	Es Trenc	2014	E5 (M8 pond)	28 h	S	This work
E5_4_54	Salinibacter ruber	Es Trenc	2014	E5 (M8 pond)	28 h	R	This work
E5_4_61	Salinibacter ruber	Es Trenc	2014	E5 (M8 pond)	28 h	R	This work
E5_4_15	Salinibacter ruber	Es Trenc	2014	E5 (M8 pond)	28 h	R	This work
E5_4_37	Salinibacter ruber	Es Trenc	2014	E5 (M8 pond)	28 h	R	This work
E5_4_65	Salinibacter ruber	Es Trenc	2014	E5 (M8 pond)	28 h	R	This work
E5_4_78	Salinibacter ruber	Es Trenc	2014	E5 (M8 pond)	28 h	R	This work
E5_4_34	Salinibacter ruber	Es Trenc	2014	E5 (M8 pond)	28 h	R	This work
E5_4_48	Salinibacter ruber	Es Trenc	2014	E5 (M8 pond)	28 h	R	This work
E5_4_79	Salinibacter ruber	Es Trenc	2014	E5 (M8 pond)	28 h	R	This work
E5_7_3 (M8 strain)	Salinibacter ruber	Es Trenc	2014	E5 (M8 pond)	120 h	S	This work
E5_7_4 (M8 strain)	Salinibacter ruber	Es Trenc	2014	E5 (M8 pond)	120 h	S	This work
E5_7_5 (M8 strain)	Salinibacter ruber	Es Trenc	2014	E5 (M8 pond)	120 h	S	This work
E5_7_8 (M8 strain)	Salinibacter ruber	Es Trenc	2014	E5 (M8 pond)	120 h	S	This work
E5_7_13 (M8 strain)	Salinibacter ruber	Es Trenc	2014	E5 (M8 pond)	120 h	S	This work
E5_7_14 (M8 strain)	Salinibacter ruber	Es Trenc	2014	E5 (M8 pond)	120 h	S	This work
E5_7_15 (M8 strain)	Salinibacter ruber	Es Trenc	2014	E5 (M8 pond)	120 h	S	This work
E5_7_18 (M8 strain)	Salinibacter ruber	Es Trenc	2014	E5 (M8 pond)	120 h	S	This work
E5_7_22 (M8 strain)	Salinibacter ruber	Es Trenc	2014	E5 (M8 pond)	120 h	S	This work
E5_7_24 (M8 strain)	Salinibacter ruber	Es Trenc	2014	E5 (M8 pond)	120 h	S	This work
E5_7_25 (M8 strain)	Salinibacter ruber	Es Trenc	2014	E5 (M8 pond)	120 h	S	This work
E5_7_26 (M8 strain)	Salinibacter ruber	Es Trenc	2014	E5 (M8 pond)	120 h	S	This work
E5_7_30 (M8 strain)	Salinibacter ruber	Es Trenc	2014	E5 (M8 pond)	120 h	S	This work
E5_7_32 (M8 strain)	Salinibacter ruber	Es Trenc	2014	E5 (M8 pond)	120 h	S	This work
E5_7_35 (M8 strain)	Salinibacter ruber	Es Trenc	2014	E5 (M8 pond)	120 h	S	This work
E5_7_37 (M8 strain)	Salinibacter ruber	Es Trenc	2014	E5 (M8 pond)	120 h	S	This work
E5_7_45 (M8 strain)	Salinibacter ruber	Es Trenc	2014	E5 (M8 pond)	120 h	S	This work
E5_7_47 (M8 strain)	Salinibacter ruber	Es Trenc	2014	E5 (M8 pond)	120 h	S	This work
E5_7_53 (M8 strain)	Salinibacter ruber	Es Trenc	2014	E5 (M8 pond)	120 h	S	This work
E5_7_58 (M8 strain)	Salinibacter ruber	Es Trenc	2014	E5 (M8 pond)	120 h	S	This work
E5_7_59 (M8 strain)	Salinibacter ruber	Es Trenc	2014	E5 (M8 pond)	120 h	S	This work
E5_7_60 (M8 strain)	Salinibacter ruber	Es Trenc	2014	E5 (M8 pond)	120 h	S	This work
E5_7_64 (M8 strain)	Salinibacter ruber	Es Trenc	2014	E5 (M8 pond)	120 h	S	This work
E5_7_67 (M8 strain)	Salinibacter ruber	Es Trenc	2014	E5 (M8 pond)	120 h	S	This work
E5_7_68 (M8 strain)	Salinibacter ruber	Es Trenc	2014	E5 (M8 pond)	120 h	S	This work
E5_7_71 (M8 strain)	Salinibacter ruber	Es Trenc	2014	E5 (M8 pond)	120 h	S	This work
E5_7_73 (M8 strain)	Salinibacter ruber	Es Trenc	2014	E5 (M8 pond)	120 h	S	This work
E5_7_74 (M8 strain)	Salinibacter ruber	Es Trenc	2014	E5 (M8 pond)	120 h	S	This work
E5_7_75 (M8 strain)	Salinibacter ruber	Es Trenc	2014	E5 (M8 pond)	120 h	S	This work
E5_7_77 (M8 strain)	Salinibacter ruber	Es Trenc	2014	E5 (M8 pond)	120 h	S	This work
E5_7_78 (M8 strain)	Salinibacter ruber	Es Trenc	2014	E5 (M8 pond)	120 h	S	This work
E5_7_79 (M8 strain)	Salinibacter ruber	Es Trenc	2014	E5 (M8 pond)	120 h	S	This work
E5_7_80 (M8 strain)	Salinibacter ruber	Es Trenc	2014	E5 (M8 pond)	120 h	S	This work
E5_7_36	Salinibacter ruber	Es Trenc	2014	E5 (M8 pond)	120 h	R	This work
E5_7_38	Salinibacter ruber	Es Trenc	2014	E5 (M8 pond)	120 h	R	This work
E5_7_6	Salinibacter ruber	Es Trenc	2014	E5 (M8 pond)	120 h	R	This work
E5_7_40	Salinibacter ruber	Es Trenc	2014	E5 (M8 pond)	120 h	R	This work
E5_7_28	Salinibacter ruber	Es Trenc	2014	E5 (M8 pond)	120 h	R	This work
E5_7_23	Salinibacter ruber	Es Trenc	2014	E5 (M8 pond)	120 h	R	This work
E5_7_31	Salinibacter ruber	Es Trenc	2014	E5 (M8 pond)	120 h	R	This work
E5_7_46	Salinibacter ruber	Es Trenc	2014	E5 (M8 pond)	120 h	R	This work
E5_7_54	Salinibacter ruber	Es Trenc	2014	E5 (M8 pond)	120 h	R	This work
E5_7_61	Salinibacter ruber	Es Trenc	2014	E5 (M8 pond)	120 h	R	This work
E5_7_63	Salinibacter ruber	Es Trenc	2014	E5 (M8 pond)	120 h	R	This work
E5_7_69	Salinibacter ruber	Es Trenc	2014	E5 (M8 pond)	120 h	R	This work
E5_7_72	Salinibacter ruber	Es Trenc	2014	E5 (M8 pond)	120 h	R	This work
E5_7_76	Salinibacter ruber	Es Trenc	2014	E5 (M8 pond)	120 h	R	This work
E5_8_1 (M8 strain)	Salinibacter ruber	Es Trenc	2014	E5 (M8 pond)	168 h	S	This work
E5_8_5 (M8 strain)	Salinibacter ruber	Es Trenc	2014	E5 (M8 pond)	168 h	S	This work
E5_8_11 (M8 strain)	Salinibacter ruber	Es Trenc	2014	E5 (M8 pond)	168 h	S	This work
E5_8_15 (M8 strain)	Salinibacter ruber	Es Trenc	2014	E5 (M8 pond)	168 h	S	This work
E5_8_21 (M8 strain)	Salinibacter ruber	Es Trenc	2014	E5 (M8 pond)	168 h	S	This work
E5_8_23 (M8 strain)	Salinibacter ruber	Es Trenc	2014	E5 (M8 pond)	168 h	S	This work
E5_8_28 (M8 strain)	Salinibacter ruber	Es Trenc	2014	E5 (M8 pond)	168 h	S	This work
E5_8_30 (M8 strain)	Salinibacter ruber	Es Trenc	2014	E5 (M8 pond)	168 h	S	This work
E5_8_31 (M8 strain)	Salinibacter ruber	Es Trenc	2014	E5 (M8 pond)	168 h	S	This work
E5_8_33 (M8 strain)	Salinibacter ruber	Es Trenc	2014	E5 (M8 pond)	168 h	S	This work
E5_8_39 (M8 strain)	Salinibacter ruber	Es Trenc	2014	E5 (M8 pond)	168 h	S	This work
E5_8_40 (M8 strain)	Salinibacter ruber	Es Trenc	2014	E5 (M8 pond)	168 h	S	This work
E5_8_41 (M8 strain)	Salinibacter ruber	Es Trenc	2014	E5 (M8 pond)	168 h	S	This work
E5_8_42 (M8 strain)	Salinibacter ruber	Es Trenc	2014	E5 (M8 pond)	168 h	S	This work
E5_8_46 (M8 strain)	Salinibacter ruber	Es Trenc	2014	E5 (M8 pond)	168 h	S	This work
E5_8_47 (M8 strain)	Salinibacter ruber	Es Trenc	2014	E5 (M8 pond)	168 h	S	This work
E5_8_49 (M8 strain)	Salinibacter ruber	Es Trenc	2014	E5 (M8 pond)	168 h	S	This work
E5_8_60 (M8 strain)	Salinibacter ruber	Es Trenc	2014	E5 (M8 pond)	168 h	S	This work
E5_8_61 (M8 strain)	Salinibacter ruber	Es Trenc	2014	E5 (M8 pond)	168 h	S	This work
E5_8_70 (M8 strain)	Salinibacter ruber	Es Trenc	2014	E5 (M8 pond)	168 h	S	This work
E5_8_74 (M8 strain)	Salinibacter ruber	Es Trenc	2014	E5 (M8 pond)	168 h	S	This work
E5_8_75 (M8 strain)	Salinibacter ruber	Es Trenc	2014	E5 (M8 pond)	168 h	S	This work
E5_8_76 (M8 strain)	Salinibacter ruber	Es Trenc	2014	E5 (M8 pond)	168 h	S	This work
E5_8_78 (M8 strain)	Salinibacter ruber	Es Trenc	2014	E5 (M8 pond)	168 h	S	This work
E5_8_79 (M8 strain)	Salinibacter ruber	Es Trenc	2014	E5 (M8 pond)	168 h	S	This work
E5_8_20	Salinibacter ruber	Es Trenc	2014	E5 (M8 pond)	168 h	R	This work
E5_8_25	Salinibacter ruber	Es Trenc	2014	E5 (M8 pond)	168 h	R	This work
E5_8_9	Salinibacter ruber	Es Trenc	2014	E5 (M8 pond)	168 h	R	This work
E5_8_44	Salinibacter ruber	Es Trenc	2014	E5 (M8 pond)	168 h	R	This work
E5_8_48	Salinibacter ruber	Es Trenc	2014	E5 (M8 pond)	168 h	R	This work
E5_8_57	Salinibacter ruber	Es Trenc	2014	E5 (M8 pond)	168 h	R	This work
E5_8_59	Salinibacter ruber	Es Trenc	2014	E5 (M8 pond)	168 h	R	This work
E5_8_63	Salinibacter ruber	Es Trenc	2014	E5 (M8 pond)	168 h	R	This work
E5_9_1 (M8 strain)	Salinibacter ruber	Es Trenc	2014	E5 (M8 pond)	336 h	S	This work
E5_9_2 (M8 strain)	Salinibacter ruber	Es Trenc	2014	E5 (M8 pond)	336 h	S	This work
E5_9_5 (M8 strain)	Salinibacter ruber	Es Trenc	2014	E5 (M8 pond)	336 h	S	This work
E5_9_6 (M8 strain)	Salinibacter ruber	Es Trenc	2014	E5 (M8 pond)	336 h	S	This work
E5_9_15 (M8 strain)	Salinibacter ruber	Es Trenc	2014	E5 (M8 pond)	336 h	S	This work
E5_9_17 (M8 strain)	Salinibacter ruber	Es Trenc	2014	E5 (M8 pond)	336 h	S	This work
E5_9_20 (M8 strain)	Salinibacter ruber	Es Trenc	2014	E5 (M8 pond)	336 h	S	This work
E5_9_40 (M8 strain)	Salinibacter ruber	Es Trenc	2014	E5 (M8 pond)	336 h	S	This work
E5_9_41 (M8 strain)	Salinibacter ruber	Es Trenc	2014	E5 (M8 pond)	336 h	S	This work
E5_9_43 (M8 strain)	Salinibacter ruber	Es Trenc	2014	E5 (M8 pond)	336 h	S	This work
E5_9_48 (M8 strain)	Salinibacter ruber	Es Trenc	2014	E5 (M8 pond)	336 h	S	This work
E5_9_52 (M8 strain)	Salinibacter ruber	Es Trenc	2014	E5 (M8 pond)	336 h	S	This work
E5_9_59 (M8 strain)	Salinibacter ruber	Es Trenc	2014	E5 (M8 pond)	336 h	S	This work
E5_9_61 (M8 strain)	Salinibacter ruber	Es Trenc	2014	E5 (M8 pond)	336 h	S	This work
E5_9_70 (M8 strain)	Salinibacter ruber	Es Trenc	2014	E5 (M8 pond)	336 h	S	This work
E5_9_77 (M8 strain)	Salinibacter ruber	Es Trenc	2014	E5 (M8 pond)	336 h	S	This work
E5_9_80 (M8 strain)	Salinibacter ruber	Es Trenc	2014	E5 (M8 pond)	336 h	S	This work
E5_9_11	Salinibacter ruber	Es Trenc	2014	E5 (M8 pond)	336 h	R	This work
E5_9_12	Salinibacter ruber	Es Trenc	2014	E5 (M8 pond)	336 h	R	This work
E5_9_32	Salinibacter ruber	Es Trenc	2014	E5 (M8 pond)	336 h	R	This work
E5_9_29	Salinibacter ruber	Es Trenc	2014	E5 (M8 pond)	336 h	R	This work
E5_9_37	Salinibacter ruber	Es Trenc	2014	E5 (M8 pond)	336 h	R	This work
E5_9_55	Salinibacter ruber	Es Trenc	2014	E5 (M8 pond)	336 h	R	This work
E5_9_68	Salinibacter ruber	Es Trenc	2014	E5 (M8 pond)	336 h	R	This work
E5_9_79	Salinibacter ruber	Es Trenc	2014	E5 (M8 pond)	336 h	R	This work
E5_10_3 (M8 strain)	Salinibacter ruber	Es Trenc	2014	E5 (M8 pond)	672 h	S	This work
E5_10_6 (M8 strain)	Salinibacter ruber	Es Trenc	2014	E5 (M8 pond)	672 h	S	This work
E5_10_9 (M8 strain)	Salinibacter ruber	Es Trenc	2014	E5 (M8 pond)	672 h	S	This work
E5_10_12 (M8 strain)	Salinibacter ruber	Es Trenc	2014	E5 (M8 pond)	672 h	S	This work
E5_10_15 (M8 strain)	Salinibacter ruber	Es Trenc	2014	E5 (M8 pond)	672 h	S	This work
E5_10_17 (M8 strain)	Salinibacter ruber	Es Trenc	2014	E5 (M8 pond)	672 h	S	This work
E5_10_20 (M8 strain)	Salinibacter ruber	Es Trenc	2014	E5 (M8 pond)	672 h	S	This work
E5_10_21 (M8 strain)	Salinibacter ruber	Es Trenc	2014	E5 (M8 pond)	672 h	S	This work
E5_10_26 (M8 strain)	Salinibacter ruber	Es Trenc	2014	E5 (M8 pond)	672 h	S	This work
E5_10_27 (M8 strain)	Salinibacter ruber	Es Trenc	2014	E5 (M8 pond)	672 h	S	This work
E5_10_29 (M8 strain)	Salinibacter ruber	Es Trenc	2014	E5 (M8 pond)	672 h	S	This work
E5_10_35 (M8 strain)	Salinibacter ruber	Es Trenc	2014	E5 (M8 pond)	672 h	S	This work
E5_10_39 (M8 strain)	Salinibacter ruber	Es Trenc	2014	E5 (M8 pond)	672 h	S	This work
E5_10_45 (M8 strain)	Salinibacter ruber	Es Trenc	2014	E5 (M8 pond)	672 h	S	This work
E5_10_47 (M8 strain)	Salinibacter ruber	Es Trenc	2014	E5 (M8 pond)	672 h	S	This work
E5_10_51 (M8 strain)	Salinibacter ruber	Es Trenc	2014	E5 (M8 pond)	672 h	S	This work
E5_10_63 (M8 strain)	Salinibacter ruber	Es Trenc	2014	E5 (M8 pond)	672 h	S	This work
E5_10_66 (M8 strain)	Salinibacter ruber	Es Trenc	2014	E5 (M8 pond)	672 h	S	This work
E5_10_44	Salinibacter ruber	Es Trenc	2014	E5 (M8 pond)	672 h	R	This work
E5_10_55	Salinibacter ruber	Es Trenc	2014	E5 (M8 pond)	672 h	R	This work
E5_10_24	Salinibacter ruber	Es Trenc	2014	E5 (M8 pond)	672 h	R	This work
E5_10_16	Salinibacter ruber	Es Trenc	2014	E5 (M8 pond)	672 h	R	This work
E5_10_36	Salinibacter ruber	Es Trenc	2014	E5 (M8 pond)	672 h	R	This work
E5_10_57	Salinibacter ruber	Es Trenc	2014	E5 (M8 pond)	672 h	R	This work
E5_10_61	Salinibacter ruber	Es Trenc	2014	E5 (M8 pond)	672 h	R	This work
E5_10_50	Salinibacter ruber	Es Trenc	2014	E5 (M8 pond)	672 h	R	This work
E5_10_60	Salinibacter ruber	Es Trenc	2014	E5 (M8 pond)	672 h	R	This work
E5_10_34	Salinibacter ruber	Es Trenc	2014	E5 (M8 pond)	672 h	R	This work
E5_10_43	Salinibacter ruber	Es Trenc	2014	E5 (M8 pond)	672 h	R	This work
E5_10_32	Salinibacter ruber	Es Trenc	2014	E5 (M8 pond)	672 h	R	This work
Salinibacter spp. strains used for the host range analysis. R/S refers to host resistance (R) or sensitivity (S) to the 10 Phoenicivisalinivirus representatives, except for UZ03 and UZ08 strains, which were only sensitive to P. balearicum isolate.
