# Supplementary material for: Experimental evolution at ecological scales allows linking of viral genotypes to specific host strains
Source: ISME J. 2024 Nov 23;18(1):wrae208. doi: 10.1093/ismejo/wrae208 (PMC11631230; doi:10.1093/ismejo/wrae208)
Supplement: Dataset_S6_Recruitments_of_Sal_ruber_strains_wrae208 [file dataset_s6_recruitments_of_sal_ruber_strains_wrae208.xlsx]

## Sheet: Reads recruited by strains 
READS RECRUITED BY EACH STRAIN GENOME IN EACH METAGENOME (POND/TIME)
Pond	Time (hours)	Total Metagenomic Reads	Number of reads mapping at > 95%	Number of reads mapping at 100%	% Metagenomic reads at > 95%	% Metagenomic reads at 100%	Proportion of metagenomic reads associated to sequenced genomes
Control	0	337212	42087	28301	12.4809	8.39264	67.244
Control	24	462418	59902	39939	12.9541	8.63699	66.6739
Control	48	538834	70536	47503	13.0905	8.81589	67.3458
Control	72	528714	61017	40554	11.5406	7.67031	66.4634
Control	120	596288	71091	46805	11.9223	7.84939	65.8382
Control	168	1001314	107452	70197	10.7311	7.01049	65.3287
Control	336	784490	66849	43489	8.52133	5.5436	65.0556
Control	672	1142384	92200	58020	8.07084	5.07885	62.9284
Pond	Time (hours)	Total Metagenomic Reads	Number of reads mapping at > 95%	Number of reads mapping at 100%	% Metagenomic reads at > 95%	% Metagenomic reads at 100%	Proportion of metagenomic reads associated to sequenced genomes
M8	0	497912	48290	31887	9.6985	6.40414	66.0323
M8	4	1047172	552236	468686	52.7359	44.7573	84.8706
M8	7	1034738	430531	350289	41.6077	33.8529	81.3621
M8	10	796758	336356	284701	42.2156	35.7324	84.6428
M8	24	385308	127593	107290	33.1145	27.8453	84.0877
M8	36	296406	101317	85889	34.1818	28.9768	84.7725
M8	48	325774	114727	93989	35.2167	28.851	81.924
M8	72	462270	134292	109288	29.0506	23.6416	81.3809
M8	168	391382	79935	63652	20.4238	16.2634	79.6297
M8	169	38122522	6749169	5916654	17.7039	15.5201	87.6649
M8	336	27210110	3515586	3003993	12.9201	11.04	85.4479
M8	672	1704860	4542	1987	0.266415	0.116549	43.7472

## Sheet: Strain relative abundance
NORMALIZED ABUNDANCE OF EACH STRAIN GENOME IN THE ANALYZED METAGENOMES
Pond	Time (hours)	M8	CM02	CM05	CM06	CM07	CM08	CM09	CM10	CM11	CM12	CZ01	CZ02	CZ03	CZ04	CZ05	CZ06	CZ09	CZ10	CZ11	CZ13	CZ14	CZ15	CZ18	CZ19	CZ20	CZ22	CZ27	CZ29	CZ30	CZ31	CZ32	CZ34	CZ35	CZ36	CZ37	DD02	DD03	DD05	DD07	DM01	DM02	DM03	DM04	DM05	DM06	DM07	DM08	DM09
Control	0	1.99044	1.47741	2.18735	2.21938	2.11499	1.79561	2.09305	2.12952	1.2974	2.07318	1.21941	1.21882	1.74875	2.0886	1.951	1.21911	1.21971	1.21882	1.21852	2.16214	1.21793	1.21852	1.21911	1.21941	1.18946	1.69181	1.07885	1.94922	1.76447	2.13693	2.09482	1.21704	1.59662	1.8051	1.36057	1.14676	1.32261	2.00171	1.1687	2.02691	1.91927	1.94596	2.14939	1.41602	2.13812	1.212	1.13845	1.74074
Control	24	2.06177	1.55509	2.27219	2.34398	2.23477	1.84292	2.20926	2.23542	1.34662	2.18374	1.27915	1.27828	1.84292	2.23326	2.00273	1.2785	1.27871	1.27871	1.27806	2.27565	1.2785	1.27806	1.27893	1.27915	1.25147	1.77891	1.07716	2.02436	1.81848	2.22656	2.22396	1.26617	1.63878	1.88466	1.39117	1.14464	1.36067	2.0635	1.16453	2.11475	1.97116	2.07994	2.26073	1.44436	2.25359	1.24822	1.20216	1.77848
Control	48	2.08079	1.56059	2.3137	2.34803	2.25784	1.87442	2.2029	2.31927	1.33696	2.21719	1.33882	1.33845	1.84528	2.24559	2.00284	1.33919	1.33919	1.33882	1.33863	2.27677	1.33863	1.33863	1.33919	1.33882	1.30504	1.77235	1.11945	2.05221	1.83062	2.27176	2.20643	1.27665	1.68568	1.90226	1.43402	1.20631	1.39783	2.10566	1.22171	2.17451	1.98391	2.0999	2.30386	1.4678	2.28753	1.28481	1.24974	1.83062
Control	72	1.88968	1.32208	2.02113	2.06501	1.91483	1.70413	1.84391	1.95342	1.19195	1.93602	1.18817	1.1876	1.54942	1.8405	1.66423	1.18798	1.18741	1.18798	1.18703	1.90178	1.18779	1.18798	1.18741	1.18741	1.16225	1.50686	0.973116	1.71813	1.53826	1.93413	1.82991	1.0936	1.44861	1.55717	1.23961	1.02135	1.28765	1.77828	1.03553	1.8354	1.97498	1.75899	2.03191	1.22807	1.95304	1.1284	1.12556	1.5793
Control	120	1.87275	1.41744	2.06008	2.07534	1.98327	1.67587	1.96097	2.06058	1.18953	1.9982	1.13318	1.13284	1.70253	1.99501	1.81909	1.13318	1.13284	1.13267	1.13284	2.03526	1.13267	1.13284	1.13301	1.13284	1.10852	1.63545	0.98174	1.81808	1.6331	2.05756	1.98411	1.15867	1.52292	1.70823	1.28076	1.07415	1.20931	1.88416	1.09461	1.90965	1.80014	1.84089	2.06578	1.31547	2.0579	1.12446	1.07599	1.62505
Control	168	1.68299	1.28112	1.85966	1.88782	1.80713	1.48974	1.79384	1.86395	1.07788	1.77657	1.03115	1.03105	1.49883	1.8241	1.61638	1.03144	1.03164	1.03134	1.03164	1.85816	1.03105	1.03134	1.03164	1.03144	1.00927	1.45329	0.87485	1.65592	1.45419	1.84528	1.80253	1.04652	1.35122	1.53528	1.15868	0.934172	1.10135	1.68529	0.949153	1.74381	1.54747	1.69707	1.84997	1.17116	1.84538	1.00897	0.980112	1.4459
Control	336	1.32749	0.989688	1.45266	1.496	1.41429	1.1902	1.39976	1.45776	0.867443	1.40652	0.845135	0.844625	1.15285	1.38778	1.26617	0.845008	0.844625	0.84488	0.844625	1.44285	0.844498	0.844753	0.844753	0.844753	0.826524	1.1243	0.71231	1.29587	1.16254	1.44412	1.386	0.824485	1.08899	1.19007	0.921108	0.764063	0.891407	1.33513	0.776555	1.36063	1.28772	1.31716	1.44871	0.916264	1.43953	0.808933	0.80001	1.14508
Control	672	1.1827	0.872036	1.31059	1.32617	1.26586	1.06488	1.22848	1.30464	0.758239	1.26289	0.726288	0.725938	1.03302	1.22796	1.15705	0.726376	0.726288	0.726288	0.726026	1.2726	0.726288	0.726026	0.726463	0.726288	0.712195	1.00106	0.617568	1.14681	1.02216	1.29554	1.21991	0.720336	0.948017	1.02426	0.79693	0.65766	0.768306	1.19513	0.669827	1.22498	1.1673	1.17657	1.32005	0.808922	1.30184	0.710094	0.683483	1.03573
Pond	Time (hours)	M8	CM02	CM05	CM06	CM07	CM08	CM09	CM10	CM11	CM12	CZ01	CZ02	CZ03	CZ04	CZ05	CZ06	CZ09	CZ10	CZ11	CZ13	CZ14	CZ15	CZ18	CZ19	CZ20	CZ22	CZ27	CZ29	CZ30	CZ31	CZ32	CZ34	CZ35	CZ36	CZ37	DD02	DD03	DD05	DD07	DM01	DM02	DM03	DM04	DM05	DM06	DM07	DM08	DM09
M8	0	1.65571	1.02026	1.55409	1.867	1.40969	1.58381	1.40025	1.48159	1.00881	1.57156	1.06665	1.06645	1.18816	1.40748	1.3159	1.06645	1.06686	1.06665	1.06665	1.45367	1.06645	1.06605	1.06706	1.06645	1.04376	1.24379	0.829866	1.34341	1.27934	1.48741	1.40065	0.895741	1.16466	1.17932	1.00781	0.896745	1.09678	1.37153	0.911205	1.38739	2.25743	1.33176	1.58883	0.941331	1.50328	0.973264	1.01464	1.42756
M8	4	41.1959	7.56151	12.4827	18.0728	11.8951	15.2679	10.4482	10.7164	6.83622	14.3744	6.06854	6.06309	7.59952	12.7642	10.0166	6.06653	6.0671	6.06643	6.06605	10.7299	6.06424	6.06481	6.06748	6.06777	5.93876	8.74594	5.65485	10.6673	13.2752	11.8112	12.699	5.75197	7.97796	8.27849	6.41241	5.94897	6.73528	10.3253	6.048	9.6073	15.1335	10.917	14.1506	6.66423	11.936	6.27118	5.82187	11.9687
M8	7	30.397	5.73923	9.40306	13.4811	8.89819	11.3619	7.92123	8.06465	5.15174	10.6921	4.62204	4.61943	5.8525	9.5342	7.59477	4.62175	4.62146	4.62127	4.62049	8.12457	4.62088	4.62078	4.62214	4.62175	4.52849	6.64816	4.25605	8.08717	9.90483	8.91743	9.49467	4.38217	6.08753	6.24748	4.90598	4.49215	5.08834	7.81203	4.5743	7.29837	11.3756	8.2591	10.5772	4.94183	9.04847	4.75521	4.43127	8.97889
M8	10	30.9612	5.30789	9.13075	13.4164	8.65282	11.2502	7.58988	7.80199	4.72452	10.4716	4.24257	4.23943	5.44871	9.26869	7.27548	4.24031	4.24094	4.24131	4.24031	7.81279	4.24006	4.24043	4.24156	4.24232	4.13953	6.28233	3.82437	7.80902	9.75127	8.61993	9.21873	3.91963	5.72319	5.93191	4.44589	4.08204	4.69754	7.49952	4.14982	6.97288	11.3525	7.93365	10.3897	4.69076	8.72712	4.3313	4.0523	8.67465
M8	24	24.1498	3.94438	7.00894	10.4766	6.60511	8.60662	5.86959	5.94875	3.59738	8.06757	3.09207	3.08974	4.12216	7.23862	5.61473	3.09026	3.09129	3.09103	3.09077	6.03751	3.09026	3.08948	3.09103	3.09129	3.03835	4.78993	2.87848	5.93395	7.41018	6.6282	7.19424	2.8873	4.27139	4.47434	3.24909	3.01733	3.55923	5.71854	3.07053	5.28979	8.7421	6.06268	8.05226	3.5011	6.75823	3.18109	2.97476	6.54334
M8	36	25.1665	4.23102	7.45228	10.8729	7.02347	9.03389	6.12471	6.34569	3.78501	8.5194	3.39635	3.39366	4.26611	7.51436	5.86223	3.39501	3.39635	3.39635	3.39534	6.26539	3.39197	3.39467	3.39635	3.39635	3.31808	5.08019	2.99825	6.26337	7.82305	7.00998	7.48467	3.0998	4.48338	4.68547	3.51106	3.23307	3.76173	6.06061	3.28266	5.66588	9.22653	6.36053	8.48903	3.62273	7.09061	3.4311	3.25297	6.98603
M8	48	24.5716	4.6299	7.70227	11.0481	7.37996	9.40652	6.5263	6.6583	4.17805	8.68179	3.74155	3.73817	4.69835	7.86036	6.19294	3.74094	3.74002	3.74124	3.74094	6.68347	3.73664	3.74063	3.74063	3.74155	3.65591	5.39669	3.3864	6.59046	8.20323	7.3198	7.80787	3.50089	4.91691	5.03048	3.89779	3.60495	4.17314	6.42869	3.66143	5.96027	9.44059	6.71048	8.67135	4.039	7.40974	3.83855	3.58408	7.30783
M8	72	19.6108	3.28509	5.93939	8.63002	5.4771	7.17286	4.84327	5.03169	2.99717	6.79884	2.66857	2.66641	3.44344	5.9396	4.60445	2.66814	2.66792	2.66706	2.66792	4.98799	2.66619	2.66792	2.66814	2.66814	2.60951	4.01216	2.3469	4.96961	6.16198	5.58873	5.90694	2.45246	3.61412	3.69416	2.74666	2.55933	2.99868	4.78616	2.59697	4.44005	7.4039	5.04662	6.71664	2.92102	5.60517	2.7259	2.55911	5.5619
M8	168	12.38	2.26709	4.02625	5.74068	3.79604	4.72403	3.36347	3.42862	2.01772	4.54109	1.82712	1.82456	2.36827	4.00478	3.14092	1.82609	1.82558	1.82635	1.82558	3.45443	1.82584	1.82507	1.82558	1.82609	1.787	2.69736	1.62297	3.36091	4.03953	3.68694	3.98536	1.66283	2.45693	2.55045	1.88537	1.76145	2.04889	3.29959	1.78904	3.08369	5.03217	3.40307	4.46852	1.96279	3.78582	1.85062	1.75506	3.69128
M8	169	11.8006	5.36713	6.39832	7.55308	6.35766	6.91142	6.01192	6.228	5.11716	6.87123	5.17737	5.17278	5.33724	6.44932	5.80139	5.17457	5.17514	5.17502	5.17527	6.17056	5.17195	5.17539	5.17605	5.17624	4.96931	5.57078	4.53144	6.09219	6.3382	6.36981	6.44289	4.88877	5.51725	5.43174	5.03168	4.73391	5.26111	6.00984	4.82974	5.7943	7.11429	6.14231	6.65875	4.89355	6.31656	4.9236	4.84803	6.26697
M8	336	7.37956	3.75966	4.43803	5.12519	4.39584	4.70007	4.20981	4.3671	3.58703	4.6981	3.63871	3.63597	3.78948	4.4417	4.07625	3.63695	3.63721	3.63722	3.63728	4.3213	3.63519	3.63738	3.63777	3.63796	3.49728	3.91386	3.18202	4.23661	4.32524	4.43232	4.43543	3.45214	3.87803	3.84011	3.55444	3.32939	3.69183	4.20404	3.39498	4.07644	4.95313	4.26855	4.57409	3.45181	4.39118	3.45951	3.40816	4.33581
M8	672	0.0390061	0.0186526	0.0278029	0.0298558	0.0267471	0.0255739	0.0245181	0.0267471	0.016189	0.0278029	0.0166583	0.0166583	0.0177141	0.0231104	0.0226412	0.0166583	0.0166583	0.0166583	0.0166583	0.0256913	0.0166583	0.0166583	0.0166583	0.0166583	0.016189	0.0206469	0.0144293	0.0225825	0.0222306	0.025398	0.0245181	0.0139601	0.0175968	0.0205295	0.016365	0.0140774	0.0173035	0.0244595	0.0143707	0.0251047	0.0263951	0.0240489	0.0296212	0.0162477	0.0266298	0.0151919	0.0156025	0.0230517
[truncated: 84 more columns]
